# Supplementary material for: HSP60-regulated Mitochondrial Proteostasis and Protein Translation Promote Tumor Growth of Ovarian Cancer
Source: Sci Rep. 2019 Sep 2;9:12628. doi: 10.1038/s41598-019-48992-7 (PMC6718431; doi:10.1038/s41598-019-48992-7)
Supplement: Supplementary file 2 — Supplementary Datasets [file 41598_2019_48992_MOESM2_ESM.xlsx]

## Sheet: Title Page
Article Title	HSP60-regulated Mitochondrial Proteostasis and Protein Translation Promote Tumor Growth of Ovarian Cancer
Author List	Jianying Guo, Xiao Li, Wenhao Zhang, Yuling Chen, Songbiao Zhu, Liang Chen, Renhua Xu, Yang Lv, Di Wu, Mingzhou Guo, Xiaohui Liu, Weiguo Lu, Haiteng Deng

## Sheet: Table S1
Table S1. The list of proteins identified in proteomic analysis of ovarian tumors compared with the normal tissues.
Accession	Description	Coverage(%)_exp1	Peptides_exp1	PSMs_exp1	Unique Peptides_exp1	Ratio: Tumor1/ Normal1_exp1	Ratio: Tumor2/ Normal2_exp1	Ratio: Tumor3/ Normal3_exp1	Coverage(%)_exp2	Peptides_exp2	PSMs_exp2	Unique Peptides_exp2	Ratio:Tumor4/Normal4_exp2	Coverage(%)_exp3	Peptides_exp3	PSMs_exp3	Unique Peptides_exp3	Ratio:Tumor5/Normal5_exp3	Ratio:Tumor6/Normal6_exp3	Ratio:Tumor7/Normal7_exp3	Coverage(%)_exp4	Peptides_exp4	PSMs_exp4	Unique Peptides_exp4	Ratio:Tumor8/Normal8_exp4	Ratio:Tumor9/Normal9_exp4	Ratio:Tumor10/Normal10_exp4
Q09666	Neuroblast differentiation-associated protein AHNAK	78.8115	350	1346	350	0.835	0.562	0.819	53.4126	187	424	187	1.161	79.8472	364	2494	364	0.942	0.732	0.692	82.6825	388	2266	386	0.36	0.825	0.799
Q15149	Plectin	70.965	411	1382	400	1.925	0.797	1.11	58.5184	318	654	311	0.81	72.6516	399	2366	388	0.909	0.818	1.332	72.5448	373	1750	361	0.858	1.512	1.662
P35579	Myosin-9	69.898	212	1265	175	1.062	0.793	1.137	61.0204	176	748	140	0.949	79.7449	249	4026	201	0.966	0.592	0.345	79.5918	232	2921	190	0.642	2.467	2.052
P35749	Myosin-11	67.3428	194	924	164	0.242	0.241	0.956	67.7992	214	1215	179	0.262	80.5274	287	6427	242	1.01	0.246	0.096	76.6734	259	2841	215	0.09	0.239	0.363
P21333	Filamin-A	65.6592	178	910	161	0.6	0.461	1.026	62.4481	186	1065	170	0.382	77.1062	211	6337	189	1.086	0.22	0.143	75.7461	209	3662	190	0.158	0.549	0.853
P12111	Collagen alpha-3(VI) chain	58.4514	190	1374	190	0.623	0.393	0.858	44.7907	167	1149	167	1.108	59.2698	196	4110	196	0.944	0.807	0.175	63.4876	207	4416	207	1.912	0.552	0.861
Q13813	Spectrin alpha chain, non-erythrocytic 1	71.6019	211	732	208	0.62	0.693	0.662	39.1181	112	229	111	1.134	72.5728	176	835	176	1.043	2.171	1.758	62.2168	146	460	146	0.998	0.615	0.764
Q01082	Spectrin beta chain, non-erythrocytic 1	71.9966	193	698	164	0.595	0.679	0.656	49.8308	128	302	107	1.074	60.0254	137	663	121	1.012	2.03	1.524	54.6531	116	372	101	0.95	0.595	0.793
P02768	Serum albumin	92.6108	98	3865	98	0.577	0.579	1.879	85.8785	90	2064	90	0.71	93.5961	103	11986	103	0.872	1.784	0.376	91.954	93	9091	93	1.906	0.401	0.25
Q9Y490	Talin-1	67.7292	158	692	139	0.901	0.541	0.83	57.4577	152	524	134	0.622	79.1421	191	2323	164	0.935	0.455	0.255	77.6072	182	1270	157	0.309	0.921	1.016
P01024	Complement C3	76.4883	144	926	143	0.623	0.701	1.589	58.2081	113	472	112	1.011	72.279	126	1440	125	0.735	1.872	0.962	76.8491	127	989	126	2.147	0.778	0.56
P98160	Basement membrane-specific heparan sulfate proteoglycan core protein	53.1997	170	661	170	0.793	0.792	1.094	41.7445	144	540	144	0.502	58.6655	184	1557	184	0.956	0.579	0.254	55.887	167	1093	167	0.531	0.66	0.905
Q99715	Collagen alpha-1(XII) chain	51.8119	168	702	168	0.496	0.421	0.763	45.3151	142	578	142	1.865	50.4407	133	712	133	1.472	2.565	0.676	55.1094	150	857	150	2.95	1.845	2.094
P22105	Tenascin-X	50.4243	170	528	170	0.457	0.455	1.561	44.413	156	451	156	1.081	47.6426	149	619	149	0.864	1.304	0.365	41.372	116	391	106	0.851	0.2	0.397
P35555	Fibrillin-1	51.7938	129	690	123	0.469	0.378	0.646	43.3995	107	465	102	0.973	55.4859	131	1161	125	0.792	1.094	0.153	50.7837	107	588	103	0.707	0.416	0.84
P35580	Myosin-10	56.5283	150	573	114	0.671	0.711	1.044	47.3684	119	354	78	0.979	67.6113	162	1252	115	1.443	1.871	0.784	68.2186	153	862	105	1.282	3.016	2.188
Q14204	Cytoplasmic dynein 1 heavy chain 1	42.8971	189	473	189	0.878	1.135	0.942	23.2458	103	166	103	0.877	42.9402	183	596	183	0.964	0.817	0.846	43.4137	176	461	176	0.784	1.274	1.372
O75369	Filamin-B	63.6434	148	439	135	0.99	1.225	0.888	35.7417	86	174	74	1.098	59.5696	121	680	103	1.148	1.922	3.273	50.4612	105	449	90	1.701	1.458	1.646
P02751	Fibronectin	53.4786	108	562	108	1.082	2.179	1.144	37.7619	76	256	76	0.912	49.539	84	616	84	0.655	0.862	0.358	62.0704	111	1467	111	3.24	4.003	3.463
Q14980	Nuclear mitotic apparatus protein 1	68.3688	149	378	148	1.099	0.823	0.683	40.8511	88	158	88	1.375	64.1135	131	403	129	0.988	2.367	2.633	59.9527	114	276	110	1.363	1.205	1.635
Q05707	Collagen alpha-1(XIV) chain	49.6659	91	1030	91	0.525	0.457	1.554	40.0334	80	768	80	1.325	56.9042	89	1226	89	0.653	1.154	0.192	55.6793	85	1407	85	0.839	0.106	0.388
P02675	Fibrinogen beta chain	81.8737	59	1545	59	3.742	3.052	1.152	63.9511	46	449	46	1.851	78.2077	48	520	48	0.661	2.148	0.802	80.4481	54	977	54	9.142	1.856	1.302
P02787	Serotransferrin	73.7822	81	926	81	0.539	0.652	1.778	70.3438	71	507	71	0.748	79.2264	77	1373	77	0.733	1.817	0.465	79.0831	75	1147	75	1.534	0.42	0.259
P78527	DNA-dependent protein kinase catalytic subunit	40.5281	168	395	168	1.468	1.227	1	16.594	66	91	66	1.469	30.8382	109	326	109	1.068	1.44	2.69	25.0484	83	193	82	1.848	1.68	1.798
P15924	Desmoplakin	56.3218	176	399	175	1.28	3.708	1.544	8.42912	25	26	25	1.177	59.8398	169	541	168	1.15	1.084	9.256	44.9669	120	291	120	2.267	0.292	1.859
P02545	Prelamin-A/C	79.2169	89	911	87	0.507	0.376	0.535	79.0663	83	660	81	1.482	79.8193	90	1520	88	1.015	1.982	0.732	74.247	77	847	75	0.629	1.087	0.612
P18206	Vinculin	69.0476	88	441	88	0.65	0.47	0.985	63.0511	93	409	93	0.424	83.8624	112	1542	112	1.118	0.334	0.283	77.0723	99	880	99	0.232	0.609	0.777
Q00610	Clathrin heavy chain 1	56.1791	100	390	79	1.079	1.196	1.072	31.7612	55	138	55	1.276	55.1642	82	724	82	1.087	1.328	1.665	57.3731	90	581	90	1.321	1.883	2.048
P08670	Vimentin	91.2017	73	1413	61	0.608	0.369	1.311	82.4034	64	835	53	0.894	95.279	75	3850	65	1.064	1.676	0.422	95.279	75	3691	64	1.473	1.248	1.072
O43707	Alpha-actinin-4	77.3875	81	458	54	0.821	0.816	1.166	66.9594	72	323	53	0.656	84.6323	91	1375	63	1.145	0.569	0.724	81.9978	81	770	53	0.413	1.056	1.31
P10809	60 kDa heat shock protein, mitochondrial	83.0716	61	729	61	2.48	3.747	1.211	49.2147	34	103	34	1.503	80.6283	53	1370	53	1.108	1.772	7.35	76.4398	49	661	49	3.086	1.86	2.577
P02671	Fibrinogen alpha chain	52.0785	71	786	71	3.829	2.833	1.113	41.1085	50	293	50	2.11	43.7644	47	306	47	0.611	2.808	0.915	52.4249	57	736	57	8.578	2.044	1.4
P12270	Nucleoprotein TPR	46.3817	118	269	116	0.923	1.107	0.868	19.6361	46	66	45	1.501	37.537	82	166	80	1.058	1.941	2.29	29.2425	59	104	59	1.58	1.322	1.324
O15230	Laminin subunit alpha-5	35.5616	100	265	99	0.965	0.933	0.993	21.0825	66	133	64	0.505	42.4628	117	515	114	0.945	0.989	0.453	32.6928	84	244	83	0.446	0.348	0.529
P04114	Apolipoprotein B-100	30.3309	130	286	129	0.885	1.33	1.039	21.9592	100	155	100	1.064	19.0007	74	139	74	0.763	1.607	0.717	26.0574	98	244	98	3.871	0.866	1.022
Q07954	Prolow-density lipoprotein receptor-related protein 1	30.7218	122	270	121	0.769	0.822	0.855	21.4349	81	150	81	1.307	24.3618	89	237	89	0.994	1.763	0.541	22.5352	84	226	84	1.353	1.589	1.306
P12814	Alpha-actinin-1	72.6457	69	377	41	0.825	0.576	1.658	55.8296	56	299	36	0.517	89.3498	84	1407	55	1.022	0.391	0.32	78.3632	76	889	46	0.365	1.057	1.184
P0C0L5	Complement C4-B	50.9174	84	347	4	0.69	0.814	1.675	38.3601	66	206	3	1.138	49.828	68	415	5	0.761	1.509	1.34	53.211	79	421	4	2.604	0.779	0.711
P0C0L4	Complement C4-A	50.172	83	350	3	0.615	0.768	1.37	37.6147	65	197	2	1.194	47.2477	66	423	3	0.732	1.403	1.323	52.4656	78	415	3	3.496	0.724	0.55
P08603	Complement factor H	60.4387	70	315	60	0.586	0.604	1.384	42.892	54	147	45	0.927	52.7214	55	260	51	0.833	1.917	0.517	52.6401	57	211	52	2.946	0.952	0.806
P04406	Glyceraldehyde-3-phosphate dehydrogenase	75.2239	36	947	36	1.828	0.835	1.027	73.4328	30	295	30	0.846	84.1791	29	1743	29	1.069	0.876	2.043	84.1791	31	1308	31	1.371	1.681	1.53
P60709	Actin, cytoplasmic 1	78.9333	38	1495	17	0.775	0.672	1.029	68.5333	36	1221	11	0.846	78.9333	39	8077	12	1.148	0.688	0.49	78.9333	43	5538	16	0.523	1.404	1.79
Q9P2E9	Ribosome-binding protein 1	73.1206	97	240	96	0.842	1.285	1.386	62.1277	73	123	72	1.332	73.2624	96	236	95	0.972	1.537	3.097	74.8227	97	267	97	1.939	3.927	2.75
P14625	Endoplasmin	60.6476	70	469	55	0.848	1.862	1.132	39.3524	43	144	41	1.662	61.2702	61	717	59	1.099	2.116	2.361	62.8892	64	531	62	2.308	2.368	2.169
P08133	Annexin A6	80.2377	68	390	68	0.413	0.493	0.648	65.9733	56	252	56	1.137	82.4666	71	670	71	1.051	1.105	0.4	76.2259	69	448	69	0.695	1.017	1.041
P40939	Trifunctional enzyme subunit alpha, mitochondrial	78.1127	67	330	67	0.984	1.458	0.842	55.0459	44	141	44	1.189	69.2005	53	517	53	0.861	1.796	2.543	72.346	53	265	53	1.38	1.545	1.389
P58107	Epiplakin	53.3792	96	219	87	2.399	1.779	1.444	16.9941	19	32	14	0.898	60.6876	97	450	89	1.001	0.846	4.014	59.5088	95	374	85	1.362	3.033	2.022
P05787	Keratin, type II cytoskeletal 8	86.5424	58	424	44	2.738	4.124	2.441	59.2133	31	106	23	2.512	88.8199	59	912	50	1.737	0.959	11.81	79.5031	45	338	35	9.19	1.619	5.28
P11142	Heat shock cognate 71 kDa protein	73.839	54	436	38	1.042	1.063	1.208	52.7864	41	219	24	1.036	74.4582	51	545	32	1.176	1.295	1.553	71.6718	51	485	32	1.723	1.707	1.564
Q86UP2	Kinectin	65.1437	102	230	101	0.984	1.522	1.169	26.087	34	55	34	0.882	54.9742	70	182	69	0.96	1.292	1.752	51.0685	59	142	59	1.171	1.426	1.381
P0DMV9	Heat shock 70 kDa protein 1B	73.6349	55	453	36	0.96	0.55	0.796	51.3261	41	222	34	0.89	71.7629	55	744	48	1.038	0.89	0.988	71.1388	52	588	45	0.547	0.656	0.61
P13639	Elongation factor 2	68.5315	67	349	66	0.89	1.025	1.015	35.8974	34	82	34	1.391	70.7459	59	463	58	1.092	1.466	2.271	69.3473	57	417	55	1.348	1.732	2.082
P14618	Pyruvate kinase PKM	77.4011	46	381	44	1.793	0.835	1.249	61.7702	37	137	35	0.92	79.661	50	698	50	1.006	0.91	1.369	80.6026	49	856	49	2.488	1.601	1.779
P07900	Heat shock protein HSP 90-alpha	59.5628	62	342	38	1.262	1.139	0.796	46.1749	42	154	29	1.43	63.9344	62	970	39	1.171	1.33	3.618	60.1093	56	635	35	1.487	1.413	1.505
P68371	Tubulin beta-4B chain	77.9775	38	628	2	1.373	1.534	0.979	69.6629	28	305	2	0.901	83.8202	31	1070	2	0.948	1.092	1.676	84.4944	33	912	2	1.126	1.579	1.71
P11047	Laminin subunit gamma-1	46.9236	73	249	72	0.734	0.63	1.059	33.3748	57	143	57	0.508	57.3648	87	632	87	0.98	1.107	0.321	53.4493	70	344	70	0.498	0.359	0.601
P55268	Laminin subunit beta-2	50.2781	75	264	75	0.752	0.503	0.785	43.7152	71	170	71	0.53	58.6763	86	586	85	0.956	0.914	0.388	47.386	63	306	63	0.323	0.307	0.383
P07437	Tubulin beta chain	76.8018	37	631	6	1.821	1.797	0.774	69.8198	28	316	5	1.476	84.009	31	1138	6	1.045	1.215	1.62	84.6847	33	985	6	1.573	1.854	2.472
P11021	78 kDa glucose-regulated protein	64.9847	57	388	54	1.022	1.635	1.183	58.2569	49	234	46	1.277	66.208	56	814	53	1.096	2.014	3.456	64.3731	56	648	53	2.361	2.516	1.869
Q03252	Lamin-B2	73.2258	74	327	68	0.534	0.516	0.605	68.7097	66	229	58	1.534	71.7742	75	374	65	1.247	3.231	1.016	68.5484	59	193	52	1.311	1.075	0.651
P08238	Heat shock protein HSP 90-beta	59.2541	61	396	36	1.632	1.302	0.925	41.989	40	160	25	1.562	70.0276	62	994	38	1.148	1.399	3.471	67.5414	60	672	38	1.863	1.591	1.681
P00558	Phosphoglycerate kinase 1	91.6067	45	361	38	1.479	0.596	0.924	67.6259	32	135	32	1.023	74.1007	38	400	32	1.234	1.236	1.733	86.0911	41	402	36	1.737	1.684	1.362
P09874	Poly [ADP-ribose] polymerase 1	65.7791	67	252	67	2.14	2.481	1.041	36.0947	34	59	34	1.699	53.3531	52	172	52	1.029	1.899	4.925	52.071	47	114	47	2.485	1.703	2.699
P02679	Fibrinogen gamma chain	66.6667	44	818	44	4.448	3.458	1.14	58.4989	29	256	29	2.256	63.7969	29	297	29	0.619	2.098	0.71	60.2649	32	485	32	10.617	1.998	1.188
P26038	Moesin	69.4974	68	298	53	0.855	0.513	0.871	53.0329	46	124	36	0.746	84.0555	76	523	59	1.026	1.206	0.9	86.8284	74	501	58	1.185	1.452	1.322
P62736	Actin, aortic smooth muscle	77.7188	36	931	16	0.582	0.532	1.316	79.3103	38	1192	17	0.353	79.0451	43	9923	5	1.267	0.255	0.151	79.0451	44	5635	4	0.228	0.532	0.82
P19338	Nucleolin	55.0704	68	308	68	2.042	1.446	0.534	36.9014	36	80	36	1.856	53.5211	67	459	66	1.055	2.711	5.311	49.7183	58	269	58	2.17	1.649	1.777
P46939	Utrophin	33.3236	105	176	102	0.668	0.66	0.728	17.6813	58	88	56	0.906	29.5077	87	188	85	0.962	1.239	0.8	23.0411	61	101	59	0.715	0.838	0.963
P12109	Collagen alpha-1(VI) chain	47.4708	51	398	51	0.582	0.396	0.752	35.0195	50	372	50	0.874	58.3658	55	1143	55	0.972	0.78	0.167	54.9611	51	1140	51	1.602	0.464	0.704
P55072	Transitional endoplasmic reticulum ATPase	64.268	56	304	56	0.898	0.941	0.958	54.5906	44	133	44	1.147	70.8437	56	511	56	1.071	1.366	1.306	69.9752	55	372	55	1.04	1.672	1.72
P00450	Ceruloplasmin	48.169	48	240	48	0.634	0.754	1.83	26.6667	29	87	29	0.975	47.3239	47	282	47	0.716	1.69	0.809	48.8263	38	196	38	1.885	0.62	0.398
Q9Y4G6	Talin-2	37.1755	84	188	64	0.76	0.655	0.724	26.3965	63	115	44	0.718	31.8647	71	220	43	1.03	1.394	0.629	43.3124	88	203	63	0.888	0.63	0.72
Q7Z406	Myosin-14	41.1529	83	229	65	1.52	1.745	1.343	11.2782	30	123	7	0.694	27.218	54	593	29	1.156	1.148	3.883	18.5965	37	261	15	1.266	1.216	1.455
P00747	Plasminogen	72.5926	63	231	63	0.92	1.812	1.357	48.0247	37	82	37	1.088	56.9136	43	199	42	0.764	2.037	0.533	63.4568	43	135	42	2.686	0.661	0.56
P07814	Bifunctional glutamate/proline--tRNA ligase	53.9683	79	187	78	1.1	1.409	1.316	21.4286	28	38	28	1.126	43.7831	59	167	59	1.082	1.219	2.095	43.0556	56	131	56	1.587	1.279	1.572
P06733	Alpha-enolase	84.1014	43	383	39	1.501	0.58	0.772	70.2765	31	122	28	1.163	82.4885	40	1335	35	1.056	1.099	2.142	83.871	42	1715	36	1.551	2.142	2.074
Q14683	Structural maintenance of chromosomes protein 1A	62.6926	87	179	87	1.164	0.986	0.696	28.8727	38	56	38	1.531	42.9035	57	119	57	1.135	2.067	2.211	24.3309	29	42	29	1.601	1.16	1.154
P01023	Alpha-2-macroglobulin	50.7463	59	208	53	0.823	0.961	1.205	35.0068	47	164	41	1.029	50.8141	60	411	59	0.71	1.957	1.395	56.3094	65	607	57	3.566	0.558	0.556
P30101	Protein disulfide-isomerase A3	67.3267	50	304	50	0.992	1.287	1.06	51.4851	37	152	37	1.528	71.2871	44	421	44	1.061	2.319	2.622	70.8911	42	282	42	2.334	2.336	1.777
Q07065	Cytoskeleton-associated protein 4	77.0764	59	251	59	1.024	2.618	1.122	57.1429	35	129	35	1.413	69.2691	43	211	40	1.118	1.871	0.794	75.9136	52	329	50	2.391	4.091	3.34
P46940	Ras GTPase-activating-like protein IQGAP1	46.2885	74	199	68	0.913	0.766	1.096	30.1147	54	103	51	0.879	60.7725	93	515	90	0.897	1.005	1.15	59.6862	83	374	81	0.894	1.248	1.26
P22314	Ubiquitin-like modifier-activating enzyme 1	55.8601	53	229	53	1.255	0.754	0.906	34.121	36	90	36	1.028	57.5614	50	515	50	1.061	1.101	2.215	50.5671	44	405	44	1.252	1.725	1.53
P52272	Heterogeneous nuclear ribonucleoprotein M	67.3973	51	303	51	1.063	1.491	0.858	54.6575	42	88	42	1.818	70	56	264	56	1.064	2.508	2.433	63.5616	48	211	48	2.074	1.748	1.767
P20700	Lamin-B1	67.0648	58	234	52	0.946	1.223	0.917	52.901	45	120	37	1.816	77.8157	60	338	50	1.289	3.887	5.345	69.1126	52	184	45	3.969	2.343	2.222
Q8WXH0	Nesprin-2	19.5352	124	151	121	0.673	0.701	0.846	2.19317	16	17	14	1.044	6.20189	33	39	32	1.113	1.361	1.302	3.92157	20	23	20	0.992	1.058	2.021
P07942	Laminin subunit beta-1	40.9295	75	167	74	0.71	1.248	1.65	22.3964	44	70	44	0.598	47.0885	74	268	71	1.208	1.426	0.331	41.2654	63	180	62	1.074	0.889	1.645
Q9UQE7	Structural maintenance of chromosomes protein 3	55.3821	74	176	74	1.207	0.971	0.799	31.553	38	58	38	1.412	47.4938	52	125	51	1.183	2.206	2.025	35.908	40	70	39	1.587	1.247	1.095
Q9BVA1	Tubulin beta-2B chain	68.5393	33	517	2	2.476	2.573	0.972
Q00839	Heterogeneous nuclear ribonucleoprotein U	52.7273	55	234	55	1.321	1.426	0.776	27.0303	29	60	29	2.212	50.7879	51	256	51	0.99	1.853	3.227	52.6061	51	225	51	1.776	1.573	1.879
P78371	T-complex protein 1 subunit beta	74.7664	44	239	44	1.492	0.978	1.105	53.4579	30	95	30	1.393	82.9907	40	266	40	1.061	1.522	1.618	75.514	36	198	36	1.512	1.216	1.506
Q14315	Filamin-C	31.633	79	169	61	1.193	0.588	0.955	38.1651	100	248	82	0.387	63.5229	154	1137	132	1.145	0.184	0.144	57.2477	129	585	110	0.216	0.59	0.935
Q13885	Tubulin beta-2A chain	68.5393	32	514	1	1.236	2.86	0.943	62.4719	25	265	3	0.883	68.9888	29	912	6	0.837	0.45	0.384	75.7303	31	817	7	0.672	1.041	0.943
P49792	E3 SUMO-protein ligase RanBP2	34.8015	92	156	61	1.051	1.217	0.92	9.52233	27	31	27	1.696	16.7184	44	82	42	1.063	1.584	2.326	12.1588	32	50	31	1.677	1.363	1.423
P38646	Stress-70 protein, mitochondrial	60.5302	49	238	48	1.813	1.776	1.106	43.1517	35	87	34	1.556	69.3667	56	479	55	1.105	1.8	6.829	54.3446	36	177	35	2.005	1.535	2.181
P34932	Heat shock 70 kDa protein 4	60.119	54	213	50	1.459	1.151	1.104	33.0952	28	48	26	0.984	69.881	59	207	56	1.043	1.305	2.441	58.9286	45	121	40	1.097	1.24	1.562
P07355	Annexin A2	86.7257	48	381	48	0.97	0.715	0.676	76.4012	41	283	41	0.71	86.1357	45	904	45	0.719	1.906	0.621	85.8407	47	1096	47	1.015	0.937	1.258
P01009	Alpha-1-antitrypsin	66.9856	39	380	38	0.628	1.129	1.379	56.6986	29	185	29	1.108	66.9856	37	632	36	0.82	1.278	0.362	71.0526	39	652	39	1.378	0.458	0.247
P04350	Tubulin beta-4A chain	73.1982	33	505	5	1.508	1.084	0.925	61.9369	23	241	3	0.999	76.8018	26	909	2	0.996	1.102	1.005	77.4775	27	657	2	0.868	1.298	1.641
P53621	Coatomer subunit alpha	56.4542	66	170	66	1.088	1.509	1.228	25.8987	30	47	30	1.217	41.8301	44	102	44	1.027	1.273	1.809	52.6961	50	138	50	1.602	2.396	2.327
Q6P2Q9	Pre-mRNA-processing-splicing factor 8	35.6317	80	165	79	0.99	1.245	0.883	13.0621	31	49	31	1.424	16.6595	34	71	33	0.939	1.301	2.007	16.2313	33	53	33	1.205	1.369	1.499
P35221	Catenin alpha-1	62.5828	52	168	52	1.171	1.364	1.028	30.574	23	43	23	1.502	71.5232	51	231	51	1.113	1.32	3.135	56.6225	38	147	29	1.593	1.098	2.026
Q9NZM1	Myoferlin	43.1344	82	149	79	1.164	0.66	1.48	23.1926	44	69	44	0.879	48.0835	82	218	81	1.06	0.878	0.753	48.8113	88	236	87	0.864	1.658	1.616
P02452	Collagen alpha-1(I) chain	37.7732	55	397	53	0.597	0.323	0.984	35.724	57	445	55	0.888	29.3716	43	605	41	0.84	1.067	0.135	40.5738	58	836	54	1.762	0.257	0.254
Q92616	eIF-2-alpha kinase activator GCN1	37.514	87	152	87	1.065	1.73	1.165	12.6544	32	36	32	1.197	11.8308	23	47	23	1.044	1.13	1.393	15.7619	29	60	29	1.347	1.491	1.816
P49327	Fatty acid synthase	35.7228	75	162	74	1.22	2.197	1.126	6.13301	14	17	14	1.265	16.8061	34	54	34	1.067	1.164	2.16	28.5544	52	106	51	1.501	1.038	1.974
Q16891	MICOS complex subunit MIC60	70.5805	61	158	60	1.061	1.175	0.889	49.2084	46	79	46	1.057	63.1926	57	222	57	0.997	1.4	2.505	62.0053	47	115	47	1.185	1.472	1.273
P42765	3-ketoacyl-CoA thiolase, mitochondrial	77.5819	34	209	34	0.747	2.465	0.986	42.8212	15	22	15	1.139	65.2393	25	90	25	1.106	1.918	2.962	69.2695	23	68	23	1.466	1.983	1.417
Q7Z6Z7	E3 ubiquitin-protein ligase HUWE1	23.7083	83	139	83	1.266	0.877	0.861	6.72154	23	31	23	0.706	18.9529	60	97	60	1.004	1.198	1.593	12.0713	35	61	35	0.801	1.084	1.342
Q08211	ATP-dependent RNA helicase A	45.748	55	208	55	1.272	1.632	1.012	24.8819	29	45	29	1.404	45.1969	55	232	55	1.072	1.457	2.577	38.0315	43	133	43	1.537	1.551	2.059
Q05682	Caldesmon	55.8638	63	165	61	0.465	0.4	0.928	42.2446	45	100	45	0.687	78.1841	118	595	116	1.079	0.269	0.108	71.8789	96	387	95	0.162	0.85	1.142
P11277	Spectrin beta chain, erythrocytic	39.2139	84	157	67	1.264	0.882	0.733	52.9715	136	397	123	1.909	28.5447	53	110	43	0.589	2.692	0.758	34.9555	60	102	50	2.276	1.114	0.875
P50454	Serpin H1	67.7033	28	247	28	1.36	1.591	1.547	55.9809	21	124	21	1.581	63.8756	25	243	25	1.037	2.674	1.816	70.0957	31	433	31	4.114	6.119	4.952
P13667	Protein disulfide-isomerase A4	53.3333	51	204	50	1.03	1.329	0.955	40.7752	25	59	25	1.343	49.6124	36	173	36	1.179	2.278	3.08	43.876	34	141	34	2.874	2.887	2.297
O00159	Unconventional myosin-Ic	53.7159	64	185	63	0.587	0.525	0.694	47.1308	49	117	48	0.627	63.6877	74	394	72	0.896	0.622	0.426	57.667	63	277	61	0.305	0.41	0.595
Q02952	A-kinase anchor protein 12	37.3737	63	158	63	0.377	0.348	0.638	27.4972	47	77	47	1.753	26.0943	37	83	37	0.826	1.868	0.46	24.6352	30	58	30	0.487	0.672	0.703
P06576	ATP synthase subunit beta, mitochondrial	73.724	28	312	28	1.193	1.652	0.996	46.6919	21	176	21	1.215	76.5595	29	638	29	1.059	1.778	2.603	76.5595	28	400	28	1.451	1.363	1.239
P02549	Spectrin alpha chain, erythrocytic 1	39.8925	87	137	86	1.289	0.778	0.691	48.4084	131	363	129	1.926	25.1344	49	95	49	0.531	2.937	0.796	33.6503	64	119	64	2.703	1.195	0.739
P13010	X-ray repair cross-complementing protein 5	53.6885	47	209	47	0.934	0.974	0.872	31.694	29	74	29	1.861	63.5246	43	322	43	1.097	1.857	2.739	52.459	35	178	35	1.245	1.234	1.449
P07951	Tropomyosin beta chain	76.0563	47	301	20	0.411	0.283	1.344	72.5352	49	402	16	0.222	90.1408	64	1915	28	1.1	0.154	0.079	83.4507	58	760	26	0.091	0.39	0.704
P25705	ATP synthase subunit alpha, mitochondrial	70.7052	49	320	49	1.172	1.783	1.015	49.1863	35	144	35	1.206	64.0145	45	765	44	0.971	1.666	2.273	72.3327	48	581	48	1.578	1.385	1.283
Q9BQE3	Tubulin alpha-1C chain	73.0512	33	383	11	1.615	1.673	0.926	51.4477	24	174	8	0.972	69.7105	28	905	2	1.111	1.207	2.743	65.4788	28	625	2	1.546	1.482	2.706
P09493	Tropomyosin alpha-1 chain	81.338	50	280	24	0.413	0.391	1.42	80.6338	55	383	23	0.249	92.9577	70	2125	33	1.214	0.162	0.078	85.5634	60	816	28	0.118	0.374	0.782
P42704	Leucine-rich PPR motif-containing protein, mitochondrial	49.4261	72	180	72	1.279	1.824	1.062	27.5466	38	59	38	1.675	51.363	68	267	68	1.058	1.283	5.21	40.7461	49	112	49	1.709	1.541	2.272
P17661	Desmin	83.4043	48	291	41	0.3	0.236	0.966	73.8298	52	412	46	0.213	91.4894	78	5354	71	1.154	0.149	0.092	88.2979	64	2032	57	0.077	0.229	0.307
P05023	Sodium/potassium-transporting ATPase subunit alpha-1	43.1085	45	175	28	0.846	1.166	0.894	32.1603	33	97	20	1.056	47.1163	46	268	46	1.097	1.502	3.361	40.0782	37	178	37	1.287	0.894	1.819
P67936	Tropomyosin alpha-4 chain	81.8548	45	321	23	1.057	0.529	0.738	83.871	48	270	23	1.001	91.9355	58	1659	29	0.905	0.531	0.509	89.5161	55	672	29	0.484	2.032	1.263
Q12906	Interleukin enhancer-binding factor 3	44.7427	43	181	36	1.233	1.119	0.972	25.9508	23	63	23	1.531	41.6107	34	224	28	1.019	1.635	3.378	38.5906	33	132	33	1.539	1.717	1.834
P04075	Fructose-bisphosphate aldolase A	87.9121	39	249	33	0.978	0.545	0.959	59.8901	31	151	26	0.811	90.9341	36	718	29	1.111	0.78	1.371	89.2857	35	604	29	1.058	1.199	1.55
Q14152	Eukaryotic translation initiation factor 3 subunit A	45.4414	78	189	78	1.108	0.797	0.884	27.5687	43	70	43	1.366	44.7178	68	145	68	1.141	1.459	1.746	38.6397	54	101	53	1.173	1.248	1.471
O75643	U5 small nuclear ribonucleoprotein 200 kDa helicase	39.9345	75	168	75	1.102	1.369	0.804	10.9551	23	31	23	1.619	23.221	44	140	44	1.152	1.59	2.287	26.1236	46	93	46	1.255	1.56	1.598
P29401	Transketolase	61.3162	40	212	40	0.82	0.494	0.909	42.3756	26	71	26	1.161	64.8475	35	299	35	1.076	1.874	1.591	70.4655	40	279	40	2.379	1.036	1.066
Q14195	Dihydropyrimidinase-related protein 3	62.9825	32	207	27	0.677	0.457	1.195	46.3158	26	101	20	0.809	72.4561	33	457	28	0.966	0.817	0.296	79.2982	38	455	33	0.885	2.07	1.859
Q13263	Transcription intermediary factor 1-beta	48.982	40	212	40	1.332	2.121	1.126	31.7365	21	41	21	1.639	48.3832	32	178	32	1.113	1.864	3.827	47.1856	27	105	27	1.933	1.674	1.598
P12956	X-ray repair cross-complementing protein 6	65.8456	46	221	46	0.892	1.091	0.792	33.9901	23	81	23	1.6	66.5025	44	271	44	1.143	2.271	3.089	55.665	34	156	34	1.406	1.286	1.468
P06396	Gelsolin	60.9974	44	240	44	0.664	0.537	0.974	47.8261	44	202	44	0.48	64.4501	49	875	49	0.933	0.847	0.52	63.6829	47	575	47	0.645	0.98	0.783
P09651	Heterogeneous nuclear ribonucleoprotein A1	67.7419	30	268	10	1.39	1.865	0.857	44.8925	16	53	12	1.609	51.3441	22	205	20	1.083	1.888	4.812	51.3441	21	191	19	1.704	1.596	2.044
P22626	Heterogeneous nuclear ribonucleoproteins A2/B1	75.6374	33	276	28	1.073	1.052	0.736	61.4731	23	75	19	1.793	71.9547	26	389	24	1.178	2.011	3.413	64.0227	26	389	24	1.641	1.63	1.56
P07237	Protein disulfide-isomerase	71.063	44	216	44	1.11	1.342	1.232	58.8583	36	115	36	1.459	66.3386	41	247	40	1.014	1.791	2	73.4252	45	277	45	2.239	3.408	2.705
Q92878	DNA repair protein RAD50	52.5152	76	144	76	1.589	1.019	1.034	13.7195	21	33	21	1.394	29.878	43	64	43	1.108	1.452	1.466	21.1128	28	40	28	1.419	1.404	1.427
P27708	CAD protein	34.0674	60	130	58	1.4	1.507	0.92	7.77528	16	18	15	1.041	21.3933	35	83	35	1.104	1.29	2.862	15.8202	24	36	24	1.337	1.497	1.943
P31948	Stress-induced-phosphoprotein 1	67.035	54	183	54	1.706	0.763	0.915	49.1713	26	52	26	1.639	68.3241	48	177	48	1.113	1.39	2.255	61.1418	42	113	42	1.251	1.268	1.146
Q00341	Vigilin	47.5552	64	149	64	1.202	1.751	1.251	21.8454	25	36	25	1.274	43.9274	53	149	53	1.055	1.374	1.828	52.918	65	193	64	1.667	3.263	2.494
Q14764	Major vault protein	56.9989	45	172	45	0.894	0.646	1.278	42.2172	32	82	32	1.286	66.1814	49	252	49	0.846	1.39	1.422	66.7413	47	213	47	1.605	1.848	1.615
Q92841	Probable ATP-dependent RNA helicase DDX17	56.1043	47	180	37	1.409	1.696	0.822	34.0192	27	48	19	1.688	50.2058	40	196	30	1.028	1.947	2.776	53.0864	37	139	28	1.602	1.724	2.007
P07996	Thrombospondin-1	44.7009	53	139	50	1.223	0.792	4.021	34.5299	43	108	41	1.813	25.4701	27	99	27	1.624	1.635	0.643	39.4017	44	246	41	5.534	2.276	8.4
P07585	Decorin	60.4457	35	342	34	0.384	0.309	0.852	63.2312	37	362	36	0.552	60.7242	29	564	28	0.836	0.908	0.176	68.8022	32	478	31	0.823	0.196	0.19
P14543	Nidogen-1	40.1764	44	151	43	0.662	0.841	1.058	34.8035	45	115	44	0.534	50.6014	47	311	46	1.007	0.833	0.251	41.8605	41	181	40	0.403	0.286	0.54
P11586	C-1-tetrahydrofolate synthase, cytoplasmic	56.2567	55	153	53	1.363	0.991	0.936	30.3743	30	55	30	1.055	52.9412	43	122	43	1.071	1.362	2.406	49.7326	38	85	37	1.142	1.232	2.281
P12110	Collagen alpha-2(VI) chain	38.9598	44	233	44	0.598	0.469	0.782	29.0481	38	181	38	0.948	34.7399	43	761	43	1.007	0.71	0.159	33.5623	41	762	41	1.54	0.492	0.72
P00734	Prothrombin	61.4148	40	165	40	0.878	0.941	1.663	46.463	30	84	30	1.33	56.9132	32	186	32	0.743	1.501	0.529	56.7524	32	122	32	2.718	0.646	0.514
Q99832	T-complex protein 1 subunit eta	68.6924	37	178	37	1.558	1.067	1.217	44.9355	24	64	24	1.488	69.9816	33	158	33	1.033	1.368	1.773	66.6667	32	118	32	1.474	1.174	1.925
Q9UPN3	Microtubule-actin cross-linking factor 1, isoforms 1/2/3/5	14.51	94	127	91	0.972	0.887	1.033	5.40065	39	49	37	0.808	19.9107	118	258	113	1.04	0.971	1.979	10.1381	53	89	50	0.822	1.27	1.483
P00738	Haptoglobin	64.0394	33	284	16	0.65	0.955	1.537	51.7241	26	137	12	0.901	71.1823	33	381	17	0.675	2.565	0.715	62.8079	31	350	15	4.912	0.689	0.515
Q8WUM4	Programmed cell death 6-interacting protein	63.9401	59	145	59	0.939	0.737	0.852	48.0415	39	82	39	1.139	57.8341	47	187	47	0.979	0.862	0.969	57.8341	49	137	49	0.8	1.077	1.189
P49368	T-complex protein 1 subunit gamma	69.9083	37	207	37	1.379	0.987	1.16	51.9266	26	77	26	1.146	64.2202	32	163	32	1	1.551	1.621	64.7706	35	152	35	1.405	1.297	1.764
Q15075	Early endosome antigen 1	50.7442	76	112	75	0.867	0.861	1.093	28.4904	39	52	38	0.77	34.7271	43	76	41	1.032	1.135	0.664	40.9639	56	111	55	0.918	1.19	1.135
Q15233	Non-POU domain-containing octamer-binding protein	67.7282	45	245	41	1.119	1.311	0.799	47.1338	28	71	26	1.508	68.3652	35	202	32	1.027	2.395	2.812	68.1529	34	167	32	2.015	1.972	1.858
P60174	Triosephosphate isomerase	79.7203	27	316	27	1.533	0.675	0.858	63.6364	21	117	21	0.934	79.7203	23	473	23	1.188	1.249	2.74	81.8182	28	302	28	1.606	1.982	1.223
O75874	Isocitrate dehydrogenase [NADP] cytoplasmic	71.4976	36	230	34	0.775	1.331	0.726	43.9614	19	39	18	1.416	68.599	32	168	30	1.114	1.886	2.724	69.3237	29	130	27	1.344	1.847	1.498
P05783	Keratin, type I cytoskeletal 18	70.2326	38	230	36	1.98	3.049	2.086	41.3953	19	45	17	1.767	86.9767	44	471	42	1.269	1.059	13.457	72.093	29	125	27	8.928	1.905	6.035
P04843	Dolichyl-diphosphooligosaccharide--protein glycosyltransferase subunit 1	71.3344	44	179	44	0.942	1.643	0.753	43.9868	29	78	29	1.243	60.4613	36	227	36	1.068	2.252	2.966	62.9325	34	218	34	2.264	2.576	1.909
P48643	T-complex protein 1 subunit epsilon	75.7856	40	186	39	1.505	0.898	1.152	44.732	26	74	25	1.482	63.9556	28	187	27	1.06	1.642	1.604	68.9464	33	153	32	1.418	1.266	1.692
P00352	Retinal dehydrogenase 1	61.2774	34	197	30	0.358	0.289	0.514	51.2974	27	107	23	1.271	57.2854	29	245	25	1.423	2.239	0.528	69.4611	29	170	25	0.641	0.429	0.338
P24043	Laminin subunit alpha-2	25.3684	68	110	67	0.543	0.425	0.785	10.8264	27	33	27	0.636	16.624	39	87	38	1.031	1.227	0.347	9.64126	24	35	22	1.127	0.542	1
P00751	Complement factor B	43.9791	43	169	43	0.574	0.629	1.42	39.7906	39	102	39	0.819	43.8482	44	226	44	0.802	1.778	0.943	41.7539	39	173	39	2.23	0.947	0.579
Q9NYU2	UDP-glucose:glycoprotein glucosyltransferase 1	36.0129	46	137	46	0.971	1.448	1.125	12.7331	19	32	19	1.213	38.0707	43	129	43	1.041	1.44	1.794	23.0868	25	52	25	1.662	1.566	1.543
Q7KZF4	Staphylococcal nuclease domain-containing protein 1	50.989	49	163	49	1.225	0.99	1.078	38.022	35	72	35	1.076	58.022	50	227	50	1.032	1.61	1.686	61.4286	53	190	53	1.939	2.621	2.154
P68366	Tubulin alpha-4A chain	63.1696	27	426	6	1.523	1.491	0.917	47.3214	21	160	5	0.95	60.9375	24	1140	6	0.988	1.336	3.01	56.6964	23	841	6	1.515	1.592	2.001
P68104	Elongation factor 1-alpha 1	63.4199	30	365	30	1.466	1.636	1.388	36.1472	22	90	22	1.208	60.3896	28	566	17	1.08	1.168	2.27	79.0043	35	659	20	1.362	2.061	2.04
P01857	Immunoglobulin heavy constant gamma 1	76.6667	24	509	11	0.672	0.878	1.828	68.1818	25	339	13	0.814	75.4545	25	911	14	1.02	1.855	0.405	77.8788	27	1443	15	2.745	0.95	0.345
P35241	Radixin	61.0635	57	167	39	0.942	0.684	0.661	36.5352	31	65	19	1.374	53.3448	44	216	24	1.169	2.064	1.273	51.458	38	229	19	1.583	1.268	1.262
P02774	Vitamin D-binding protein	68.5654	36	170	36	0.528	0.651	1.524	48.5232	25	104	25	0.686	76.3713	38	275	37	0.737	1.58	0.459	87.5527	41	222	41	1.569	0.426	0.289
Q01518	Adenylyl cyclase-associated protein 1	65.6842	40	173	38	0.998	0.69	0.923	45.8947	28	75	27	0.78	65.4737	36	355	34	0.954	0.701	1.238	61.6842	31	199	29	0.648	1.583	1.171
Q15582	Transforming growth factor-beta-induced protein ig-h3	59.2972	34	207	34	0.905	0.626	2.147	39.5315	30	131	30	1.158	59.8829	37	403	37	1.11	0.777	0.362	69.2533	44	779	44	4.881	1.277	1.497
P17987	T-complex protein 1 subunit alpha	69.964	37	184	37	1.475	0.964	1.23	34.3525	22	59	22	1.195	68.705	30	190	30	1.03	1.633	1.638	66.0072	29	150	29	1.42	1.182	1.723
Q14697	Neutral alpha-glucosidase AB	44.8093	40	168	40	0.878	1.124	1.089	31.9915	29	85	29	1.268	53.8136	41	248	41	1.155	1.692	2.134	44.3856	33	184	33	1.493	1.72	1.963
Q86VP6	Cullin-associated NEDD8-dissociated protein 1	43.0894	53	143	49	1.081	0.929	0.961	25.935	29	59	29	1.01	36.5041	44	156	40	1.067	1.057	2.148	36.0976	38	111	38	1.028	1.511	1.37
P15311	Ezrin	62.9693	51	186	35	0.893	0.942	1.34	43.1741	30	55	18	1.339	58.7031	44	224	27	0.941	1.82	1.986	67.2355	47	262	30	1.923	1.175	2.244
O60437	Periplakin	42.8246	75	119	73	1.833	1.175	1.593	14.2369	24	24	24	0.625	21.0137	31	51	31	1.1	0.79	1.867	39.7494	57	97	57	1.11	0.535	0.83
P09327	Villin-1	55.3809	42	136	42	1.053	5.582	1.36
O43491	Band 4.1-like protein 2	49.2537	50	136	43	0.573	0.521	0.699	24.0796	26	46	25	1.324	34.0299	32	91	30	1.078	1.8	0.891	39.801	30	83	27	1.228	1.151	0.845
P50395	Rab GDP dissociation inhibitor beta	84.7191	41	153	30	1.289	0.872	0.965	59.7753	23	57	16	1.362	79.3258	32	213	22	1.084	0.961	1.548	82.4719	36	174	25	1.034	1.58	1.352
P24752	Acetyl-CoA acetyltransferase, mitochondrial	69.3208	33	134	33	1.464	0.709	0.729	50.5855	23	58	23	1.234	60.8899	28	146	28	0.867	1.317	1.967	59.9532	23	69	23	1.034	0.934	0.804
P04275	von Willebrand factor	30.8923	67	107	67	1.007	0.665	1.164	24.1024	64	115	64	0.725	30.4657	65	169	65	1.123	1.585	0.627	28.0839	51	138	51	2.041	0.499	0.61
Q16363	Laminin subunit alpha-4	33.8453	51	124	51	0.499	0.493	1.226	23.2584	41	86	41	0.624	35.9298	63	275	63	1.021	0.929	0.296	32.5288	51	165	51	0.574	0.507	0.816
O15020	Spectrin beta chain, non-erythrocytic 2	33.3473	75	119	54	1.754	1.023	1.373	4.72803	15	32	2	1.335	15.0628	33	84	20	1.091	1.217	3.165	8.78661	20	35	9	1.406	1.065	1.626
Q9NZN4	EH domain-containing protein 2	66.8508	38	140	33	0.358	0.315	0.487	41.8048	25	74	21	0.574	71.2707	43	426	37	0.849	0.637	0.201	78.2689	46	255	39	0.173	0.232	0.299
O75083	WD repeat-containing protein 1	54.4554	32	173	32	0.819	0.674	0.83	38.6139	26	94	26	0.616	70.9571	36	524	36	1.003	0.532	0.673	65.5116	32	238	32	0.37	1.103	1.027
P02647	Apolipoprotein A-I	80.8989	36	307	36	0.672	0.97	1.415	74.9064	30	226	30	1.341	81.6479	39	629	39	0.806	2.308	0.461	81.6479	36	369	36	2.781	0.41	0.351
O43390	Heterogeneous nuclear ribonucleoprotein R	47.2354	36	149	25	1.064	1.005	0.681	32.3855	22	48	14	1.794	49.763	32	235	23	1.005	2.108	2.667	40.2844	28	121	21	1.59	1.385	1.416
Q9Y6C2	EMILIN-1	48.2283	47	160	47	0.734	0.624	0.732	39.9606	42	142	42	1.176	42.5197	42	374	42	0.979	1.666	0.299	46.2598	43	277	43	1.228	0.724	0.986
P40926	Malate dehydrogenase, mitochondrial	71.5976	29	219	29	2.061	1.239	1.068	66.568	25	106	25	1.734	68.3432	24	328	24	1.173	1.323	5.85	66.2722	24	194	24	2.125	1.655	2.108
Q15746	Myosin light chain kinase, smooth muscle	22.9363	41	119	40	0.493	0.461	0.995	21.0031	43	110	42	0.407	31.9749	63	585	62	1.114	0.258	0.134	35.7367	64	340	63	0.157	0.479	0.634
Q9HBL0	Tensin-1	37.0029	49	110	46	0.565	0.442	0.687	31.585	42	72	36	0.682	57.0605	81	461	77	0.947	0.403	0.193	56.4841	69	240	66	0.183	0.36	0.548
P04083	Annexin A1	80.3468	32	187	32	0.913	0.396	1.157	61.8497	27	125	27	1.03	77.7457	30	416	30	0.863	0.999	1.33	80.9249	31	349	31	1.287	0.912	1.601
P16615	Sarcoplasmic/endoplasmic reticulum calcium ATPase 2	30.4223	35	119	28	0.863	1.933	1.041	21.5931	20	47	15	0.91	32.3417	30	105	30	1.106	1.805	1.475	32.3417	32	90	24	1.726	1.494	1.856
P63010	AP-2 complex subunit beta	49.0928	46	126	29	0.873	0.883	0.999	28.9221	28	56	14	1.131	29.4557	30	117	16	1.097	1.357	1.302	36.9264	35	109	22	1.053	1.615	1.282
P08123	Collagen alpha-2(I) chain	27.7452	43	324	43	0.681	0.451	1.072	29.2094	40	383	40	0.588	22.8404	30	337	29	0.815	1.162	0.175	31.7716	38	585	37	1.696	0.442	0.417
P49411	Elongation factor Tu, mitochondrial	66.1504	27	174	27	1.448	1.633	1.097	52.6549	19	56	19	1.318	74.7788	30	227	30	1.037	1.469	4.115	73.6726	29	111	29	1.493	1.612	1.742
Q92499	ATP-dependent RNA helicase DDX1	57.8378	46	153	46	1.032	1.104	0.929	27.4324	19	41	19	1.152	51.3514	37	143	37	1.089	1.499	1.233	55.6757	33	96	33	1.555	1.7	1.528
O00468	Agrin	34.3009	52	105	52	1.376	1.208	1.098	19.1582	31	42	31	0.724	39.0905	56	194	56	1.018	1.171	1.259	32.6076	46	114	46	0.922	1.242	1.988
Q99798	Aconitate hydratase, mitochondrial	56.9231	34	139	34	1.086	1.07	1.06	32.8205	18	43	18	0.895	49.7436	32	230	32	1.127	1.139	2.91	42.9487	27	127	27	1.015	1.377	2.069
Q14112	Nidogen-2	32.9455	42	119	41	0.708	0.586	1.129	20.2909	28	65	26	0.861	33.6727	39	188	38	0.976	2.482	0.713	27.2	30	115	29	1.215	0.782	1.107
P50990	T-complex protein 1 subunit theta	63.8686	38	160	38	1.495	0.948	1.192	53.8321	29	81	29	1.226	61.3139	35	138	35	1.02	1.442	1.862	64.5985	33	93	33	1.388	1.203	1.602
P68871	Hemoglobin subunit beta	100	21	968	13	1.229	0.825	0.418	97.2789	22	2214	15	3.032	93.8776	19	3281	11	0.7	2.706	0.368	100	21	3141	12	4.58	1.091	0.423
P50991	T-complex protein 1 subunit delta	72.7273	33	158	32	1.479	1.082	1.156	52.3191	28	78	27	1.324	63.4508	27	161	26	1.097	1.403	1.642	69.2022	33	130	32	1.497	1.202	1.835
P02790	Hemopexin	61.9048	32	272	32	0.507	0.594	1.482	44.1558	25	146	25	0.713	61.4719	30	374	29	0.769	1.587	0.478	59.9567	29	292	29	1.4	0.517	0.373
P55157	Microsomal triglyceride transfer protein large subunit	49.3289	44	127	44	0.949	3.96	1.194	6.26398	5	6	5	2.213
Q06830	Peroxiredoxin-1	79.8995	23	207	19	1.482	0.743	0.667	79.8995	19	102	15	1.226	76.3819	20	435	17	1.06	1.345	3.254	80.402	23	231	19	1.201	1.974	1.178
P01859	Immunoglobulin heavy constant gamma 2	69.3252	28	472	12	0.651	0.765	1.862	53.9877	22	374	8	0.859	71.1656	20	536	10	0.808	2.201	0.335	77.6074	23	1021	11	2.325	0.529	0.318
P05091	Aldehyde dehydrogenase, mitochondrial	57.4468	34	129	29	0.699	0.958	0.838	41.9729	26	69	22	1.126	62.4758	30	209	25	1.06	1.431	0.954	48.1625	20	98	16	0.834	1.062	1.319
P08727	Keratin, type I cytoskeletal 19	72.75	35	187	23	2.744	2.287	2.289	45	20	42	13	1.436	87.25	40	555	32	1.901	0.926	8.403	78	37	452	25	5.558	0.611	3.708
Q9BSJ8	Extended synaptotagmin-1	39.1304	41	137	40	0.988	0.838	0.989	26.1775	25	45	25	1.037	51.4493	46	206	46	0.995	0.954	1.207	47.8261	42	120	42	0.759	1.157	1.234
P01042	Kininogen-1	40.8385	30	132	30	0.629	0.729	1.557	30.2795	21	76	21	0.778	32.2981	24	120	24	0.743	1.864	0.535	36.9565	24	96	24	1.816	0.583	0.426
P08758	Annexin A5	75.9375	37	261	36	0.698	0.705	0.479	66.5625	29	145	28	1.609	82.8125	35	756	34	1.073	1.138	0.384	82.8125	33	314	32	0.597	1.101	1.019
P21810	Biglycan	57.337	22	264	21	1.171	0.786	2.91	46.7391	19	194	18	0.554	51.3587	22	455	21	0.855	0.631	0.33	53.2609	23	365	22	1.95	0.552	0.532
P33176	Kinesin-1 heavy chain	56.8017	52	97	38	0.87	1.072	1.288	20.2492	19	31	19	0.808	58.2555	52	119	52	1.046	0.89	1.128	46.3136	39	93	31	0.989	1.402	1.459
P14866	Heterogeneous nuclear ribonucleoprotein L	49.7453	29	138	28	1.023	1.219	0.797	29.7114	16	48	15	1.967	44.3124	20	128	19	1.217	2.255	2.644	52.292	21	87	20	1.651	1.67	1.613
P02749	Beta-2-glycoprotein 1	71.0145	25	185	25	0.644	1.067	1.591	61.4493	20	83	20	1.392	52.7536	16	228	16	0.792	2.229	0.431	47.8261	15	142	15	2.239	0.704	0.554
P11532	Dystrophin	22.0624	72	101	69	0.518	0.453	1.197	10.9905	35	44	33	0.543	35.6581	113	272	109	1.1	0.512	0.353	31.2619	92	149	88	0.299	0.519	0.792
Q16555	Dihydropyrimidinase-related protein 2	69.0559	28	137	23	0.896	0.787	0.921	44.9301	21	92	17	0.693	63.986	31	285	25	0.925	1.475	0.46	72.2028	29	216	24	0.886	0.909	0.787
P36871	Phosphoglucomutase-1	61.21	37	132	37	0.499	0.464	0.766	38.0783	20	41	20	1.729	54.4484	26	95	26	1.196	0.993	0.813	64.2349	32	78	32	1.459	1.469	1.378
P01031	Complement C5	33.1742	52	128	52	0.743	0.886	1.291	21.2411	37	63	37	1.042	17.5418	26	44	26	0.78	1.773	0.704	20.1671	28	50	28	2.652	0.799	0.81
P49419	Alpha-aminoadipic semialdehyde dehydrogenase	61.7811	30	140	30	1.053	0.892	0.817	41.1874	19	36	19	1.41	57.3284	25	168	25	1.089	1.647	2.85	56.9573	20	71	20	1.306	1.229	1.581
P69905	Hemoglobin subunit alpha	86.6197	13	789	13	1.16	0.744	0.501	98.5915	16	1611	15	2.269	87.3239	11	1596	10	0.682	2.565	0.393	95.7746	13	2039	13	3.793	1.071	0.411
Q14103	Heterogeneous nuclear ribonucleoprotein D0	43.662	25	152	22	1.281	1.096	0.773	29.0141	14	47	12	2.007	44.507	25	198	22	1.021	2.796	3.105	44.507	20	113	18	1.948	2.149	1.506
Q15393	Splicing factor 3B subunit 3	37.7157	40	114	40	1.107	1.419	1.009	20.1315	22	47	22	1.315	34.7576	35	137	34	1.136	1.728	2.392	29.9918	31	85	30	1.6	1.668	1.738
P23246	Splicing factor, proline- and glutamine-rich	43.8472	40	154	38	1.123	1.352	0.792	27.5813	25	67	24	1.36	50.495	35	174	33	1.031	2.725	3.263	49.2221	36	123	35	1.811	2.002	1.534
P04264	Keratin, type II cytoskeletal 1	50.9317	40	130	36	1.004	1.204	1.321	43.4783	28	77	25	1.226	40.528	30	245	26	1.071	0.891	0.261	45.3416	40	185	34	1.057	0.628	0.274
P10643	Complement component C7	53.3808	36	106	36	0.899	0.928	1.906	31.4353	23	40	22	0.945	31.9098	23	62	22	0.762	2.052	0.621	41.8743	25	60	25	2.744	0.563	0.517
P55084	Trifunctional enzyme subunit beta, mitochondrial	67.5105	33	147	32	1.01	1.294	0.948	29.1139	16	48	16	1.572	64.135	28	157	27	0.879	1.674	2.291	61.1814	28	115	28	1.422	1.356	1.049
Q02252	Methylmalonate-semialdehyde dehydrogenase [acylating], mitochondrial	57.9439	34	119	34	0.994	1.472	0.693	28.2243	14	23	14	1.284	58.1308	27	104	27	1.041	1.81	2.675	35.514	13	23	13	0.719	0.909	1.211
P08729	Keratin, type II cytoskeletal 7	63.3262	39	199	30	4.899	0.897	3.808	29.4243	17	75	10	1.809	64.1791	42	885	33	1.222	1.055	14.639	57.1429	33	198	25	6.528	3.103	4.359
Q9H4M9	EH domain-containing protein 1	74.7191	40	110	25	0.738	0.687	0.813	32.5843	19	33	10	0.753	48.1273	24	93	17	0.959	0.756	0.477	66.8539	27	81	18	0.477	0.695	0.699
Q93052	Lipoma-preferred partner	52.451	29	98	29	0.559	0.736	0.934	27.1242	18	57	18	0.421	67.3203	33	366	32	0.937	0.355	0.212	66.9935	34	246	33	0.181	0.53	0.655
Q14789	Golgin subfamily B member 1	22.062	64	81	63	1.163	1.408	1.04	3.16048	10	11	9	1.129	9.45075	25	35	24	1.111	1.372	1.786	9.26665	25	41	23	0.986	1.758	1.558
P35606	Coatomer subunit beta'	50.883	43	102	43	1.126	1.55	1.278	22.8477	18	28	18	1.106	29.4702	24	76	24	1.027	1.379	2.218	40.6181	31	92	31	1.746	2.492	2.292
P11216	Glycogen phosphorylase, brain form	61.5658	49	136	38	1.161	1.026	0.941	35.4686	31	66	19	0.688	58.363	50	231	38	1.011	0.569	0.606	55.9905	46	135	35	0.464	0.685	0.826
P06744	Glucose-6-phosphate isomerase	55.0179	33	128	33	1.283	0.604	0.937	39.0681	19	46	19	0.955	51.6129	36	191	35	1.044	0.814	1.771	49.1039	30	126	29	0.998	1.443	1.152
P51991	Heterogeneous nuclear ribonucleoprotein A3	50.2646	31	169	29	0.976	1.205	0.727	43.1217	17	39	15	1.664	48.4127	23	256	22	1.064	1.876	2.229	48.1481	19	189	18	1.466	1.642	1.536
Q13509	Tubulin beta-3 chain	47.3333	25	307	5	0.944	0.974	1.055	41.1111	19	170	2	1.194	51.3333	22	608	4	0.897	2.12	1.623	67.3333	25	587	8	2.235	2.22	1.423
Q63ZY3	KN motif and ankyrin repeat domain-containing protein 2	52.5264	43	111	40	0.541	0.457	0.702	34.3126	29	70	27	0.647	60.7521	47	234	43	1.007	0.633	0.246	54.2891	41	149	38	0.324	0.584	0.649
P40227	T-complex protein 1 subunit zeta	61.3936	36	151	30	1.564	0.976	1.21	39.1714	23	54	23	1.41	52.919	28	146	28	1.091	1.748	1.766	53.2957	28	109	25	1.834	1.29	1.66
Q96AE4	Far upstream element-binding protein 1	54.6584	34	117	28	1.19	1.253	0.942	33.0745	19	29	15	1.549	48.4472	29	90	24	1.057	1.87	3.987	46.8944	23	78	18	2.024	2.183	2.298
P30153	Serine/threonine-protein phosphatase 2A 65 kDa regulatory subunit A alpha isoform	58.9134	36	128	36	0.991	0.843	0.961	37.5212	21	37	21	0.991	55.5178	30	145	30	1.15	0.966	1.176	54.8387	30	98	30	0.816	1.079	1.467
Q8NF91	Nesprin-1	9.35546	69	89	66	0.731	0.796	0.715	3.12607	27	32	25	1.023	2.93282	20	36	18	1.043	1.036	0.802	3.36478	20	29	19	0.843	0.796	1.008
P43243	Matrin-3	44.8642	40	143	39	0.992	1.034	0.651	30.2243	23	44	23	1.534	39.3152	32	122	31	1.058	2.349	2.353	40.2597	32	100	32	1.719	1.57	1.851
P17844	Probable ATP-dependent RNA helicase DDX5	58.1433	37	111	27	1.105	2.01	1.162	32.5733	19	29	11	1.423	55.7003	34	132	24	1.065	1.8	2.414	56.0261	34	110	25	2.193	2.386	2.114
Q1KMD3	Heterogeneous nuclear ribonucleoprotein U-like protein 2	46.4525	41	110	41	0.938	0.712	0.857	22.3561	20	44	20	1.584	47.5234	35	172	35	1.064	1.68	2.17	44.1767	36	104	36	1.516	1.625	1.606
Q9Y4L1	Hypoxia up-regulated protein 1	40.7407	41	124	40	1.077	1.509	1.342	15.8158	15	23	15	1.118	39.039	33	117	33	1.054	1.49	2.513	40.6406	31	106	31	2.213	1.998	1.866
P02771	Alpha-fetoprotein	55.3366	30	107	30	1.066	4.715	1.382
Q16181	Septin-7	65.9039	38	125	37	0.68	0.578	0.933	37.2998	19	58	17	0.937	54.4622	30	178	29	1.038	1.416	0.709	49.4279	28	110	27	0.934	1.125	0.914
Q92945	Far upstream element-binding protein 2	56.8214	39	118	34	0.812	0.931	0.77	36.4276	25	48	22	1.519	49.2264	33	108	29	1.013	2.197	2.491	50.0703	32	95	28	1.213	1.386	1.45
Q14203	Dynactin subunit 1	42.8795	42	85	42	0.881	0.717	0.965	20.3443	22	29	22	0.967	34.82	37	95	37	0.952	1.046	0.856	26.9171	29	68	28	0.762	0.985	1.145
P60842	Eukaryotic initiation factor 4A-I	60.3448	28	142	14	1.086	1.075	1.05	34.9754	17	52	7	1.265	60.0985	21	160	8	1.077	1.31	2.629	63.3005	22	172	10	1.173	1.526	2.315
P09429	High mobility group protein B1	61.8605	24	164	15	0.983	0.859	0.36	51.6279	16	45	10	2.232	66.5116	29	165	18	0.898	2.88	2.343	61.8605	21	115	12	0.887	1.294	0.727
P27816	Microtubule-associated protein 4	46.441	51	103	51	1.201	0.756	0.838	12.7604	12	22	12	0.759	54.4271	52	119	51	0.908	0.791	1.966	58.7674	54	157	54	0.605	1.539	1.469
P35908	Keratin, type II cytoskeletal 2 epidermal	70.1095	45	129	34	1	1.222	1.25	39.7496	22	56	16	0.977	38.3412	23	95	16	1.401	0.761	0.331	64.4757	41	225	29	1.094	0.336	0.373
P54652	Heat shock-related 70 kDa protein 2	52.5822	34	184	18	1.412	1.057	1.401	43.5055	28	117	13	0.461	61.3459	41	337	24	1.106	0.372	0.469	46.1659	30	190	13	0.275	1.093	1.404
P00367	Glutamate dehydrogenase 1, mitochondrial	53.405	30	131	12	1.091	1.022	0.947	39.2473	23	59	23	0.922	53.9427	29	163	29	1.017	1.425	1.57	53.2258	25	139	25	1.115	1.338	1.365
P43304	Glycerol-3-phosphate dehydrogenase, mitochondrial	51.8569	43	99	43	1.682	2.694	1.199	18.8446	13	20	13	1.608	61.4856	41	208	41	1.186	1.273	6.396	40.0275	25	62	25	1.852	1.622	1.781
O60716	Catenin delta-1	48.2438	43	111	42	1.053	1.425	1.056	19.6281	19	27	19	1.42	43.595	37	98	36	1.089	1.343	2.953	41.8388	32	98	31	1.551	1.094	1.948
P23526	Adenosylhomocysteinase	51.3889	28	114	26	1.383	1.469	0.886	39.5833	18	34	16	1.252	43.75	19	77	17	1.237	1.13	3.448	46.0648	20	61	19	1.675	1.36	1.601
Q13423	NAD(P) transhydrogenase, mitochondrial	35.9116	42	92	42	1.811	1.29	1.058	25.5985	24	44	24	1.046	32.8729	35	101	35	1.027	1.452	3.529	39.1344	36	84	36	1.449	2.121	1.783
P48735	Isocitrate dehydrogenase [NADP], mitochondrial	59.5133	35	128	33	1.643	2.681	1.505	39.1593	18	39	17	0.989	62.8319	31	286	29	1.129	1.04	7.195	64.3805	28	128	26	2.133	2.013	3.407
Q02880	DNA topoisomerase 2-beta	33.2718	53	92	41	1.202	1.221	0.843	12.8536	22	29	22	1.647	24.5387	40	101	31	1.039	1.575	3.452	13.3456	20	45	15	1.606	1.65	2.03
P01008	Antithrombin-III	55.6034	30	158	30	0.586	0.608	1.313	37.2845	20	68	20	1.469	45.2586	25	312	25	0.656	1.868	0.494	43.9655	20	184	20	0.716	0.207	0.239
Q16531	DNA damage-binding protein 1	45.9649	48	114	48	1.197	1.019	1.131	22.6316	22	34	22	1.423	30.8772	30	111	30	1.102	1.396	2.313	25.5263	23	51	23	1.097	1.254	1.466
O95831	Apoptosis-inducing factor 1, mitochondrial	45.8401	29	108	29	1.938	1.486	1.07	38.8254	19	35	19	1.505	57.2594	33	219	33	1.109	1.408	6.345	49.7553	22	99	22	2.223	2.854	2.084
P13489	Ribonuclease inhibitor	71.1497	25	120	25	0.614	0.531	0.761	49.6746	17	59	17	1.058	78.7419	31	207	31	1.013	0.954	0.439	78.7419	29	176	29	0.505	0.927	1.014
P53618	Coatomer subunit beta	45.7503	41	101	41	1.214	1.741	1.229	12.8017	9	16	9	1.065	29.6957	18	39	18	1.051	1.217	1.739	38.8248	25	63	25	1.498	2.313	2.038
O60506	Heterogeneous nuclear ribonucleoprotein Q	51.0433	33	129	22	1.056	1.365	0.915	29.8555	19	32	11	1.444	51.3644	31	197	22	1.044	1.562	2.325	47.6726	29	145	22	1.827	2.059	2.121
P23284	Peptidyl-prolyl cis-trans isomerase B	73.1481	28	173	27	0.756	0.974	1.022	67.1296	19	85	19	1.535	72.6852	21	167	20	1.06	1.792	1.519	74.537	25	186	24	2.077	2.827	2.206
P01860	Immunoglobulin heavy constant gamma 3	62.3342	25	344	7	0.583	0.663	1.836	60.2122	23	275	7	0.659	58.6207	19	439	7	0.793	2.116	0.673	60.7427	21	568	7	2.343	0.672	0.341
P21399	Cytoplasmic aconitate hydratase	48.0315	42	123	42	0.723	0.681	0.659	28.009	27	46	27	1.143	39.5951	30	113	30	1.168	1.221	0.903	40.6074	27	94	27	0.789	1.377	1.325
P06727	Apolipoprotein A-IV	70.4545	37	113	37	0.88	2.024	1.25	53.7879	23	49	23	0.952	75.5051	36	112	34	0.683	1.986	0.502	56.5657	23	52	21	1.641	0.671	0.556
P54868	Hydroxymethylglutaryl-CoA synthase, mitochondrial	41.7323	29	131	27	0.986	7.073	1.253						3.74016	1	1	1	1.293	1.161	1.743
Q5TZA2	Rootletin	30.4908	65	87	62	0.802	0.659	0.713	15.171	28	31	27	0.907	13.6341	27	46	26	1.125	1.755	1.09	2.97471	6	8	5	0.85	0.868	0.646
P31939	Bifunctional purine biosynthesis protein PURH	65.5405	32	117	32	1.275	1.15	1.049	28.2095	15	25	15	0.911	65.0338	33	139	33	1.21	0.893	1.276	60.9797	25	89	25	1.147	1.15	1.825
P27797	Calreticulin	64.0288	28	148	28	1.165	1.207	0.829	36.9305	16	48	16	1.832	67.1463	30	302	30	1.047	2.224	4.688	62.1103	24	237	24	2.02	2.583	1.75
P06753	Tropomyosin alpha-3 chain	65.614	37	198	11	1.402	2.142	1.296	63.8596	39	232	8	1.255	72.6316	43	1094	9	1.033	2.023	2.067	69.8246	40	383	10	1.672	2.362	1.871
P09525	Annexin A4	70.5329	33	147	32	0.798	1.893	0.703	52.3511	24	63	23	0.843	71.1599	30	258	29	1.042	0.665	0.956	69.5925	24	110	23	0.498	1.015	1.069
P26640	Valine--tRNA ligase	37.8165	40	99	40	0.937	0.812	1.063	14.1614	17	30	17	1.146	31.8829	33	99	33	1.022	0.919	1.034	40.1899	40	90	40	1.535	1.273	1.582
O60313	Dynamin-like 120 kDa protein, mitochondrial	47.7083	46	110	46	1.154	1.346	0.979	16.3542	15	21	15	0.957	41.4583	32	96	32	1.096	1.166	2.513	22.1875	15	38	15	1.08	1.48	1.414
Q9NSE4	Isoleucine--tRNA ligase, mitochondrial	45.4545	38	106	38	0.984	1.966	1.071	11.2648	10	12	10	0.831	32.2134	28	77	28	1.069	1.313	2.89	25.6917	21	36	21	1.135	1.116	1.49
Q9Y265	RuvB-like 1	66.886	30	117	30	2.072	1.506	1.311	37.7193	15	42	15	1.772	60.5263	23	134	23	1.11	1.618	2.944	60.5263	20	85	20	1.508	1.556	1.716
P28331	NADH-ubiquinone oxidoreductase 75 kDa subunit, mitochondrial	56.6713	36	109	36	1.011	1.303	1.003	45.1169	28	58	28	0.96	51.5818	27	85	27	1.074	1.37	0.798	61.8982	34	84	34	1.37	1.325	1.473
Q15029	116 kDa U5 small nuclear ribonucleoprotein component	44.1358	41	107	40	0.998	1.315	0.826	20.679	20	38	20	1.491	49.0741	35	104	34	1.172	1.63	2.028	46.2963	33	67	31	1.487	1.667	1.775
Q92896	Golgi apparatus protein 1	37.7439	43	100	43	0.805	0.493	0.825	22.8159	27	39	27	1.275	28.3291	27	46	27	1.042	2.317	0.697	40.5428	40	86	40	2.046	2.223	1.363
Q9BZF9	Uveal autoantigen with coiled-coil domains and ankyrin repeats	39.9718	62	93	62	0.797	0.747	0.9	6.07345	9	10	8	1.022	11.0876	16	28	15	1.12	1.911	1.168	6.85028	9	16	9	1.118	1.168	1.303
P21796	Voltage-dependent anion-selective channel protein 1	83.3922	23	92	22	1.925	2.941	1.035	57.9505	15	47	14	1.457	76.6784	19	441	17	1.053	1.576	5.665	74.5583	18	163	17	2.523	2.249	2.274
Q92900	Regulator of nonsense transcripts 1	44.9956	41	88	41	1.09	1.089	0.992	12.1346	11	16	11	1.386	33.9238	29	64	29	1.064	1.329	1.678	30.4694	27	48	27	1.284	1.438	1.693
P31150	Rab GDP dissociation inhibitor alpha	64.4295	31	112	20	1.071	0.802	0.852	31.3199	13	33	6	0.7	72.0358	28	142	18	1.143	0.933	0.736	68.2327	25	103	14	0.653	0.914	0.911
P51659	Peroxisomal multifunctional enzyme type 2	54.7554	36	99	36	1.236	1.256	1.029	31.9293	20	30	20	1.061	50.4076	34	101	34	1.104	1.834	4.558	45.3804	25	61	25	1.731	1.854	1.79
Q32P51	Heterogeneous nuclear ribonucleoprotein A1-like 2	40.3125	21	164	1	1.183	1.861	0.652
O43175	D-3-phosphoglycerate dehydrogenase	55.9099	29	95	29	0.978	1.382	0.696	28.7054	14	29	14	1.085	47.6548	22	133	22	1.03	1.769	6.125	33.2083	14	48	14	1.377	0.537	1.885
P17858	ATP-dependent 6-phosphofructokinase, liver type	45.5128	29	90	23	1.097	1.085	0.767	34.1026	20	31	15	0.878	35	22	84	18	1.07	1.249	1.812	41.2821	24	84	21	1.379	1.185	1.365
Q9Y678	Coatomer subunit gamma-1	46.5675	35	99	33	1.327	1.758	1.413	19.1076	14	19	12	0.935	36.1556	25	62	24	1.031	1.354	1.832	54.9199	35	109	33	1.861	2.209	1.88
P55265	Double-stranded RNA-specific adenosine deaminase	39.6411	45	89	45	1.072	1.488	0.965	17.4551	22	29	22	1.499	26.6721	29	64	29	1.088	1.648	3.528	19.2496	20	41	20	1.32	1.807	1.329
Q16787	Laminin subunit alpha-3	18.9019	50	74	49	0.672	0.702	1.014	13.5614	41	58	39	0.752	11.2811	33	71	30	1.019	1.024	0.677	10.6811	29	52	26	0.571	0.417	0.724
P27338	Amine oxidase [flavin-containing] B	53.8462	30	134	25	0.585	0.629	0.687	36.3462	23	76	18	1.258	49.8077	26	165	21	1.028	1.169	0.371	44.2308	21	63	17	0.575	0.414	0.495
P55786	Puromycin-sensitive aminopeptidase	46.5724	41	104	41	0.939	0.699	0.805	26.5506	22	35	22	1.195	38.6289	32	100	32	1.016	0.773	0.958	45.593	33	84	33	0.778	1.166	1.137
O43143	Pre-mRNA-splicing factor ATP-dependent RNA helicase DHX15	49.6855	43	111	42	1.182	1.207	0.909	24.5283	18	31	18	1.333	39.6226	29	87	28	1.201	1.734	2.668	37.6101	26	74	25	1.789	1.588	1.587
Q13228	Selenium-binding protein 1	61.6525	27	118	27	1.184	0.594	0.779	50	20	44	20	1.045	70.7627	29	257	29	1.053	0.981	2.555	73.3051	29	129	29	0.74	0.861	0.644
Q01995	Transgelin	80.0995	22	180	22	0.293	0.273	1.169	89.0547	27	262	27	0.285	95.0249	31	2470	31	1.231	0.123	0.097	95.0249	29	1402	29	0.108	0.336	0.584
P05556	Integrin beta-1	39.0977	30	121	30	0.732	0.843	0.753	21.9298	21	82	21	0.552	35.213	31	261	31	0.901	0.481	0.253	38.4712	30	155	30	0.351	0.75	0.9
P11717	Cation-independent mannose-6-phosphate receptor	21.4773	49	72	49	1.002	2.028	1.133	7.22601	17	19	17	1.112	6.2224	13	16	13	1.117	1.52	0.811	8.71136	17	28	17	1.38	1.935	1.707
P09960	Leukotriene A-4 hydrolase	54.6645	32	99	32	0.75	0.626	0.839	30.6056	19	44	19	1.249	27.0049	16	61	16	1.095	1.429	0.511	38.1342	21	54	21	0.944	1.09	0.85
P16157	Ankyrin-1	29.7714	44	79	41	1.109	0.808	0.677	49.0165	81	322	75	1.832	19.7236	29	62	26	0.63	2.762	0.912	25.1462	36	73	32	3.205	1.226	0.873
P49748	Very long-chain specific acyl-CoA dehydrogenase, mitochondrial	58.1679	36	84	36	0.985	1.056	1.206	28.7023	18	31	18	1.23	66.2595	39	201	38	0.986	0.97	3.806	54.5038	28	80	28	1.071	1.172	1.417
P00488	Coagulation factor XIII A chain	40.9836	31	102	30	1.295	0.631	1.554	34.6995	27	85	27	1.167	26.3661	15	74	14	1.016	1.502	0.533	38.388	24	129	23	2.651	1.168	2.475
P27824	Calnexin	38.0068	32	110	31	1.005	1.22	0.736	30.5743	18	40	18	1.338	39.8649	27	164	24	1.048	1.976	2.126	39.527	26	125	26	1.696	1.848	1.899
P11940	Polyadenylate-binding protein 1	47.1698	34	107	23	1.252	1.332	1.014	31.2893	23	45	15	1.145	51.1006	34	116	23	0.975	1.853	2.311	44.4969	27	87	18	2.007	1.949	2.059
O75533	Splicing factor 3B subunit 1	37.9601	43	83	43	1.104	1.373	0.937	14.1104	16	21	16	1.576	24.5399	24	57	24	1.017	1.564	2.65	32.2086	33	54	33	1.518	1.697	1.691
P26599	Polypyrimidine tract-binding protein 1	57.6271	23	142	19	0.962	1.145	0.861	23.5405	13	28	9	1.751	53.484	21	125	17	1.147	2.085	3.592	48.5876	16	95	14	2.012	1.873	1.968
P14923	Junction plakoglobin	52.349	33	95	30	1.555	2.552	1.407	12.349	9	14	5	1.599	59.0604	31	139	27	1.102	1.293	6.452	54.7651	29	89	24	1.703	0.354	1.958
P54136	Arginine--tRNA ligase, cytoplasmic	57.8788	35	90	35	1.205	1.3	1.278	33.0303	20	34	20	1.202	46.9697	27	67	27	1.067	1.035	1.8	42.8788	23	67	23	1.333	1.504	1.869
Q9BUF5	Tubulin beta-6 chain	61.2108	22	190	10	0.827	1.163	1.019	53.5874	22	111	9	0.843	73.0942	24	452	10	0.926	0.791	1.04	82.7354	27	312	12	1.086	1.738	1.548
P35556	Fibrillin-2	17.8228	45	101	38	1.528	0.717	1.312	3.70879	10	44	5	0.891	7.86401	19	75	13	1.004	2.133	0.359	6.93681	15	46	11	1.392	0.637	1.792
Q9NRN5	Olfactomedin-like protein 3	52.7094	26	163	26	0.393	0.373	0.633	49.2611	29	125	29	1.415	46.3054	18	85	18	0.909	3.41	0.368	48.0296	19	85	19	1.56	0.379	0.433
Q14624	Inter-alpha-trypsin inhibitor heavy chain H4	39.4624	33	107	33	0.647	0.758	1.144	27.0968	27	70	27	1.144	30.4301	25	117	25	0.78	2.009	0.472	40.1075	29	102	29	2.128	0.728	0.805
Q9BUJ2	Heterogeneous nuclear ribonucleoprotein U-like protein 1	38.9019	30	93	30	1.05	1.293	0.846	19.3925	13	22	13	1.313	32.9439	25	64	25	1.07	1.62	2.382	29.7897	20	46	20	1.547	1.636	1.385
P61978	Heterogeneous nuclear ribonucleoprotein K	52.6998	27	190	27	1.241	1.091	0.834	42.1166	20	53	20	1.549	62.419	28	232	28	1.087	1.847	2.805	64.7948	27	182	27	1.558	1.595	1.828
Q92626	Peroxidasin homolog	35.7674	38	79	38	0.842	1.525	1.34	11.8999	14	18	14	1.011	18.0527	20	36	20	1.046	2.09	1.352	26.6396	28	55	28	2.222	1.738	2.306
O95425	Supervillin	31.9783	54	81	54	0.775	0.73	0.862	17.6603	33	45	33	0.886	29.5845	53	129	53	1.171	0.572	0.413	28.1843	47	88	47	0.412	0.928	0.964
P30086	Phosphatidylethanolamine-binding protein 1	87.7005	18	151	18	0.618	0.773	0.58	85.5615	12	55	12	1.66	84.492	16	181	16	1.142	1.217	0.663	85.5615	17	122	17	0.958	0.81	0.592
P20591	Interferon-induced GTP-binding protein Mx1	49.6979	34	100	30	3.12	0.755	1.12	13.142	6	9	4	1.729	65.5589	41	208	35	1.096	1.363	7.679	40.3323	21	66	17	4.797	1.825	2.619
P09455	Retinol-binding protein 1	80.7407	18	155	18	0.439	0.39	0.372	47.4074	7	13	7	3.819	78.5185	8	59	8	0.799	2.955	2.655	77.7778	9	49	9	1.736	0.984	3.775
P07195	L-lactate dehydrogenase B chain	60.1796	22	164	20	1.268	0.899	0.936	42.2156	16	75	14	1.278	53.8922	20	199	18	1.247	0.954	2.834	53.5928	19	198	18	0.935	1.543	1.824
Q02790	Peptidyl-prolyl cis-trans isomerase FKBP4	60.5664	33	95	33	1.83	1.331	1.07	26.5795	11	20	11	1.242	77.1242	34	152	33	1.152	1.484	6.466	60.3486	23	48	23	1.637	1.63	1.279
P53396	ATP-citrate synthase	41.9619	45	94	45	1.136	1.069	1.173	23.9782	26	44	26	1.009	30.1544	27	60	27	0.996	1.396	1.509	30.3361	28	66	28	1.614	1.376	1.678
P08237	ATP-dependent 6-phosphofructokinase, muscle type	39.1026	30	91	26	1.03	0.9	0.826	34.8718	22	55	19	1.156	36.6667	22	65	19	1.129	0.921	0.86	34.359	18	41	16	0.732	0.7	0.788
P02042	Hemoglobin subunit delta	91.8367	15	501	7	0.947	0.888	0.541	95.9184	15	1259	8	2.229	93.8776	16	1646	8	0.632	2.335	0.3	100	17	1415	8	3.567	1.049	0.47
Q15084	Protein disulfide-isomerase A6	49.7727	23	130	23	1.024	1.745	1.249	35.6818	14	46	14	1.442	63.8636	26	183	26	1.137	2.32	4.41	50.9091	19	117	19	2.692	2.51	2.033
P30041	Peroxiredoxin-6	70.0893	23	147	23	1.243	1.399	0.779	46.4286	10	27	10	1.747	69.1964	19	172	19	0.959	0.625	1.613	79.4643	22	131	22	0.425	1.001	1.169
P63244	Receptor of activated protein C kinase 1	83.2808	23	132	23	0.998	1.071	1.02	63.0915	18	60	18	1.562	81.0726	22	214	22	1.079	1.679	2.378	89.5899	23	149	23	1.534	1.695	1.854
P04792	Heat shock protein beta-1	86.8293	18	179	18	1.003	0.377	0.903	60.9756	16	115	16	0.501	93.6585	22	496	22	1.069	0.28	0.825	94.1463	22	358	22	0.23	0.435	0.897
P06737	Glycogen phosphorylase, liver form	47.5797	39	89	32	1.309	1.387	0.91	20.6612	19	37	12	0.714	48.2881	40	96	31	1.191	0.875	0.932	46.7532	35	76	27	0.902	1.093	1.006
Q16666	Gamma-interferon-inducible protein 16	44.0764	35	82	34	1.35	0.672	1.239	24.9682	21	35	21	1.518	46.6242	35	105	34	0.958	1.787	2.792	46.6242	35	89	34	2.839	1.406	1.415
P42224	Signal transducer and activator of transcription 1-alpha/beta	45.0667	36	75	36	1.358	0.927	1.08	24.5333	17	25	17	1.34	51.0667	33	118	33	1.096	1.484	4.001	51.6	38	108	38	2.024	2.993	2.417
Q13310	Polyadenylate-binding protein 4	42.7019	33	86	22	1.502	1.723	0.981	20.1863	12	25	4	1.038	45.3416	28	110	17	1.091	1.774	3.866	35.0932	22	55	13	2.584	1.655	1.479
P07910	Heterogeneous nuclear ribonucleoproteins C1/C2	50.3268	22	130	22	1.074	1.108	0.519	36.6013	16	50	16	1.911	47.3856	21	227	21	1.188	2.277	3.563	44.4444	19	166	19	1.687	1.802	1.738
P01871	Immunoglobulin heavy constant mu	48.7859	27	110	27	0.921	0.877	1.337	43.4879	27	142	27	0.956	65.1214	28	147	28	0.796	2.517	0.65	65.3422	29	194	29	4.632	0.728	0.702
P27348	14-3-3 protein theta	68.5714	25	135	18	1.067	0.751	0.86	54.2857	17	53	10	1.617	78.7755	26	185	19	1.074	0.865	1.267	73.8776	24	115	18	0.647	1.038	1.06
Q8N2S1	Latent-transforming growth factor beta-binding protein 4	26.4778	38	79	38	0.681	0.56	0.856	22.1059	29	59	29	0.805	27.5246	33	88	32	1.155	1.153	0.294	14.9015	16	32	16	0.739	0.4	0.437
P06748	Nucleophosmin	57.8231	24	154	24	1.978	1.251	0.804	37.7551	14	30	14	1.75	54.4218	20	251	20	1.097	2.09	3.665	52.7211	21	158	21	2.183	1.986	1.405
Q14258	E3 ubiquitin/ISG15 ligase TRIM25	52.5397	31	85	30	1.36	1.168	0.995	17.7778	11	18	11	0.981	25.0794	13	55	12	0.948	1.848	1.837	42.2222	20	57	19	1.637	1.308	1.441
P23634	Plasma membrane calcium-transporting ATPase 4	33.2796	38	89	24	1.076	1.017	0.867	23.0459	26	52	18	0.606	31.9903	38	161	24	1.034	0.401	0.417	38.8396	42	130	28	0.275	0.664	0.941
Q9P258	Protein RCC2	69.5402	33	85	33	1.294	1.268	0.811	27.9693	13	19	13	1.323	58.2375	28	70	28	1.229	2.018	4.923	50	20	50	20	2.757	2.389	1.97
O14980	Exportin-1	33.1466	31	108	31	1.064	1.132	0.835	10.831	11	15	11	1.279	28.0112	24	109	24	1.05	0.943	1.912	21.4753	17	66	17	0.913	1.328	1.226
P61158	Actin-related protein 3	69.1388	27	107	23	1.075	0.886	1.241	42.5837	17	46	17	0.909	61.0048	22	191	22	0.997	0.861	1.135	67.2249	24	135	24	0.87	1.651	1.64
Q13435	Splicing factor 3B subunit 2	43.5754	32	85	32	1.127	1.257	0.764	25.1397	17	27	17	1.972	27.7095	25	69	25	1.103	2.532	3.527	26.3687	21	54	21	2.174	1.986	1.757
P04899	Guanine nucleotide-binding protein G(i) subunit alpha-2	68.4507	25	93	15	0.674	0.685	0.724	47.3239	15	57	7	1.094	66.4789	22	178	15	1.048	1.968	1.271	65.0704	21	233	14	0.987	1.244	1.227
P08572	Collagen alpha-2(IV) chain	15.2453	19	108	18	0.719	0.944	0.916	8.41121	10	41	10	0.528	14.8364	18	192	18	1.017	1.169	0.304	13.0257	16	82	16	0.835	0.404	0.653
Q9Y3Z3	Deoxynucleoside triphosphate triphosphohydrolase SAMHD1	56.869	31	98	31	0.953	0.668	1.344	27.7955	16	34	16	1.29	65.9744	45	204	45	1.048	2.247	5.358	61.1821	35	111	35	1.703	1.665	1.331
O95782	AP-2 complex subunit alpha-1	42.477	36	110	22	1.006	0.913	1.111	28.045	24	47	15	1.142	41.2487	36	114	24	1.117	1.412	1.277	38.8946	34	96	21	1.22	1.509	1.534
P27694	Replication protein A 70 kDa DNA-binding subunit	54.3831	33	86	33	0.8	1.059	0.828	16.8831	11	15	11	1.609	41.7208	19	60	19	1.023	1.802	2.964	30.5195	12	35	12	1.604	1.301	1.433
O94832	Unconventional myosin-Id	37.3757	35	77	35	0.891	0.826	0.847	26.3419	26	39	25	1.192	29.5229	28	64	28	0.988	1.499	0.955	25.7455	22	46	22	0.891	1.742	1.847
P21980	Protein-glutamine gamma-glutamyltransferase 2	45.1237	27	104	27	1.351	1.064	1.017	38.4279	28	124	28	0.436	67.8311	39	315	39	2.642	0.524	0.359	57.3508	36	245	36	0.625	0.56	1.065
O94973	AP-2 complex subunit alpha-2	45.5804	36	83	22	0.978	0.909	1.136	28.4345	22	35	13	1.095	33.6528	30	85	18	1.189	1.367	0.969	39.8296	32	86	19	1.21	1.483	1.261
Q9Y5B9	FACT complex subunit SPT16	28.9398	38	82	38	1.651	1.27	0.757	21.1079	22	26	22	1.359	30.85	30	50	29	1.051	1.802	3.782	24.7373	21	41	20	1.214	1.759	1.335
P12268	Inosine-5'-monophosphate dehydrogenase 2	52.1401	26	87	23	2.388	1.222	1.08	32.2957	15	29	12	1.246	48.6381	21	93	19	1.026	1.471	2.58	55.8366	22	74	20	1.393	1.283	1.334
O94979	Protein transport protein Sec31A	30.2459	36	93	36	1.046	1.324	1.094	14.4262	16	22	16	1.185	21.1475	23	71	23	1.03	1.056	1.384	29.4262	34	88	34	1.631	2.355	1.981
P01876	Immunoglobulin heavy constant alpha 1	59.7734	19	263	10	0.614	0.803	1.771	50.7082	18	119	10	0.614	56.9405	17	194	9	0.811	2.417	0.522	56.9405	17	198	9	3.644	0.636	0.259
P63104	14-3-3 protein zeta/delta	62.8571	24	146	17	0.991	0.903	0.975	65.3061	20	78	14	0.954	78.3673	31	323	23	1.133	0.756	1.702	73.0612	26	198	21	0.989	1.156	1.218
P22102	Trifunctional purine biosynthetic protein adenosine-3	42.9703	37	97	37	1.385	1.006	0.988	6.43564	5	7	5	0.832	39.505	32	92	32	1.085	1.268	3.235	34.1584	24	66	24	1.71	1.541	1.512
Q96I99	Succinate--CoA ligase [GDP-forming] subunit beta, mitochondrial	64.5833	31	87	30	1.558	1.831	1.104	31.9444	15	25	14	1.434	59.7222	24	82	23	1.128	1.306	3.606	40.2778	18	32	17	1.501	1.577	1.628
Q9UQ80	Proliferation-associated protein 2G4	64.9746	26	114	25	1.006	1.387	0.839	46.4467	18	43	18	1.597	55.5838	26	121	25	0.983	1.903	2.922	51.5228	21	67	21	1.902	1.249	1.414
P54886	Delta-1-pyrroline-5-carboxylate synthase	43.6478	32	88	32	1.436	2.753	1.201	20.7547	13	14	13	1.404	32.2013	24	72	24	1.207	1.166	4.578	25.5346	18	37	18	1.864	2.658	2.43
P09211	Glutathione S-transferase P	74.7619	18	150	18	2.388	0.964	0.846	55.7143	10	39	10	1.272	60.9524	11	542	11	1.047	1.068	1.748	61.9048	11	232	11	1.265	1.378	1.106
O60664	Perilipin-3	70.9677	26	72	26	0.681	0.79	0.867	33.6406	14	22	14	1.052	46.0829	16	37	16	1.13	1.817	1.329	70.7373	23	72	23	1.722	1.684	1.59
P25391	Laminin subunit alpha-1	19.2846	57	81	55	1.482	1.282	1.293						3.93496	12	23	9	1.104	3.829	1.251	0.943089	2	2	1	1.691	1.065	1.548
Q5JPE7	Nodal modulator 2	37.0166	35	80	2	0.956	1.234	1.096						11.2865	10	19	10	1.136	1.448	0.776	27.94	22	54	22	1.488	1.618	1.637
P12277	Creatine kinase B-type	69.5538	22	113	21	0.679	1.974	1.036	47.5066	15	53	15	0.474	79.0026	27	333	26	0.929	0.217	0.289	72.1785	25	247	23	0.164	0.212	0.279
P49189	4-trimethylaminobutyraldehyde dehydrogenase	49.7976	23	93	23	0.646	0.774	0.735	46.1538	20	48	20	0.928	42.1053	20	103	20	1.182	1.521	1.494	47.5709	23	80	23	0.888	0.775	0.982
P07339	Cathepsin D	42.9612	19	109	19	1.022	0.805	1.374	35.6796	14	58	14	1.356	41.2621	17	199	17	1.158	4.865	1.949	45.6311	18	185	18	2.209	3.433	1.828
Q96AC1	Fermitin family homolog 2	48.3824	31	101	31	0.589	0.559	0.793	30.1471	19	46	19	0.453	59.5588	40	249	40	0.926	0.291	0.193	59.2647	35	170	35	0.157	0.5	0.708
P07737	Profilin-1	79.2857	17	144	17	1.139	0.853	0.956	75.7143	17	103	17	0.573	97.8571	17	504	17	1.049	0.572	0.935	68.5714	14	288	14	0.517	1.288	1.047
P19823	Inter-alpha-trypsin inhibitor heavy chain H2	29.3869	31	110	31	0.664	0.735	1.352	23.0444	24	78	24	0.912	27.8013	24	139	24	0.809	2.305	0.505	36.9979	28	113	28	3.975	0.807	0.734
Q14126	Desmoglein-2	37.746	32	73	32	1.358	2.931	1.629	1.25224	1	1	1	2.444	44.2755	35	135	35	1.075	0.923	7.682	23.6136	14	27	14	1.552	1.565	2.256
P07954	Fumarate hydratase, mitochondrial	47.0588	22	93	22	1.556	1.801	1.282	28.8235	14	29	14	1.117	52.7451	20	154	20	1.061	1.056	2.725	55.2941	18	82	18	1.368	1.42	1.854
Q99497	Protein/nucleic acid deglycase DJ-1	82.5397	20	140	20	0.86	0.458	0.618	62.963	16	79	16	1.131	83.0688	18	157	18	1.094	0.972	1.645	83.5979	20	129	20	0.799	1.521	1.482
Q8TAQ2	SWI/SNF complex subunit SMARCC2	30.7249	36	72	26	1.075	1.108	0.845	21.0873	24	29	15	1.274	22.0758	24	57	17	1.027	1.981	2.17	17.2982	19	37	13	1.436	1.326	1.164
Q14254	Flotillin-2	55.3738	29	93	29	1.175	1.07	0.769	32.9439	16	30	16	1.407	40.4206	16	49	16	1.014	1.657	1.463	31.5421	13	26	13	0.949	0.877	1.068
P36776	Lon protease homolog, mitochondrial	37.6434	33	83	33	1.152	1.819	1.062	15.6413	16	20	16	1.204	47.7581	40	169	40	1.083	1.227	4.168	28.3629	19	41	19	1.508	1.381	1.546
Q14240	Eukaryotic initiation factor 4A-II	57.9853	25	118	11	1.705	1.012	0.81	37.8378	18	39	8	1.676	55.5283	22	133	9	1.193	1.127	2.117	57.4939	20	161	8	0.874	1.308	1.169
Q96KP4	Cytosolic non-specific dipeptidase	46.1053	21	123	21	0.861	0.808	1.395	25.2632	9	15	9	1.561	53.2632	20	96	20	1.213	2.133	1.53	48.8421	18	79	18	2.08	1.617	1.205
P22695	Cytochrome b-c1 complex subunit 2, mitochondrial	52.5386	24	91	24	1.152	1.261	0.936	38.4106	17	46	17	0.968	67.1082	24	98	24	1.227	1.317	1.762	60.7064	21	71	21	1.336	1.379	1.377
P50570	Dynamin-2	44.3678	38	79	25	1.175	1.015	1.136	20.1149	18	29	13	0.899	46.092	36	133	22	1.108	1.074	1.677	41.7241	29	80	20	1.178	1.362	1.323
P46821	Microtubule-associated protein 1B	21.1507	38	78	37	0.851	0.702	0.947	7.73906	17	28	15	0.605	19.9352	42	119	39	0.763	0.56	0.369	20.1783	36	84	33	0.605	0.654	0.918
P17980	26S proteasome regulatory subunit 6A	64.9203	25	103	25	0.987	1.115	0.989	34.3964	15	36	15	0.987	60.5923	24	118	24	1.081	1.397	1.703	44.6469	15	76	15	1.362	1.548	1.276
P62258	14-3-3 protein epsilon	71.3725	25	182	22	0.951	1.001	0.986	50.1961	15	69	12	1.293	75.6863	24	449	21	1.159	1.199	2.084	86.6667	25	366	23	1.028	1.155	1.148
P37802	Transgelin-2	72.8643	20	130	20	1.374	0.969	1.485	49.2462	13	63	13	0.564	89.4472	21	252	20	1.073	0.707	1.105	89.4472	20	187	19	1.015	1.538	1.491
Q01484	Ankyrin-2	13.3687	43	71	32	0.624	0.595	0.8	7.53096	27	41	18	1.071	3.10842	12	16	8	0.941	2.199	1.03	3.23477	11	11	6	1.061	0.462	0.621
Q9Y230	RuvB-like 2	55.0756	27	94	27	1.77	1.372	1.309	40.3888	18	41	18	1.36	53.3477	24	115	24	1.148	1.494	2.482	52.4838	21	54	21	1.549	1.471	1.876
Q14767	Latent-transforming growth factor beta-binding protein 2	23.3937	37	75	37	0.623	0.54	1.001	20.3185	32	59	32	1.176	13.4541	20	48	19	1.028	0.803	0.398	15.2114	21	31	21	2.109	1.216	2.105
P07384	Calpain-1 catalytic subunit	44.8179	33	94	33	1.137	0.815	1.097	29.2717	21	42	21	1.204	44.5378	28	130	28	1.01	0.769	1.46	53.7815	31	111	31	0.865	1.126	1.242
Q8N163	Cell cycle and apoptosis regulator protein 2	46.3705	36	83	36	1.028	0.912	1.087	23.0769	21	32	21	1.454	33.0444	25	69	24	0.989	1.796	1.545	30.1192	23	45	22	1.757	1.327	1.544
P18669	Phosphoglycerate mutase 1	68.5039	19	136	19	1.068	0.591	0.627	36.2205	10	53	10	0.825	75.5906	17	149	17	1.233	0.851	0.822	82.6772	18	102	12	0.713	0.861	1.004
Q5SSJ5	Heterochromatin protein 1-binding protein 3	46.4738	33	87	33	0.606	0.473	0.763	39.9638	30	64	30	1.892	38.5172	29	124	29	1.015	2.171	0.509	39.0597	29	99	29	1.278	0.745	0.478
P10909	Clusterin	40.98	21	118	21	1.152	0.972	1.426	36.971	20	80	20	0.671	44.5434	23	238	23	0.746	1.29	2.243	30.0668	15	132	15	3.835	0.736	0.344
P49588	Alanine--tRNA ligase, cytoplasmic	37.2934	35	78	35	0.796	0.959	0.978	24.1736	27	37	27	0.767	48.0372	39	77	39	1.048	0.892	1.746	44.4215	38	91	38	0.992	1.558	1.527
P13645	Keratin, type I cytoskeletal 10	52.3973	30	111	24	0.971	1.195	1.374	35.6164	19	55	13	0.937	50	28	120	23	1.117	0.782	0.331	52.911	28	139	22	0.964	0.239	0.283
Q07157	Tight junction protein ZO-1	26.5446	41	73	40	1.016	1.087	1.042	8.63844	14	17	14	1	21.167	32	63	31	1.066	1.155	1.083	18.5927	24	39	24	0.717	0.983	1.235
P51888	Prolargin	51.0471	19	199	19	0.499	0.381	0.851	53.9267	21	182	21	0.849	54.4503	20	432	20	0.791	0.645	0.215	49.4764	19	199	19	0.567	0.169	0.234
Q10567	AP-1 complex subunit beta-1	29.8209	30	75	13	1.115	1.255	1.137	16.1222	18	35	4	1.161	29.3994	26	80	12	1.106	1.407	1.624	31.2961	26	73	13	1.323	1.603	1.699
Q15155	Nodal modulator 1	36.252	34	77	1	0.736	0.906	1.158	16.6121	18	25	18	1.274
Q15436	Protein transport protein Sec23A	42.0915	28	74	25	0.993	1.061	1.05	21.6993	12	23	12	0.98	31.3725	18	33	15	1.056	1.135	1.06	52.8105	30	94	27	1.065	2.027	2.025
P45974	Ubiquitin carboxyl-terminal hydrolase 5	43.7063	36	88	34	1.666	1.258	1.029	19.3473	16	26	16	0.995	40.676	28	114	28	1.015	0.921	1.828	36.5967	25	90	25	0.948	1.553	1.363
P30084	Enoyl-CoA hydratase, mitochondrial	55.1724	23	86	23	1.257	1.516	0.945	42.4138	14	27	14	1.769	61.3793	22	179	22	1.05	1.447	4.709	57.2414	14	69	14	1.695	2.123	1.528
Q9NY65	Tubulin alpha-8 chain	36.0802	17	277	1	1.673	1.062	1.037	25.167	12	106	2	1.179	40.0891	15	677	1	1.278	1.137	1.483	35.8575	14	565	1	1.606	1.969	1.659
Q9UKV3	Apoptotic chromatin condensation inducer in the nucleus	26.3982	36	88	36	1.075	1.35	0.833	10.2908	12	16	12	1.556	23.9374	31	68	31	1.058	2.31	3.638	17.4497	23	45	23	1.263	1.481	1.378
Q01813	ATP-dependent 6-phosphofructokinase, platelet type	40.5612	34	77	30	0.891	0.732	1.156	30.6122	21	40	17	0.55	48.2143	40	238	36	0.953	0.401	1.113	34.8214	24	98	21	0.491	0.676	1.022
Q9UHG3	Prenylcysteine oxidase 1	50.6931	21	95	21	0.751	1.08	0.793	31.4851	14	35	14	1.647	50.6931	22	95	22	1.058	1.542	1.332	37.2277	16	62	16	0.693	0.824	0.725
P15144	Aminopeptidase N	34.5398	29	80	29	1.044	3.579	1.22	8.1696	7	7	7	0.95	0.723888	1	1	1	1.234	4.265	1.408	17.8904	14	23	14	0.888	1.17	1.591
P21589	5'-nucleotidase	48.9547	25	99	25	0.581	0.609	0.625	34.3206	19	58	19	1.175	44.0767	22	89	21	1.166	0.993	0.356	48.4321	20	70	19	0.434	0.556	0.622
P05455	Lupus La protein	62.9902	31	106	31	1.836	1.215	0.958	25	12	18	12	1.367	59.0686	26	109	26	1.096	1.703	2.85	46.5686	20	73	20	1.921	1.774	1.788
Q6NZI2	Caveolae-associated protein 1	38.7179	22	114	22	0.587	0.439	0.455	33.0769	16	67	16	0.798	44.1026	27	272	27	0.895	0.87	0.188	39.2308	24	169	24	0.261	0.266	0.267
P14868	Aspartate--tRNA ligase, cytoplasmic	65.4691	35	75	35	1.135	1.089	1.223	37.9242	20	31	20	1.204	56.487	26	67	26	1.018	1.161	1.567	54.6906	23	63	23	1.709	1.413	1.853
P62333	26S proteasome regulatory subunit 10B	68.8946	30	82	30	1.085	1.311	1.097	40.3599	16	27	16	1.16	70.9512	28	123	28	1.113	1.094	1.304	59.6401	20	71	20	1.3	1.4	1.426
Q9UM54	Unconventional myosin-VI	31.1437	39	67	39	0.954	1.714	1.354	1.62287	2	2	2	1.188	17.1561	20	28	19	1.071	1.205	2.247	18.238	15	24	15	1.58	1.726	1.279
P78347	General transcription factor II-I	34.7695	39	79	39	1.023	0.809	1.071	14.7295	14	19	14	1.301	41.483	41	72	41	0.96	1.558	4.444	34.7695	30	54	30	2.194	1.563	3.169
Q14008	Cytoskeleton-associated protein 5	21.998	39	66	39	0.935	0.952	1.156	6.59449	12	15	12	1.047	11.2697	20	41	20	1.011	0.913	1.427	7.18504	12	18	12	1.315	1.293	1.008
P00505	Aspartate aminotransferase, mitochondrial	60	30	84	30	1.238	1.592	1.044	46.0465	19	38	19	1.143	46.9767	22	204	22	1.05	0.879	4.56	46.9767	19	74	19	0.819	1.044	1.213
O60701	UDP-glucose 6-dehydrogenase	63.3603	27	77	27	1.123	0.981	0.779	20.8502	9	13	9	1.619	42.7126	16	33	16	1.089	1.105	0.94	58.9069	21	61	21	1.224	1.566	1.604
Q02818	Nucleobindin-1	59.8698	32	72	31	0.862	1.002	1.203	24.7289	12	16	12	1.206	36.0087	17	49	15	0.981	1.869	1.297	50.9761	25	64	23	1.722	1.674	1.424
P51884	Lumican	42.3077	16	306	16	0.503	0.468	1.22	46.7456	19	400	19	0.653	45.858	19	636	19	0.883	0.703	0.2	53.8462	22	636	22	1.063	0.308	0.263
P00739	Haptoglobin-related protein	55.4598	23	130	6	0.654	0.616	1.37	45.977	18	65	4	0.794	43.1034	20	164	4	0.788	2.048	0.756	39.9425	19	150	3	3.486	0.65	0.552
P19367	Hexokinase-1	37.8408	35	77	29	1.038	0.602	1.347	24.1003	24	45	24	0.924	44.3839	41	173	38	0.999	0.983	2.065	44.0567	41	130	37	1.19	1.129	1.088
O94906	Pre-mRNA-processing factor 6	41.8704	42	72	42	0.998	1.394	0.935	13.2837	13	19	13	1.601	16.6844	17	29	17	1.129	1.45	2.169	15.7279	15	22	15	1.213	1.523	1.592
O75367	Core histone macro-H2A.1	51.8817	20	102	18	1.024	0.944	0.974	47.8495	15	75	13	1.493	50.8065	16	95	14	0.836	1.611	0.597	60.2151	18	93	16	1.222	0.731	0.997
Q5T4S7	E3 ubiquitin-protein ligase UBR4	12.541	49	67	49	1.231	1.065	0.93	2.04515	11	11	11	1.446	7.48601	28	43	27	1.134	0.99	1.578	5.36369	17	19	17	0.981	0.971	1.168
Q99959	Plakophilin-2	43.0193	33	76	33	1.32	2.676	1.498	3.74574	3	3	3	1.89	35.1873	28	77	27	1.062	1.27	8.766	11.8048	9	11	8	2.213	0.982	1.989
O43301	Heat shock 70 kDa protein 12A	47.8519	31	89	29	0.54	0.509	0.64	27.1111	19	36	18	1.059	32.1481	20	60	18	0.862	2.083	0.816	19.8519	11	25	11	0.741	0.848	0.68
P38159	RNA-binding motif protein, X chromosome	61.1253	35	123	16	1.16	1.411	0.62	48.5934	23	55	8	2.219	53.4527	26	99	12	1.076	2.737	4.136	33.5038	19	65	8	2.319	2.129	1.988
Q92598	Heat shock protein 105 kDa	40.676	31	75	26	1.607	0.943	1.518	19.1142	17	19	14	1.126	46.8531	34	125	31	1.173	1.268	3.582	32.4009	26	48	21	2.004	1.432	1.038
P62879	Guanine nucleotide-binding protein G(I)/G(S)/G(T) subunit beta-2	51.1765	16	140	7	0.605	0.675	0.752	34.4118	10	57	3	1.015	44.1176	12	169	5	1.134	1.59	1.419	58.2353	14	128	7	1.171	0.882	1.027
P42167	Lamina-associated polypeptide 2, isoforms beta/gamma	49.3392	25	76	12	0.736	0.983	0.712	42.0705	21	54	10	1.86	51.3216	19	115	10	1.129	2.841	1.746	50.4405	19	75	9	1.377	1.126	0.967
P54289	Voltage-dependent calcium channel subunit alpha-2/delta-1	33.4542	32	70	32	0.465	0.388	0.531	17.2257	18	30	18	1.241	15.5032	13	23	13	1.062	2.473	0.934	11.0607	9	15	9	1.218	0.717	0.628
P62805	Histone H4	62.1359	15	219	15	0.872	1.028	0.773	66.9903	13	200	13	1.7	66.0194	14	650	14	0.959	1.298	0.33	57.2816	11	413	11	2.354	0.711	0.317
Q9P2J5	Leucine--tRNA ligase, cytoplasmic	33.5034	37	69	37	1.16	1.015	1.417	12.5	14	17	14	1.201	26.9558	25	59	25	1.015	1.059	1.167	22.7041	22	51	22	1.444	1.341	1.78
P01861	Immunoglobulin heavy constant gamma 4	65.1376	20	243	9	0.715	0.692	1.726	50.4587	15	153	7	0.638	61.7737	15	288	6	0.885	2.153	0.531	72.7829	17	344	8	1.658	0.558	0.359
P35222	Catenin beta-1	33.8028	24	76	21	1.004	1.146	1.012	20.8707	16	26	12	1.171	52.6248	30	128	26	1.092	1.51	3.889	46.3508	26	79	21	1.683	1.247	2.371
Q16658	Fascin	52.7383	29	86	29	0.625	0.47	0.733	37.5254	20	58	20	1.664	49.8986	22	92	22	1.181	2.165	0.763	61.0548	28	104	28	2.327	2.35	2.701
P01011	Alpha-1-antichymotrypsin	41.3712	22	119	22	0.812	1.876	1.168	24.8227	15	36	15	1.283	38.0615	21	299	21	0.779	2.038	0.892	34.0426	17	90	17	2.406	0.849	0.479
P42166	Lamina-associated polypeptide 2, isoform alpha	46.5418	27	64	14	0.648	0.774	0.629	23.9193	16	40	5	0.918	31.5562	16	73	7	1.176	1.957	2.838	30.6916	16	48	6	1.433	1.134	1.325
Q12905	Interleukin enhancer-binding factor 2	54.6154	19	101	19	1.233	1.335	1.015	26.6667	11	34	11	1.636	65.641	19	136	19	1.17	1.664	3.631	65.3846	18	80	18	1.576	1.713	1.57
P62873	Guanine nucleotide-binding protein G(I)/G(S)/G(T) subunit beta-1	66.1765	16	131	8	0.602	0.613	0.746	34.4118	10	58	4	1.091	57.0588	14	198	8	1.092	1.545	1.17	66.1765	15	130	8	1.035	1.131	1.019
P20020	Plasma membrane calcium-transporting ATPase 1	25.1192	33	78	17	1.365	2.223	1.24	9.37997	11	19	3	1.226	16.9316	18	52	4	1.065	1.445	1.259	17.7266	19	49	5	1.365	1.195	1.524
Q99714	3-hydroxyacyl-CoA dehydrogenase type-2	75.8621	13	72	13	1.369	1.08	0.934	51.341	10	33	10	1.318	76.2452	13	116	13	1.13	1.349	2.775	86.2069	14	81	14	1.732	1.434	1.774
Q04637	Eukaryotic translation initiation factor 4 gamma 1	27.6423	46	75	39	1.547	1.253	1.15	11.8199	17	22	17	1.245	26.6417	40	98	35	1.012	0.945	2.714	23.7023	31	52	27	1.239	1.482	2.077
P37837	Transaldolase	53.4125	27	98	27	0.57	0.331	0.513	33.8279	14	34	14	0.937	53.1157	25	119	25	1.063	1.57	1.328	53.1157	24	83	24	0.845	1.138	0.734
P49821	NADH dehydrogenase [ubiquinone] flavoprotein 1, mitochondrial	66.1638	27	75	27	1.118	1.441	0.966	28.6638	13	23	13	1.245	56.0345	19	68	19	1.085	1.096	0.842	60.1293	20	69	20	1.105	1.379	1.353
P62701	40S ribosomal protein S4, X isoform	73.7643	26	95	26	1.268	1.103	1.004	60.076	17	43	17	1.427	78.7072	27	123	27	0.798	1.191	1.949	70.7224	28	109	28	1.38	1.537	1.377
Q13200	26S proteasome non-ATPase regulatory subunit 2	38.4361	30	72	30	1.014	1.008	1.009	15.7489	14	31	14	1.285	29.0749	24	82	23	1.009	1.067	1.511	28.1938	18	51	18	1.143	1.436	1.509
P13797	Plastin-3	41.9048	25	73	18	0.543	0.446	0.98	23.3333	14	32	11	0.898	46.1905	24	77	19	1.044	1.203	0.658	56.0317	28	94	24	1.094	1.991	2.203
Q9Y6M1	Insulin-like growth factor 2 mRNA-binding protein 2	43.9065	26	82	24	1.439	2.827	1.005	16.6945	8	13	8	1.813	16.0267	8	13	8	1.158	1.474	1.369	11.5192	5	10	5	1.677	2.228	2.103
O75116	Rho-associated protein kinase 2	30.2594	42	64	37	0.703	0.674	0.844	13.9769	20	23	18	0.781	20.5331	31	56	29	0.978	0.878	0.635	27.0173	34	60	28	0.516	0.89	1.105
Q9Y3I0	tRNA-splicing ligase RtcB homolog	50.6931	25	79	25	0.832	0.781	0.986	22.7723	11	22	11	0.987	63.5644	27	107	27	1.07	1.378	1.209	62.1782	24	82	24	1.222	1.646	1.442
P28838	Cytosol aminopeptidase	57.0328	25	65	25	1.628	0.897	0.936	52.9865	23	42	23	1.396	71.4836	27	158	27	0.98	1.357	3.177	67.052	29	110	29	1.462	2.35	2.57
Q13308	Inactive tyrosine-protein kinase 7	34.1121	28	65	28	0.705	0.622	0.803	11.3084	11	23	11	1.398	32.8037	28	82	28	1.231	1.623	1.947	28.4112	23	56	23	1.4	1.889	1.81
Q9UHD8	Septin-9	56.9966	32	83	32	0.867	0.763	1.229	33.2765	17	34	17	0.835	59.5563	34	145	34	0.926	0.799	0.68	62.116	31	97	31	0.735	0.79	0.973
Q15459	Splicing factor 3A subunit 1	33.7957	26	67	26	1.062	1.238	0.93	16.7718	12	18	12	1.616	27.6166	23	57	23	1.064	1.667	2.033	27.4905	18	38	18	1.562	1.574	1.546
Q12931	Heat shock protein 75 kDa, mitochondrial	40.625	31	89	30	2.101	1.912	1.178	15.9091	11	21	10	1.381	46.4489	26	116	25	1.298	1.243	4.948	30.6818	16	50	15	1.943	1.203	1.787
P17655	Calpain-2 catalytic subunit	40.4286	27	69	27	0.616	0.465	0.901	19.8571	12	19	12	1.085	43.8571	25	110	25	0.934	0.756	0.607	39.8571	21	58	21	0.618	0.993	1.367
P13861	cAMP-dependent protein kinase type II-alpha regulatory subunit	62.3762	24	89	20	0.708	0.569	0.778	45.297	17	42	13	1.083	50.9901	20	96	16	1.073	1.522	1.284	58.9109	21	58	17	1.179	1.099	1.124
P62937	Peptidyl-prolyl cis-trans isomerase A	74.5455	16	258	14	1.229	0.834	0.828	74.5455	15	141	15	1.009	83.0303	17	452	15	1.2	1.244	1.589	70.9091	15	248	14	1.521	1.488	1.331
Q9UHB6	LIM domain and actin-binding protein 1	49.0119	35	58	34	0.82	1.303	1.451	16.0738	12	16	12	1.154	27.2727	18	29	18	1.106	1.429	2.203	45.191	25	42	25	1.353	1.718	2.148
Q12797	Aspartyl/asparaginyl beta-hydroxylase	35.752	32	85	32	0.958	0.572	0.791	22.8232	20	33	20	1.62	34.4327	24	69	23	0.882	1.628	1.141	33.5092	29	80	28	2.252	2.077	1.885
Q14839	Chromodomain-helicase-DNA-binding protein 4	22.228	34	68	25	1.273	1.315	0.973	4.44561	8	11	8	1.612	16.841	24	59	16	1.067	1.439	2.755	10.5649	14	31	14	1.162	1.382	1.653
P48444	Coatomer subunit delta	49.7065	25	86	25	1.099	1.626	1.327	27.9843	14	23	14	1.16	40.9002	22	61	22	1.082	1.315	1.719	48.3366	26	74	26	1.723	2.463	2.041
P09936	Ubiquitin carboxyl-terminal hydrolase isozyme L1	66.3677	17	87	17	1.885	0.662	0.475	32.287	7	12	7	0.828	64.574	11	32	11	1.076	1.845	3.827	45.7399	10	28	9	1.587	1.278	0.616
Q9UMS6	Synaptopodin-2	44.9222	37	65	37	0.485	0.434	1.374	27.1729	28	42	28	0.608	58.5544	53	238	53	1.164	0.338	0.143	57.1821	53	146	53	0.196	0.26	0.548
P23528	Cofilin-1	80.1205	20	176	15	2.135	1.208	0.994	56.6265	14	54	9	0.878	83.1325	22	346	18	1.028	0.819	1.139	83.7349	22	257	16	1.168	1.998	1.569
P34931	Heat shock 70 kDa protein 1-like	36.0374	22	187	2	0.699	0.727	0.852
P52948	Nuclear pore complex protein Nup98-Nup96	24.4909	36	63	36	0.967	1.118	0.943	7.87012	13	16	13	1.143	9.52119	15	24	15	1.048	1.94	2.591	8.09026	13	19	13	1.393	1.258	1.565
Q12888	TP53-binding protein 1	28.2961	39	56	39	1.003	0.931	1.162	4.36105	7	7	7	1.147	10.4462	12	22	12	1.011	1.433	1.826	8.51927	11	19	11	1.502	1.511	1.554
Q5JRX3	Presequence protease, mitochondrial	36.837	31	58	31	1.428	0.955	0.986	8.29315	7	11	7	0.881	39.3443	29	79	29	1.056	1.157	3.919	23.0473	18	34	18	1.576	1.849	1.567
P31040	Succinate dehydrogenase [ubiquinone] flavoprotein subunit, mitochondrial	49.8494	24	91	24	1.106	1.102	0.735	37.0482	19	42	19	1.058	63.4036	33	171	33	1.048	1.394	3.487	41.2651	23	83	23	1.387	1.686	1.253
P50895	Basal cell adhesion molecule	35.6688	20	70	20	1.724	1.625	1.252	29.2994	14	40	14	0.493	53.0255	25	179	25	1.005	1.361	4.429	51.7516	22	72	22	1.053	1.202	1.559
O00567	Nucleolar protein 56	46.1279	27	72	27	1.377	0.999	1.062	24.0741	14	27	14	1.877	37.7104	16	43	16	0.992	1.527	2.118	48.8215	22	58	22	1.718	1.449	1.426
Q9BXP5	Serrate RNA effector molecule homolog	34.3607	35	92	35	1.163	1.018	0.81	10.5023	8	11	8	1.345	34.7032	29	88	29	1.099	1.824	2.793	29.4521	22	54	22	1.687	1.572	1.721
P23378	Glycine dehydrogenase (decarboxylating), mitochondrial	35.5882	26	73	26	2.517	2.633	1.032						19.4118	11	19	11	1.191	1.143	4.998
P61247	40S ribosomal protein S3a	71.9697	30	104	30	1.288	0.972	1.089	52.2727	18	57	18	1.444	64.7727	23	105	23	0.772	1.252	1.484	74.2424	25	77	25	1.552	1.15	1.406
Q9NZI8	Insulin-like growth factor 2 mRNA-binding protein 1	48.8735	30	78	27	1.016	4.51	1.237
O00571	ATP-dependent RNA helicase DDX3X	48.9426	29	79	28	1.187	1.849	0.965	27.1903	17	31	16	0.851	43.9577	26	110	25	1.033	0.971	1.505	49.3958	29	92	28	1.204	1.711	1.885
P38919	Eukaryotic initiation factor 4A-III	49.3917	25	95	21	1.202	1.353	0.938	25.0608	11	25	8	1.675	64.9635	24	123	21	1.145	1.538	2.675	57.6642	22	79	19	1.501	1.693	2.069
O60264	SWI/SNF-related matrix-associated actin-dependent regulator of chromatin subfamily A member 5	38.4981	43	70	27	1.322	1.216	0.907	15.3992	18	23	9	1.449	26.5209	27	69	19	1.051	1.322	2.824	13.1179	12	20	7	2.278	1.284	1.657
P20774	Mimecan	51.6779	22	185	22	0.379	0.339	1.051	36.9128	20	129	20	0.516	53.0201	22	447	22	0.845	0.761	0.133	52.6846	20	264	20	0.256	0.102	0.075
P31323	cAMP-dependent protein kinase type II-beta regulatory subunit	64.8325	24	98	20	0.475	0.406	0.715	43.0622	18	43	14	1.885	45.933	14	56	10	1.154	2.882	0.834	40.4306	12	36	8	1.443	0.64	0.837
O94905	Erlin-2	57.2271	28	84	22	0.573	0.669	0.594	48.9676	18	45	14	1.544	56.3422	26	115	19	1.28	2.015	0.656	50.1475	18	56	13	1.22	0.884	0.704
P19827	Inter-alpha-trypsin inhibitor heavy chain H1	26.3447	21	90	21	0.616	0.714	1.519	14.9286	14	52	14	0.862	25.6861	17	70	17	0.798	1.877	0.686	31.7234	23	138	23	4.855	0.881	1.19
P31930	Cytochrome b-c1 complex subunit 1, mitochondrial	57.5	22	82	22	1.191	1.446	0.909	37.0833	14	31	14	0.76	53.9583	20	112	20	1.148	1.37	1.861	55	20	103	19	1.425	1.4	1.427
P10412	Histone H1.4	53.8813	23	108	6	0.616	0.673	0.752	46.1187	20	92	4	2.118	48.4018	20	209	6	1.029	2.364	0.194	50.2283	20	176	5	0.479	0.261	0.238
Q8IUX7	Adipocyte enhancer-binding protein 1	26.4249	27	83	26	0.572	0.562	1.489	20.7254	25	61	24	0.831	25.3886	25	59	25	1.018	1.668	0.497	29.4473	29	100	28	2.702	1.066	1.871
P32119	Peroxiredoxin-2	60.6061	19	141	18	1.182	0.767	0.633	57.0707	18	139	17	1.879	58.5859	16	244	15	0.978	2.018	1.191	58.5859	17	231	16	1.883	0.974	0.716
P09622	Dihydrolipoyl dehydrogenase, mitochondrial	36.3458	20	58	20	1.118	1.653	1.025	27.7014	12	28	12	1.35	45.776	21	91	21	1.105	1.429	1.668	46.7583	20	79	20	1.285	1.747	1.455
P13671	Complement component C6	39.7216	34	61	34	0.781	0.743	1.385	19.379	17	23	17	0.756	29.7645	25	47	24	0.823	1.942	0.648	20.8779	16	26	16	2.841	0.784	0.707
P11766	Alcohol dehydrogenase class-3	41.7112	19	115	19	0.738	0.6	0.541	42.5134	18	53	18	1.058	53.2086	20	141	20	1.32	0.761	0.47	59.893	20	107	20	0.422	0.628	0.808
P24928	DNA-directed RNA polymerase II subunit RPB1	25.5838	41	66	41	1.026	1.254	0.892	7.05584	13	14	13	1.258	9.84772	17	29	16	1.044	1.812	2.256	8.12183	13	15	13	1.557	1.245	1.085
Q12955	Ankyrin-3	10.0754	37	61	26	1.225	0.929	1.116	3.01576	14	30	5	0.972	1.07379	5	6	2	1.249	1.307	1.572	2.60452	8	12	3	2.083	0.615	1.126
P22087	rRNA 2'-O-methyltransferase fibrillarin	50.4673	19	63	17	1.602	1.111	1.134	42.3676	12	25	12	1.581	35.2025	12	39	12	1.114	1.627	2.513	29.2835	11	31	11	2.409	2.074	1.188
P80723	Brain acid soluble protein 1	91.1894	21	50	21	0.374	0.326	0.732	78.4141	10	21	10	1.821	48.0176	5	6	5	1.241	4.238	0.683	63.4361	7	20	7	1.623	1.793	1.117
P29144	Tripeptidyl-peptidase 2	32.0256	33	62	33	1.374	1.17	1.25	10.008	12	16	12	0.954	7.44596	8	10	8	1.086	1.323	0.837	17.6141	16	27	16	1.253	1.219	1.436
Q08378	Golgin subfamily A member 3	27.3031	37	48	37	0.879	1.287	1.094	8.2777	11	14	11	0.942	8.34446	10	14	10	1.002	1.208	0.963	13.6849	16	22	15	1.078	1.536	1.524
P04844	Dolichyl-diphosphooligosaccharide--protein glycosyltransferase subunit 2	33.9144	18	85	18	0.777	1.047	0.912	18.0666	10	23	10	1.28	36.1331	15	93	15	1.121	1.998	2.623	47.8605	18	83	18	1.81	2.22	2.134
Q14643	Inositol 1,4,5-trisphosphate receptor type 1	16.9688	43	63	30	0.529	0.537	0.915	7.1066	20	24	16	1.125	15.0834	36	70	28	0.932	0.785	0.383	9.06454	21	30	17	0.699	0.743	0.846
Q14573	Inositol 1,4,5-trisphosphate receptor type 3	18.1954	44	63	36	0.975	2.05	1.076	1.64732	5	7	1	0.694	4.56758	12	26	4	1.134	1.154	3.048	3.55672	8	17	4	1.386	1.229	1.474
P39023	60S ribosomal protein L3	52.1092	29	69	29	0.988	0.779	1.06	27.2953	19	49	19	1.264	32.5062	17	55	17	0.591	1.116	0.394	44.665	26	76	26	1.33	1.199	1.087
P01834	Immunoglobulin kappa constant	85.9813	10	331	10	0.613	0.778	1.904	85.0467	8	109	8	1.029	86.9159	10	771	10	0.92	2.222	0.437	90.6542	12	998	12	2.542	0.81	0.311
O00410	Importin-5	26.5269	27	70	24	1.425	0.966	0.954	9.75387	11	12	11	1.376	25.433	20	53	20	0.983	0.927	1.142	22.6983	17	33	17	0.745	1.274	1.508
O75955	Flotillin-1	64.4028	27	58	26	1.087	1.284	0.868	41.6862	18	30	18	1.304	52.9274	22	40	21	0.995	1.514	1.605	48.9461	17	31	17	1.097	0.899	1.184
P35998	26S proteasome regulatory subunit 7	66.5127	31	72	31	1.063	1.015	1.109	40.4157	16	31	16	1.244	58.6605	22	70	22	1.063	1.242	1.727	53.8106	19	71	19	1.504	1.548	1.659
B5ME19	Eukaryotic translation initiation factor 3 subunit C-like protein	30.5252	33	70	33	1.098	0.742	0.832	21.0066	22	35	22	1.431	34.7921	30	77	30	1.105	1.436	1.626	28.1182	25	63	25	1.185	1.428	1.803
P13804	Electron transfer flavoprotein subunit alpha, mitochondrial	61.5616	20	101	20	1.325	1.546	1	40.2402	10	41	10	1.261	54.955	15	87	15	1.043	1.511	2.173	66.0661	18	69	18	1.371	1.316	1.507
Q6NUK1	Calcium-binding mitochondrial carrier protein SCaMC-1	51.3627	23	90	23	1.246	1.871	0.817	24.9476	14	23	14	1.171	43.1866	18	80	18	0.994	1.42	3.208	27.4633	15	38	15	1.344	1.614	1.51
P46063	ATP-dependent DNA helicase Q1	43.1433	28	66	27	0.987	1.143	1.07	24.037	15	25	15	1.301	35.5932	22	49	22	0.979	1.328	2.112	38.829	20	43	20	1.085	1.808	1.57
P26583	High mobility group protein B2	58.3732	21	96	14	1.434	0.878	0.301	48.3254	16	25	11	2.613	62.6794	21	72	13	0.997	3.507	2.505	58.3732	17	46	10	1.475	1.32	0.906
O75475	PC4 and SFRS1-interacting protein	44.3396	28	87	26	1.326	0.745	0.518	33.0189	18	33	17	1.839	46.9811	26	83	24	0.921	2.131	4.236	33.2075	17	36	15	1.304	1.098	1.195
Q99623	Prohibitin-2	75.2508	26	102	26	1.188	1.561	1.068	73.2441	24	87	24	1.389	85.6187	26	199	26	1.092	1.501	4.588	80.2676	22	100	22	1.839	1.7	2.127
O15031	Plexin-B2	22.5789	32	56	32	0.703	0.765	0.879	12.6224	19	27	19	1.287	16.5941	25	52	25	1.105	1.53	1.34	15.0707	22	39	22	1.354	1.192	1.209
P02760	Protein AMBP	48.5795	18	76	18	0.591	0.659	0.686	38.0682	13	34	13	0.933	42.8977	13	69	13	0.804	1.136	0.343	44.3182	12	42	12	1.263	0.437	0.356
P62424	60S ribosomal protein L7a	51.8797	23	73	23	1.103	1.159	1.186	51.5038	17	47	17	1.513	54.5113	17	45	16	0.817	1.106	0.424	53.7594	19	51	18	2.203	1.284	1.01
P61160	Actin-related protein 2	44.4162	18	77	17	1.223	1.038	1.316	37.8173	14	33	14	0.752	53.0457	20	140	19	1.011	0.933	1.238	52.0305	21	143	20	0.809	1.592	1.726
P09382	Galectin-1	62.963	14	224	14	0.684	0.574	0.469	62.963	13	132	13	0.649	82.2222	13	1047	13	1.192	0.943	0.308	82.2222	14	1157	14	0.704	1.558	1.224
Q16643	Drebrin	34.5146	28	54	28	0.902	1.226	1.128	19.4145	16	22	16	0.975	38.829	26	70	26	1.216	0.997	0.924	32.6656	22	50	22	0.967	1.49	1.443
P04196	Histidine-rich glycoprotein	36.7619	21	92	21	0.711	0.76	1.32	20.7619	11	25	11	1.316	35.0476	18	130	18	0.793	2.359	0.503	28	14	83	14	3.261	0.797	0.524
Q6UWY5	Olfactomedin-like protein 1	49.5025	18	122	18	0.447	0.447	0.646	42.7861	17	119	17	1.426	47.5124	17	78	17	0.76	3.435	0.321	47.2637	17	57	17	1.379	0.177	0.218
Q9UJS0	Calcium-binding mitochondrial carrier protein Aralar2	42.963	24	62	18	1.771	3.101	1.297	10.3704	6	7	3	1.176	42.0741	21	82	14	1.038	1.595	4.036	29.1852	12	28	7	2.16	1.59	1.969
P45880	Voltage-dependent anion-selective channel protein 2	64.966	16	75	16	1.632	1.744	0.733	42.517	13	34	13	1.218	68.3673	18	591	17	1.046	1.199	5.255	66.3265	17	190	17	1.421	1.604	2.081
P26641	Elongation factor 1-gamma	48.9703	22	81	22	1.408	0.923	1.421	32.7231	16	32	16	1.619	59.9542	27	143	27	1.129	1.494	2.896	54.6911	23	99	23	2.064	2.078	2.418
Q7L576	Cytoplasmic FMR1-interacting protein 1	27.8532	31	66	31	0.905	0.743	0.853	10.9338	14	22	14	1.088	23.9425	30	90	30	1.005	1.108	1.319	20.5906	22	47	22	1	1.146	1.292
P53675	Clathrin heavy chain 2	13.7195	22	75	1	1.102	1.293	0.981
Q9NVA2	Septin-11	46.8531	22	78	11	0.658	0.668	1.082	33.3333	14	36	7	0.9	48.4848	24	135	12	1.072	1.286	0.653	51.5152	21	100	13	0.885	1.402	1.111
Q15046	Lysine--tRNA ligase	48.4087	31	73	31	0.965	1.005	1.109	22.1106	14	19	14	1.229	41.206	26	66	25	1.022	1.228	1.605	35.6784	21	57	21	1.32	1.541	1.52
Q15019	Septin-2	67.59	20	89	20	0.727	0.602	0.936	43.2133	15	41	15	0.821	73.4072	20	224	20	1.037	1.252	0.658	67.313	19	150	19	1.029	1.24	1.021
P55884	Eukaryotic translation initiation factor 3 subunit B	42.5061	29	61	29	1.147	0.828	0.973	16.3391	13	24	13	1.798	20.2703	14	37	14	1.121	1.415	1.634	23.7101	15	38	15	1.194	1.348	1.771
Q92973	Transportin-1	33.5189	27	68	20	1.169	1.259	0.965	6.23608	5	10	3	1.26	27.1715	16	53	10	1.004	1.161	1.55	20.6013	13	35	8	1.111	1.642	1.38
P14314	Glucosidase 2 subunit beta	34.2803	23	94	23	0.783	1.126	1.103	23.2955	16	39	16	1.494	42.2348	30	156	29	1.181	2.05	5.85	39.3939	23	82	23	1.613	1.864	1.405
P10515	Dihydrolipoyllysine-residue acetyltransferase component of pyruvate dehydrogenase complex, mitochondrial	34.0031	19	86	19	1.415	1.831	0.999	17.1561	8	14	8	1.505	27.0479	15	68	15	1.065	1.196	2.733	22.7202	11	32	11	1.431	1.568	1.734
Q16851	UTP--glucose-1-phosphate uridylyltransferase	49.8031	27	72	27	0.806	0.745	0.893	25.5906	13	27	13	1.205	57.0866	27	112	27	0.988	0.773	0.946	54.5276	25	91	25	1.081	1.568	1.657
Q99460	26S proteasome non-ATPase regulatory subunit 1	37.1459	30	60	30	0.986	0.895	1.055	10.4932	10	13	10	1.311	29.276	20	39	20	1.048	1.067	1.49	24.659	19	32	19	1.071	1.303	1.4
Q96QK1	Vacuolar protein sorting-associated protein 35	38.9447	30	70	30	0.938	0.836	0.906	16.4573	14	25	14	1.052	35.1759	25	96	25	1.095	0.968	1.37	31.9095	21	50	21	0.912	1.152	1.234
P36955	Pigment epithelium-derived factor	43.3014	19	83	19	0.609	0.582	1.573	42.823	20	62	20	0.799	40.1914	16	58	16	0.93	1.717	0.509	60.5263	22	123	22	2.783	1.16	0.889
Q9NTI5	Sister chromatid cohesion protein PDS5 homolog B	25.2937	37	62	33	1.037	0.957	0.735	13.7526	18	21	16	1.705	22.0456	24	33	21	1.067	1.503	2.304	10.9191	12	15	10	1.089	1.05	0.98
Q9NSD9	Phenylalanine--tRNA ligase beta subunit	50.0849	30	79	30	1.161	0.851	0.891	29.8812	18	32	18	1.265	56.8761	32	78	32	1.102	1.56	2.282	39.8981	23	45	22	1.084	1.011	1.696
P49915	GMP synthase [glutamine-hydrolyzing]	48.3405	28	66	28	1.216	1.273	1.055	11.9769	7	8	7	0.979	46.7532	21	53	21	1.142	1.364	3.317	41.1255	20	33	20	1.599	1.773	2.038
Q9HCC0	Methylcrotonoyl-CoA carboxylase beta chain, mitochondrial	45.6483	23	57	23	1.322	1.791	1.277	22.7353	10	14	10	1.417	33.2149	14	40	14	1.118	1.371	2.13	31.0835	12	25	12	1.895	1.313	1.537
Q13045	Protein flightless-1 homolog	28.3688	31	58	31	1.125	0.996	1.187	10.7171	13	19	13	0.773	32.8605	34	100	34	0.825	0.672	0.747	30.6541	31	67	31	0.666	1.115	1.383
Q13177	Serine/threonine-protein kinase PAK 2	47.3282	25	64	17	1.432	1.242	1.025	24.4275	12	18	8	1.035	44.084	18	58	13	1.077	1.221	1.357	39.8855	17	49	12	1.179	1.576	1.244
P22061	Protein-L-isoaspartate(D-aspartate) O-methyltransferase	76.2115	17	82	17	0.946	0.97	0.659	46.696	11	22	11	1.047	67.4009	12	71	12	1.007	0.919	0.817	62.5551	10	50	10	0.617	0.844	0.814
O95479	GDH/6PGL endoplasmic bifunctional protein	38.5588	26	68	26	0.752	0.659	0.835	18.9633	15	20	15	1.217	26.043	16	36	16	0.964	1.22	1.485	27.6865	15	25	15	1.289	1.42	1.324
Q15365	Poly(rC)-binding protein 1	54.4944	14	100	8	1.318	1.401	0.965	50.8427	14	52	9	0.959	76.1236	18	146	11	0.987	1.315	1.818	75.5618	17	140	12	1.187	1.608	1.855
P27695	DNA-(apurinic or apyrimidinic site) lyase	66.0377	20	87	20	0.976	0.757	0.655	31.4465	8	17	8	1.447	65.0943	17	111	17	1.262	2.069	3.183	69.8113	19	93	19	1.886	1.937	2.062
Q9Y2X3	Nucleolar protein 58	42.7221	20	60	20	1.491	1.147	1.187	17.7694	7	14	7	1.512	31.569	13	32	13	1.041	1.247	2.447	26.8431	11	23	11	1.861	1.468	1.43
P31946	14-3-3 protein beta/alpha	59.3496	19	121	9	1.112	0.896	0.967	50.813	18	55	9	0.774	67.4797	21	172	11	1.14	0.957	1.297	65.0407	18	130	10	0.647	1.316	1.256
P50502	Hsc70-interacting protein	47.4255	21	89	21	0.627	0.598	0.57	27.3713	11	41	11	1.532	43.0894	21	83	21	1.179	1.254	0.588	27.3713	12	48	12	0.916	0.959	1.152
P50995	Annexin A11	42.9703	26	101	24	1.16	0.858	0.704	34.0594	18	49	18	0.994	45.7426	27	153	26	0.982	1.1	1.663	39.2079	24	115	23	1.005	1.644	1.659
O14979	Heterogeneous nuclear ribonucleoprotein D-like	38.3333	24	77	22	0.938	1.243	0.575	28.5714	14	33	12	2.252	25.2381	16	65	14	1.039	2.648	2.165	23.0952	15	54	13	1.546	1.543	0.909
P05155	Plasma protease C1 inhibitor	33.6	19	75	19	0.657	0.878	1.337	30.6	14	47	14	1.485	30.2	17	67	17	0.77	1.504	1.793	34	19	61	19	1.783	0.835	0.532
Q9UH99	SUN domain-containing protein 2	41.841	24	66	23	0.556	0.596	0.9	23.152	12	18	12	0.719	41.5621	19	59	18	1.04	1.134	0.633	40.8647	21	47	20	0.751	1.046	0.924
Q14192	Four and a half LIM domains protein 2	59.8566	22	69	22	0.435	0.303	0.798	41.2186	13	27	13	1.331	66.6667	16	53	16	0.946	1.597	0.674	61.2903	15	41	15	1.92	2.047	2.047
P23396	40S ribosomal protein S3	83.1276	26	99	26	1.09	1.057	1.045	57.6132	17	65	17	1.364	81.4815	22	158	22	0.971	1.569	2.974	83.5391	25	123	25	1.622	1.635	2.095
P13647	Keratin, type II cytoskeletal 5	45.7627	34	97	17	1.56	1.195	1.506	30.1695	18	45	9	0.751	23.5593	16	111	6	1.011	1.301	1.454	66.2712	61	514	38	1.71	0.045	0.792
P05388	60S acidic ribosomal protein P0	56.7823	17	69	17	1.012	1.305	0.75	42.9022	11	37	11	1.665	53.6278	15	178	15	1.022	1.5	2.629	53.6278	15	274	15	1.657	1.738	2.102
Q9HC38	Glyoxalase domain-containing protein 4	56.5495	20	58	20	0.679	0.643	0.752	31.6294	9	21	9	1.468	56.5495	18	88	18	1.125	1.105	1.308	62.3003	17	57	17	0.807	0.947	0.781
O00203	AP-3 complex subunit beta-1	35.0091	35	54	34	0.965	1.073	1.045	9.78062	11	14	11	0.947	20.2011	20	40	19	1.047	1.024	1.108	15.9963	16	27	15	1.297	1.342	1.462
Q9Y2A7	Nck-associated protein 1	21.6312	28	58	28	0.817	0.721	0.86	6.82624	8	13	7	0.945	25	26	56	26	1.015	0.925	1.253	19.2376	18	30	18	0.61	0.842	1.061
P31943	Heterogeneous nuclear ribonucleoprotein H	49.6659	19	114	7	1.009	1.167	0.832	42.7617	14	37	7	1.41	46.5479	20	445	9	1.059	2.046	2.262	41.4254	15	287	6	1.942	1.68	1.522
Q8NBS9	Thioredoxin domain-containing protein 5	49.537	21	99	21	0.689	1.039	1.317	42.1296	18	57	18	1.504	48.6111	20	110	19	1.2	2.426	1.123	56.9444	21	124	21	2.332	3.03	3.092
P35232	Prohibitin	73.8971	20	113	20	1.621	2.275	1.046	59.9265	16	45	16	1.666	75.7353	19	167	19	1.11	1.682	4.518	87.8676	21	144	21	1.879	1.659	2.15
Q9UMS4	Pre-mRNA-processing factor 19	46.0317	21	63	21	1.128	1.374	1.008	29.3651	12	27	12	1.382	34.9206	12	75	12	1.161	2.057	2.816	30.1587	11	31	11	1.605	1.666	1.952
Q8TEM1	Nuclear pore membrane glycoprotein 210	22.0986	33	59	33	1.11	2.678	1.384	3.17965	5	5	5	2.129	19.3959	29	61	29	0.985	0.909	2.865	8.53206	11	14	11	2.672	1.338	1.933
Q9BQS8	FYVE and coiled-coil domain-containing protein 1	26.59	35	52	35	0.586	0.579	0.761	14.276	19	25	19	1.028	13.8701	16	29	15	0.995	1.145	0.65	3.58593	6	9	5	0.687	0.654	0.922
Q14974	Importin subunit beta-1	30.0228	25	75	25	1.168	0.99	0.918	22.032	18	39	18	1.314	32.4201	23	94	23	1.021	1.342	1.502	30.9361	21	86	21	1.163	1.449	1.67
P41252	Isoleucine--tRNA ligase, cytoplasmic	30.5864	36	58	36	1	1.048	1.27	9.42948	10	14	10	1.032	24.0887	28	74	28	1.071	0.869	1.893	18.6212	19	44	19	1.099	1.361	2.068
P35611	Alpha-adducin	34.7354	22	54	21	0.87	0.675	0.677	22.9308	14	30	13	1.469	28.6296	17	41	16	1.071	1.64	2.265	23.8806	17	33	15	1.14	0.728	0.774
Q6ZMP0	Thrombospondin type-1 domain-containing protein 4	31.8271	26	59	26	2.058	0.634	2.3	5.99214	6	6	6	0.51	11.3949	9	14	9	1.155	0.627	0.426	22.9862	19	32	19	3.642	0.947	1.324
P35527	Keratin, type I cytoskeletal 9	43.0177	24	70	22	0.914	0.823	1.268	30.3371	15	32	14	1.09	45.2648	21	65	19	1.148	0.974	0.257	45.7464	20	74	19	0.991	1.49	0.288
P46777	60S ribosomal protein L5	61.2795	23	72	23	1.229	1.223	0.997	48.8215	15	31	15	1.676	53.1987	21	61	21	0.73	0.994	0.574	53.1987	21	62	21	1.709	1.183	1.3
P02786	Transferrin receptor protein 1	40	26	57	25	1.154	1.821	0.943	9.21053	6	8	6	1.613	20.2632	16	26	16	0.969	1.351	2.791	16.4474	10	14	10	1.471	1.427	2.032
P00915	Carbonic anhydrase 1	58.6207	14	82	14	0.92	0.707	0.564	64.751	19	213	19	1.769	55.9387	12	118	12	0.549	1.631	0.331	61.3027	14	278	14	2.013	1.018	0.469
P35237	Serpin B6	68.883	21	64	20	0.651	0.522	0.39	27.9255	9	14	9	1.544	70.4787	19	117	19	1.414	1.43	1.645	64.3617	18	50	18	0.789	0.803	0.892
P30837	Aldehyde dehydrogenase X, mitochondrial	44.294	22	74	19	1.167	1.467	0.901	29.5938	18	33	15	0.682	53.7718	24	121	21	0.808	0.369	0.439	50.2901	23	75	20	0.443	2.407	2.709
P05141	ADP/ATP translocase 2	62.7517	26	85	11	1.305	2.195	1.09	47.3154	18	43	5	2.093	58.0537	23	223	6	1.111	1.184	5.306	50.3356	18	80	5	1.744	2.014	2.733
O94826	Mitochondrial import receptor subunit TOM70	41.6118	27	61	27	1.058	2.057	0.938	12.3355	8	15	8	1.018	33.8816	16	38	16	1.043	1.479	2.736	38.4868	17	36	17	1.361	1.49	2.362
Q9UNH7	Sorting nexin-6	52.7094	28	67	26	1.079	0.7	1.023	33.0049	16	27	16	0.957	49.7537	21	112	20	1.073	1.452	1.003	44.5813	21	61	19	1.439	1.618	1.203
Q12805	EGF-containing fibulin-like extracellular matrix protein 1	41.785	19	60	19	0.552	0.43	0.908	44.4219	18	42	18	0.843	42.3935	17	55	17	1.137	1.313	0.396	38.5396	14	37	14	1.245	0.597	1.02
Q9P0K7	Ankycorbin	34.7959	34	50	33	0.848	0.86	1.471	21.6327	24	36	24	0.808	33.5714	28	61	28	1.099	0.776	0.437	37.2449	31	65	31	0.815	1.219	1.068
Q02218	2-oxoglutarate dehydrogenase, mitochondrial	32.2581	28	60	24	1.141	1.226	1.149	16.0313	16	26	16	0.819	39.6872	37	134	37	0.976	0.958	1.874	40.0782	28	67	28	0.919	1.313	1.379
P09972	Fructose-bisphosphate aldolase C	64.2857	21	88	14	0.926	0.825	0.64	30.7692	11	27	6	0.891	52.1978	16	139	9	1.147	1.098	0.963	45.6044	15	105	9	1.881	0.921	0.863
P16403	Histone H1.2	51.1737	22	97	7	0.308	1.017	0.468	49.2958	19	85	4	2.121	48.8263	18	189	6	0.891	3.478	0.276	49.7653	19	151	6	0.569	0.227	0.196
P16152	Carbonyl reductase [NADPH] 1	77.6173	19	67	16	0.846	0.547	0.646	46.2094	11	26	9	0.972	78.3394	21	131	18	1.11	0.864	1.376	74.7292	18	68	16	0.665	0.906	0.794
P53992	Protein transport protein Sec24C	32.0841	27	61	24	1.135	1.304	1.055	12.0658	10	15	9	1.463	18.9214	17	44	15	1.17	0.997	1.891	21.755	16	40	14	1.139	1.399	1.959
O15371	Eukaryotic translation initiation factor 3 subunit D	58.3942	23	59	23	0.985	0.762	0.828	18.4307	8	10	8	1.293	50.9124	20	56	20	1.109	1.317	1.287	48.1752	18	43	18	1.328	1.122	1.396
Q9HCB6	Spondin-1	36.803	24	53	24	0.948	0.798	2.428	21.9331	13	24	13	1.408	31.8463	19	58	19	0.938	0.843	0.49	43.4944	26	86	26	1.806	3.572	3.433
Q93009	Ubiquitin carboxyl-terminal hydrolase 7	34.3013	33	74	33	1.089	1.143	0.948	13.4301	15	21	15	1.213	25.1361	24	58	24	1.034	1.236	1.825	19.51	19	38	19	1.715	1.365	1.563
O43795	Unconventional myosin-Ib	28.8732	30	69	27	0.996	1.633	1.018	17.8697	19	33	18	1.101	14.5246	14	30	13	0.945	1.098	0.91	19.5423	17	26	17	1.406	1.599	1.774
P62826	GTP-binding nuclear protein Ran	45.3704	15	77	15	1.083	1.499	0.883	37.037	11	41	11	2.129	42.5926	13	110	13	1.075	1.422	2.278	48.6111	15	98	15	1.768	1.729	1.706
Q9UJZ1	Stomatin-like protein 2, mitochondrial	68.5393	21	82	21	1.279	1.712	1.038	21.9101	7	12	7	1.38	62.3596	19	81	19	1.053	1.15	3.465	64.0449	15	43	15	1.329	1.621	1.89
Q15063	Periostin	39.9522	25	63	25	1.306	0.637	1.667	44.8565	36	110	36	0.518	59.689	43	283	43	2.282	1.687	1.833	61.6029	47	375	47	2.659	5.996	3.482
A5YKK6	CCR4-NOT transcription complex subunit 1	18.3081	37	55	37	1.23	1.37	1.05	3.57744	9	9	9	0.954	6.64983	14	19	14	1.101	1.096	1.368	5.34512	11	16	11	1.243	1.444	1.119
O95573	Long-chain-fatty-acid--CoA ligase 3	38.6111	25	53	23	1.052	1.859	0.989	5.27778	4	4	4	0.838	30.8333	16	29	14	1.091	1.184	2.196	17.2222	8	20	7	1.196	1.24	1.228
P51812	Ribosomal protein S6 kinase alpha-3	46.4865	28	52	20	1.203	2.633	1.022	11.7568	9	12	7	1.099	7.7027	5	8	3	0.931	1.101	1.504	9.32432	6	9	6	1.053	1.248	1.319
P29590	Protein PML	32.3129	30	59	30	1.17	0.658	0.851	24.263	25	37	25	1.147	31.0658	24	53	24	0.95	1.754	1.915	32.4263	29	66	29	2.27	2.434	1.818
P50993	Sodium/potassium-transporting ATPase subunit alpha-2	16.1765	18	67	1	0.695	0.988	0.819	14.0196	14	42	1	0.916
O94901	SUN domain-containing protein 1	40.5172	27	57	26	0.59	0.623	0.554	18.8424	13	20	13	0.933	36.9458	21	62	20	0.936	1.275	0.73	32.266	20	32	19	0.643	0.734	0.76
Q99536	Synaptic vesicle membrane protein VAT-1 homolog	44.7837	16	79	16	0.503	0.525	0.473	31.0433	11	45	11	1.566	47.8372	14	82	14	0.855	1.603	0.558	48.855	15	80	15	0.696	0.988	0.83
O75131	Copine-3	49.9069	25	58	24	0.63	0.749	0.666	31.4711	17	35	16	1.168	52.8864	23	108	22	0.987	0.963	1.145	42.2719	19	59	18	0.734	0.866	1.159
Q15020	Squamous cell carcinoma antigen recognized by T-cells 3	38.9408	32	52	32	1.039	1.216	0.928	6.12669	6	7	6	1.476	16.4071	13	34	12	0.986	1.289	1.199	9.55348	8	15	7	1.329	1.342	1.322
Q9NZB2	Constitutive coactivator of PPAR-gamma-like protein 1	31.6637	30	53	28	0.965	0.921	0.851	5.54562	5	8	5	1.043	17.7996	15	35	15	0.992	1.41	1.689	21.6458	18	33	17	1.119	1.235	1.017
P02788	Lactotransferrin	45.493	29	48	29	1.238	0.903	1.271	46.1972	31	56	31	1.456	24.0845	12	34	12	0.847	0.814	0.317	55.0704	30	77	30	3.645	1.164	0.553
Q13642	Four and a half LIM domains protein 1	51.3932	19	73	19	0.514	0.256	0.385	55.418	24	98	24	0.245	54.7988	23	183	23	1.057	0.198	0.101	54.4892	23	126	23	0.101	0.101	0.199
P30040	Endoplasmic reticulum resident protein 29	59.0038	18	92	18	0.917	2.126	1.312	35.249	11	34	11	1.562	63.9847	15	73	15	1.054	2.292	2.134	59.0038	15	69	15	2.326	1.954	1.468
P12236	ADP/ATP translocase 3	62.4161	23	83	3	1.015	1.343	0.973	58.0537	19	51	3	1.412	67.4497	24	152	3	1.012	1.095	5.308	62.0805	19	82	2	1.285	2.018	3.277
Q3LXA3	Triokinase/FMN cyclase	54.4348	24	69	24	1.295	0.816	1.168	22.9565	12	19	12	1.447	37.913	18	55	18	1.145	1.09	1.392	44.1739	20	42	20	1.411	1.205	1.221
P40763	Signal transducer and activator of transcription 3	48.5714	28	52	28	1.177	0.786	1.12	19.0909	13	15	13	0.923	26.2338	16	50	16	0.969	1.048	1.055	31.5584	18	47	18	0.99	1.3	1.027
O43776	Asparagine--tRNA ligase, cytoplasmic	41.4234	24	60	24	1.121	1.138	1.13	16.2409	11	16	11	0.813	46.7153	23	93	23	1.059	1.102	1.485	39.2336	18	47	18	1.308	1.49	2.218
P00390	Glutathione reductase, mitochondrial	52.4904	22	61	22	0.828	0.634	0.939	23.3716	13	27	13	1.734	41.5709	15	72	15	1.074	2.058	1.452	50.5747	17	55	17	1.211	0.961	1.152
P04040	Catalase	39.2789	25	56	25	1.14	1.106	0.781	50.6641	33	112	33	1.637	48.5769	22	83	22	0.906	1.995	1.997	44.592	25	88	25	2.142	0.942	0.611
Q14690	Protein RRP5 homolog	19.7755	35	54	35	1.447	1.678	1.11	1.49653	3	4	3	1.081	3.9551	5	5	5	1.07	1.239	1.769	4.11545	6	7	6	2.109	1.49	1.595
P61221	ATP-binding cassette sub-family E member 1	42.7379	22	54	22	1.357	1.31	1.068	20.8681	13	26	13	1.13	32.3873	18	39	18	1.115	1.325	2.059	40.4007	21	33	21	1.312	1.515	1.772
Q99873	Protein arginine N-methyltransferase 1	50.4155	17	54	17	1.033	0.998	1.11	25.2078	8	15	8	1.883	26.3158	7	19	7	1.11	1.267	1.786	35.1801	11	26	11	1.377	1.711	1.892
A6NHR9	Structural maintenance of chromosomes flexible hinge domain-containing protein 1	23.0923	40	57	39	0.956	1.067	0.943	6.98254	12	15	12	0.994	8.17955	15	17	15	1.033	1.541	2.011	6.93267	10	10	10	1.658	1.51	1.27
P35609	Alpha-actinin-2	15.9955	17	87	1	0.376	0.216	0.818													26.7338	23	247	5	3.964	0.659	0.861
P04217	Alpha-1B-glycoprotein	46.2626	16	79	16	0.621	0.738	1.508	30.303	13	52	13	0.842	45.6566	15	115	15	0.893	2.057	0.625	61.8182	20	95	20	1.731	0.621	0.404
P22234	Multifunctional protein ADE2	56	22	61	22	2.029	1.217	1.095	26.1176	12	17	12	1.129	37.1765	16	59	16	1.179	1.142	3.442	48.2353	19	57	19	1.94	1.545	2.089
Q16853	Membrane primary amine oxidase	23.46	16	96	16	0.307	0.37	0.815	19.7903	16	84	16	0.413	38.7942	25	249	25	1.019	0.611	0.142	36.3041	19	147	19	0.123	0.26	0.448
P48681	Nestin	24.306	36	52	36	0.851	0.866	0.904	13.3868	23	32	23	0.485	25.8482	41	109	40	0.904	0.51	0.383	30.1666	43	88	43	0.443	0.669	1.107
Q29RF7	Sister chromatid cohesion protein PDS5 homolog A	28.4966	31	50	27	1.475	1.218	0.973	3.59013	4	4	2	1.121	5.60957	7	18	4	1.264	1.376	1.477	7.70381	8	13	6	1.793	1.447	1.453
P04632	Calpain small subunit 1	79.8507	15	67	15	0.884	0.659	0.905	50.3731	10	24	10	1.118	71.6418	17	110	17	1.001	0.716	0.818	80.2239	14	76	14	0.726	1.161	1.03
Q16881	Thioredoxin reductase 1, cytoplasmic	45.7627	23	63	22	0.96	0.893	1.115	19.5686	11	17	10	0.966	30.0462	16	57	15	1.1	0.719	0.642	36.8259	16	42	15	0.66	1.183	1.093
P35573	Glycogen debranching enzyme	26.3708	35	51	35	0.913	1.185	0.987	7.37598	11	13	11	0.649	12.2715	14	20	14	1.119	0.811	0.907	14.6867	13	20	13	0.866	0.693	0.797
P50440	Glycine amidinotransferase, mitochondrial	55.792	19	62	19	0.527	0.397	0.591	27.1868	10	12	10	1.628	35.9338	12	49	12	1.085	4.151	2.397	11.1111	3	6	3	2.538	1.3	1.334
O14974	Protein phosphatase 1 regulatory subunit 12A	30.7767	34	51	33	0.847	0.881	0.935	12.7184	11	20	10	0.661	22.8155	21	62	20	1.099	0.615	0.396	29.6117	29	58	28	0.435	0.831	0.83
Q14160	Protein scribble homolog	21.227	32	52	30	1.61	1.042	1.025	3.00613	5	6	5	0.937	22.2699	25	49	22	1.097	1.129	2.889	19.6933	22	44	22	1.925	1.544	1.462
P02649	Apolipoprotein E	64.6688	24	55	24	0.706	1.483	0.807	59.6215	22	38	22	0.773	56.7823	19	48	19	0.852	2.371	1.026	61.1987	20	47	20	3.024	1.203	0.715
P62820	Ras-related protein Rab-1A	82.439	19	90	9	1.039	1.34	1.289	55.6098	14	40	6	0.964	77.561	17	123	8	0.947	1.343	1.99	78.0488	17	98	8	1.361	1.706	1.74
Q86XP3	ATP-dependent RNA helicase DDX42	34.1151	25	59	25	1.286	1.404	0.866	5.65032	6	7	6	1.356	16.8443	12	23	12	1.072	1.38	1.557	10.9808	8	17	8	1.392	1.19	1.364
Q13576	Ras GTPase-activating-like protein IQGAP2	26.1587	40	59	36	0.995	1.111	0.959	6.66667	13	16	10	0.819	5.39683	8	17	5	1.14	3.008	0.986	8.25397	11	25	9	1.748	1.414	1.217
P08865	40S ribosomal protein SA	46.1017	13	68	13	1.046	1.21	0.968	28.8136	9	40	9	1.378	52.2034	12	121	11	1.022	2.068	2.521	60	13	94	12	1.898	1.88	2.049
Q16836	Hydroxyacyl-coenzyme A dehydrogenase, mitochondrial	62.4204	19	68	19	1.343	0.903	0.868	35.6688	12	28	12	0.991	59.8726	22	128	21	1.086	0.989	3.499	79.2994	18	62	18	0.979	0.783	1.886
O75477	Erlin-1	50	23	52	17	0.823	0.997	0.74	37.5723	15	26	11	1.302	26.3006	13	30	6	1.307	2.05	0.963	34.9711	13	27	7	1.353	0.725	0.889
Q9HC84	Mucin-5B	8.86845	35	54	35	0.98	0.948	4.231	0.173551	1	1	1	0.471								0.173551	1	1	1	1.607	0.715	0.585
P00568	Adenylate kinase isoenzyme 1	82.9897	20	85	20	0.566	0.466	0.703	50.5155	14	31	14	1.281	75.2577	15	79	15	1.009	1.469	1.383	61.3402	11	44	11	0.886	1.067	0.853
P02748	Complement component C9	41.5027	23	64	22	0.82	0.95	1.28	24.6869	16	31	15	0.723	40.4293	21	104	20	0.846	1.421	0.52	35.0626	19	68	19	2.659	0.625	0.515
P25398	40S ribosomal protein S12	65.1515	14	78	14	1.031	1.164	0.999	51.5152	9	31	9	1.628	71.2121	13	86	13	0.984	2.023	2.572	65.1515	14	64	14	1.809	1.831	1.421
Q9H4A4	Aminopeptidase B	40.3077	22	52	22	1.01	0.82	0.983	16.3077	11	22	11	1.023	38.1538	20	62	20	1.09	1.001	1.464	44.4615	23	52	23	0.909	1.2	1.34
P55060	Exportin-2	29.5572	28	73	28	1.122	1.342	0.832	12.3584	11	18	11	0.969	21.0093	20	54	20	1.071	1.05	3.28	8.4449	9	19	9	0.762	1.579	1.925
Q13561	Dynactin subunit 2	66.8329	23	63	23	0.89	0.743	0.877	29.9252	12	25	12	0.934	54.8628	21	86	21	0.971	1.042	0.842	53.616	18	70	18	0.739	1.137	1.086
Q06210	Glutamine--fructose-6-phosphate aminotransferase [isomerizing] 1	44.206	24	53	22	1.448	1.729	1.21	5.15021	3	4	3	0.59	41.3448	21	66	21	1.075	1.084	3.844	23.4621	13	34	9	1.761	1.715	1.148
Q9UBQ7	Glyoxylate reductase/hydroxypyruvate reductase	54.5732	16	56	16	0.961	0.575	0.792	28.3537	6	11	6	0.981	58.8415	15	91	15	1.163	0.826	1.556	47.561	9	40	9	0.73	1.093	1.264
P08559	Pyruvate dehydrogenase E1 component subunit alpha, somatic form, mitochondrial	62.5641	28	67	28	1.368	1.267	1.018	33.8462	15	26	15	1.173	67.1795	28	109	28	1.129	1.19	2.96	48.9744	18	51	18	1.444	1.367	1.783
P14550	Alcohol dehydrogenase [NADP(+)]	67.3846	20	71	19	1.217	0.777	0.726	43.3846	15	36	14	1.062	66.7692	20	155	19	1.125	1.457	1.37	75.6923	21	131	20	1.239	1.898	1.271
Q9UGI8	Testin	66.7458	27	53	27	0.924	0.969	1.204	64.3705	33	69	33	0.34	71.734	37	204	37	0.726	0.228	0.231	68.4086	32	133	32	0.199	0.493	0.558
Q16543	Hsp90 co-chaperone Cdc37	49.7354	20	58	20	1.291	0.829	0.936	20.3704	8	12	8	1.335	52.6455	19	109	19	1.044	1.219	2.493	46.8254	18	68	18	1.016	1.417	1.178
Q8WX93	Palladin	17.932	22	68	22	0.679	0.616	1.048	24.6565	31	81	31	0.407	33.1164	41	271	41	1.023	0.281	0.149	36.9487	43	243	43	0.216	1.069	1.272
P39060	Collagen alpha-1(XVIII) chain	10.7754	20	77	20	0.95	0.837	0.898	9.23603	14	53	14	0.605	17.0468	20	119	20	0.92	0.97	0.438	16.8187	20	89	20	1.06	0.415	0.751
Q8N1G4	Leucine-rich repeat-containing protein 47	48.8851	25	64	25	1.197	0.894	0.777	26.4151	13	25	13	1.457	53.1732	25	80	25	1.179	1.745	1.958	54.5455	24	65	24	1.475	1.835	1.924
P30042	ES1 protein homolog, mitochondrial	64.9254	16	66	16	1.028	0.906	0.867	26.8657	8	16	8	1.321	41.4179	8	37	8	1.023	1.665	3.301	51.1194	10	33	10	1.492	1.388	0.882
O00425	Insulin-like growth factor 2 mRNA-binding protein 3	46.4594	23	66	19	1.109	3.155	1.187
Q08257	Quinone oxidoreductase	63.5258	19	76	19	0.893	1.155	0.946	44.6809	15	41	15	0.802	61.7021	16	66	16	1.103	0.657	0.752	54.4073	13	53	13	0.668	0.826	0.932
Q9UJU6	Drebrin-like protein	58.3721	21	56	21	1.064	0.976	0.985	21.8605	8	13	8	0.977	48.1395	17	92	17	1.058	0.994	1.159	52.5581	18	81	18	1.078	1.308	1.287
P47897	Glutamine--tRNA ligase	47.3548	30	53	29	1.25	1.452	1.181	15.4839	13	19	13	1.033	29.2903	18	38	18	1.11	1.037	1.677	22.9677	17	22	17	1.57	1.368	1.603
Q13838	Spliceosome RNA helicase DDX39B	57.0093	25	59	11	1.187	1.184	0.964	26.1682	10	18	10	1.785	51.8692	25	97	12	1.236	1.572	2.717	50	19	80	8	1.497	1.71	2.042
Q9UKV8	Protein argonaute-2	41.2107	31	47	22	1.086	0.756	0.829	20.3725	15	21	10	1.098	19.2084	14	19	7	1.025	1.366	1.245	23.865	16	22	10	1.15	1.074	1.123
P30043	Flavin reductase (NADPH)	75.7282	14	70	14	0.755	0.567	0.678	64.0777	11	66	11	1.583	56.7961	8	50	8	0.882	1.769	0.756	73.7864	12	56	12	1.224	0.922	0.585
P22307	Non-specific lipid-transfer protein	46.0695	26	67	26	1.301	1.204	0.782	19.1956	11	22	11	1.599	34.5521	17	63	17	1.066	1.903	4.994	30.5302	18	57	18	1.795	2.991	1.364
P11387	DNA topoisomerase 1	37.3856	30	62	30	1.41	1.707	1.184	18.5621	14	23	14	1.53	29.4118	22	44	21	0.988	1.448	3.362	21.5686	17	23	16	2.153	1.479	1.424
Q63HN8	E3 ubiquitin-protein ligase RNF213	7.75879	39	45	39	1.489	1.222	1.187	1.80526	9	9	9	1.405	4.53236	20	33	18	1.037	1.131	2.044	5.60784	24	31	23	1.573	1.857	1.846
P13796	Plastin-2	39.075	23	66	18	1.092	0.711	1.484	23.445	13	31	10	1.448	59.1707	29	130	25	1.136	2.928	1.053	57.2568	27	128	23	1.72	1.838	1.218
P61106	Ras-related protein Rab-14	68.8372	18	62	16	0.822	0.755	0.91	41.8605	10	28	8	1.299	75.814	15	82	13	1.018	1.281	1.517	74.8837	15	68	14	1.06	1.312	1.366
Q00688	Peptidyl-prolyl cis-trans isomerase FKBP3	63.8393	18	62	18	1.129	1.794	0.95	46.4286	11	15	11	1.755	55.3571	11	37	11	1.02	2.168	3.745	56.25	14	31	14	1.847	2.415	2.205
P21281	V-type proton ATPase subunit B, brain isoform	54.5988	23	60	13	1.239	1.137	1.22	33.6595	16	28	16	1.187	51.4677	19	57	19	1.006	2.308	1.437	55.3816	19	63	12	1.635	1.777	1.665
Q13151	Heterogeneous nuclear ribonucleoprotein A0	61.3115	18	67	16	1.132	0.981	0.578	37.377	14	25	12	2.057	53.7705	13	64	12	1.107	2.018	4.015	55.7377	13	107	12	1.639	1.388	1.589
Q15404	Ras suppressor protein 1	53.4296	18	84	18	0.695	0.533	0.793	41.5162	14	44	14	0.716	54.1516	19	232	19	0.999	0.433	0.224	72.2022	18	138	18	0.285	0.654	0.653
Q9NQG5	Regulation of nuclear pre-mRNA domain-containing protein 1B	60.1227	22	57	17	1.122	1.482	0.833	23.3129	7	10	7	1.287	53.9877	15	38	13	1.366	1.91	3.226	38.3436	8	21	7	1.812	1.376	1.133
P05165	Propionyl-CoA carboxylase alpha chain, mitochondrial	45.6044	27	49	27	1.181	0.839	1.01	15.2473	9	10	9	1.117	25.6868	16	31	16	1.017	1.306	1.242	13.5989	9	11	9	0.931	0.876	1.211
P43652	Afamin	40.4007	27	62	27	0.624	0.641	1.546	29.3823	16	23	16	0.793	39.5659	23	47	23	0.773	1.43	0.584	33.5559	18	51	18	1.514	0.547	0.415
Q13428	Treacle protein	21.707	32	44	32	1.059	0.86	0.865	8.26613	11	12	11	1.327	10.4839	14	16	14	1.078	2.107	3.089	6.51882	10	14	10	1.463	1.413	1.223
P61981	14-3-3 protein gamma	49.7976	15	99	8	1.111	0.665	0.914	48.583	14	58	8	0.899	67.6113	22	154	15	1.122	0.878	1.053	64.7773	18	114	13	0.916	1.311	1.21
Q9H0U4	Ras-related protein Rab-1B	72.1393	18	99	8	1.05	1.212	0.799	44.7761	11	41	3	1.475	77.6119	16	123	7	0.943	1.185	1.588	64.1791	14	97	5	1.375	1.35	1.149
P00325	Alcohol dehydrogenase 1B	55.2	22	55	22	0.327	0.341	0.454	46.6667	19	41	19	0.445	68.8	24	224	24	1.062	0.853	0.336	63.2	21	76	21	0.073	0.406	0.377
P02458	Collagen alpha-1(II) chain	17.1486	23	64	19	0.965	3.701	1.501	5.85071	7	23	3	2.453								6.9267	8	25	3	3.605	0.208	0.276
Q6P2E9	Enhancer of mRNA-decapping protein 4	24.9108	27	46	27	1.042	1.265	0.946	3.85439	5	5	5	0.955	4.85368	5	5	5	0.981	0.99	0.865	11.7773	9	13	9	1.751	1.199	0.872
O00267	Transcription elongation factor SPT5	27.2309	29	47	29	1.352	1.196	0.781	6.16375	7	9	7	1.291	10.3036	10	20	10	1.009	1.197	1.554	9.47562	8	9	8	1.164	0.633	0.429
P02765	Alpha-2-HS-glycoprotein	37.0572	13	89	13	0.692	0.712	2.62	25.8856	10	42	10	0.753	51.2262	16	223	16	0.716	1.69	0.357	55.3134	16	298	16	1.309	0.462	0.313
P13611	Versican core protein	7.42049	26	58	26	1.1	1.979	2.654	6.33098	23	56	23	0.636	6.18375	17	41	17	0.932	0.698	0.445	10.1885	30	129	30	4.082	1.94	3.438
O94874	E3 UFM1-protein ligase 1	40.3023	30	52	29	0.826	0.934	1.032	15.869	11	12	11	1.165	28.4635	18	41	18	1.191	1.233	1.692	30.4786	20	44	19	1.362	1.703	1.813
P12235	ADP/ATP translocase 1	60.0671	21	69	4	0.989	0.751	0.829	50.3356	15	36	3	1.372	61.0738	21	106	5	0.88	0.899	1.174	57.3826	17	62	4	0.77	0.64	1.175
P20810	Calpastatin	38.7006	25	57	25	0.738	0.628	1.094	18.9266	11	18	11	1.038	36.0169	22	55	22	0.847	0.944	0.739	40.2542	24	41	24	0.721	0.757	0.877
Q14847	LIM and SH3 domain protein 1	53.2567	20	74	20	1.409	1.074	1.033	44.0613	11	24	11	0.87	57.4713	20	108	20	1.217	0.729	0.589	56.705	19	77	19	0.51	1.348	1.462
Q7Z3D6	D-glutamate cyclase, mitochondrial	39.6104	21	61	21	1.271	1.372	1.028	11.6883	7	11	7	0.953	37.5	17	51	17	1.201	1.08	3.227	19.6429	8	20	8	1.07	0.987	1.346
Q15424	Scaffold attachment factor B1	30.8197	32	56	24	0.822	1.467	0.89	10.0546	10	16	8	1.991	22.623	23	42	16	1.041	1.964	2.841	14.7541	15	28	11	1.513	1.702	1.374
Q13418	Integrin-linked protein kinase	51.9912	23	81	23	0.759	0.629	0.852	43.5841	21	61	21	0.616	67.2566	29	255	29	1.054	0.349	0.178	53.9823	24	128	24	0.29	0.565	0.72
Q9UHX1	Poly(U)-binding-splicing factor PUF60	41.8605	18	54	18	1.309	1.046	0.989	23.7925	10	13	10	1.521	41.1449	17	64	17	1.047	1.459	3.075	35.7782	16	48	16	1.886	2.357	1.98
O75521	Enoyl-CoA delta isomerase 2, mitochondrial	57.1066	17	45	17	0.825	1.045	0.794	13.198	5	10	5	1.294	28.1726	9	22	9	1.129	1.491	1.778	20.5584	6	13	6	1.745	1.3	1.101
Q86VB7	Scavenger receptor cysteine-rich type 1 protein M130	24.481	24	46	24	1.881	0.674	1.374	12.1972	12	14	12	0.969	21.9723	17	29	17	0.941	3.583	1.144	27.1626	21	36	21	2.241	2.027	1.465
P26639	Threonine--tRNA ligase, cytoplasmic	41.6321	27	56	27	0.962	0.844	1.198	17.9806	13	24	12	0.989	36.5145	25	70	24	0.981	0.869	1.665	31.6736	20	43	20	1.189	1.685	2.394
O14715	RANBP2-like and GRIP domain-containing protein 8	18.5836	32	54	1	1.193	1.196	1.022
Q99459	Cell division cycle 5-like protein	36.9077	30	56	30	1.047	1.333	0.975	11.0973	9	11	9	1.502	28.3042	18	36	18	1.05	1.704	2.554	23.192	14	19	13	1.573	1.432	1.57
P49448	Glutamate dehydrogenase 2, mitochondrial	36.2007	21	65	3	1.22	1.76	1.282
P16402	Histone H1.3	40.2715	17	92	3	0.475	0.884	1.198	39.819	16	84	2	0.924	44.3439	19	168	8	0.932	2.238	0.48	50.6787	21	143	9	0.648	0.375	0.374
Q13153	Serine/threonine-protein kinase PAK 1	47.3394	24	45	16	2.098	1.156	0.95	17.9817	7	10	3	0.864	20	8	21	3	1.251	1.146	1.082	18.1651	8	20	3	1.238	0.893	1.04
Q9C0C2	182 kDa tankyrase-1-binding protein	23.3083	28	46	28	1.011	1.124	0.995	1.90862	3	4	3	1.085	30.0174	35	76	35	0.947	1.052	1.825	25.4482	27	50	27	1.113	1.202	1.432
O76094	Signal recognition particle subunit SRP72	41.5797	24	49	24	0.984	1.325	1.224	14.9031	10	16	10	1.329	29.5082	14	39	14	1.013	1.266	1.975	13.4128	7	14	7	1.601	1.463	1.079
Q9Y5S2	Serine/threonine-protein kinase MRCK beta	18.5856	33	48	27	0.773	0.972	0.967	11.8644	20	24	14	1.062	15.1958	24	42	20	1.048	1.018	0.886	10.0526	15	23	12	0.816	1.107	1.328
P51572	B-cell receptor-associated protein 31	42.2764	22	64	22	0.823	1.214	0.647	39.0244	15	35	15	1.369	42.2764	21	70	21	0.97	2.301	1.704	42.2764	21	52	21	1.488	1.703	1.269
P43246	DNA mismatch repair protein Msh2	32.334	29	64	28	1.24	1.57	0.873	7.28051	7	9	7	1.323	33.4047	25	54	24	1.154	1.651	4.088	20.1285	16	27	15	2.178	1.454	1.778
P46459	Vesicle-fusing ATPase	32.6613	28	52	28	0.973	0.829	1.152	23.3871	18	28	18	1.458	37.9032	24	56	24	1.013	1.168	1.461	35.7527	25	60	25	1.279	1.845	1.578
P35658	Nuclear pore complex protein Nup214	18.3732	29	45	29	0.978	1.147	1.032	2.48804	5	6	5	1.301	5.98086	10	11	10	1.133	0.963	1.292	4.21053	6	8	6	1.788	0.973	1.266
Q9UBG0	C-type mannose receptor 2	20.8925	25	53	25	0.739	0.599	0.851	12.3732	15	22	15	1.405	12.9817	16	31	16	1.037	1.877	0.637	20.8249	24	56	24	1.42	2.342	2.08
P62140	Serine/threonine-protein phosphatase PP1-beta catalytic subunit	51.682	17	71	4	0.975	0.857	0.986	32.4159	10	22	2	1.221	58.104	19	114	6	1.111	0.611	1.134	71.5596	19	88	7	0.641	0.788	1.171
P38117	Electron transfer flavoprotein subunit beta	63.5294	19	74	19	1.528	1.591	1.142	44.3137	10	25	10	1.132	50.5882	12	55	12	1.054	1.624	2.154	55.6863	15	38	15	1.349	1.382	1.533
P36578	60S ribosomal protein L4	47.541	24	62	24	0.949	0.948	0.912	38.8759	20	51	20	0.922	44.0281	24	74	24	0.748	0.69	0.279	45.6674	22	63	22	1.087	0.738	0.903
P17252	Protein kinase C alpha type	40.0298	29	45	18	0.606	0.488	0.427	26.1905	16	23	10	0.854	38.6905	24	73	15	1.601	0.701	0.354	35.7143	21	41	13	0.435	0.588	0.889
Q9HB71	Calcyclin-binding protein	61.4035	17	55	17	0.995	1.052	0.884	19.7368	6	9	6	0.973	54.8246	15	31	15	1.099	1.919	3.163	60.9649	15	33	15	2.124	1.686	1.512
Q92597	Protein NDRG1	50.5076	11	49	11	1.003	1.176	0.735	22.335	6	14	6	1.38	29.9492	6	34	6	1.12	1.252	1.988	44.4162	8	35	8	1.758	1.106	1.195
P23142	Fibulin-1	34.8506	20	62	20	0.771	1.061	0.989	35.5619	25	105	25	0.455	42.2475	25	151	25	0.793	0.437	0.244	50.9246	32	227	32	1.189	0.953	0.775
Q9H3S7	Tyrosine-protein phosphatase non-receptor type 23	22.6773	31	55	31	0.917	0.912	0.982	5.74572	8	10	8	0.949	11.1247	17	27	17	0.977	1.166	1.333	12.8973	18	30	18	0.989	1.129	1.18
P02533	Keratin, type I cytoskeletal 14	45.9746	24	62	3	1.487	0.89	1.781						14.6186	10	67	2	0.953	1.158	0.937	64.8305	37	148	14	2.429	0.119	1.091
Q9H223	EH domain-containing protein 4	46.2107	25	55	16	1.105	0.935	0.974	34.0111	20	32	13	0.721	51.756	24	91	18	1.058	1.025	0.694	52.4954	27	72	18	0.792	0.999	1.154
Q15181	Inorganic pyrophosphatase	66.782	16	58	15	1.658	0.86	1.61	34.2561	10	16	9	1.46	71.6263	18	90	17	1.209	0.96	4.177	65.0519	14	53	13	1.976	2.104	2.756
P51858	Hepatoma-derived growth factor	54.1667	18	74	16	1.37	0.929	0.936	35.8333	12	29	11	1.792	55	15	88	13	0.919	2.655	3.481	43.3333	12	67	10	2.397	2.071	1.466
Q8N1F7	Nuclear pore complex protein Nup93	33.2112	30	58	30	0.998	1.176	0.941	15.7509	15	20	15	1.423	29.9145	21	41	21	1.018	1.565	2.121	19.4139	14	25	14	1.628	1.242	1.421
O75694	Nuclear pore complex protein Nup155	19.1948	23	54	23	0.778	0.732	0.803	7.40474	8	13	8	1.5	15.816	17	46	17	1.058	1.374	2.007	13.803	14	21	14	1.464	1.268	1.325
P38606	V-type proton ATPase catalytic subunit A	40.1945	21	52	21	1.409	1.404	1.292	20.2593	9	19	9	0.791	46.6775	23	61	23	1.106	1.97	1.456	64.0194	26	65	26	1.788	1.816	1.751
A0FGR8	Extended synaptotagmin-2	31.7047	27	57	26	0.825	0.717	0.79	15.6352	13	19	13	0.812	26.6015	21	95	21	0.888	0.97	0.918	19.0011	16	39	16	0.833	0.978	1.15
Q14978	Nucleolar and coiled-body phosphoprotein 1	35.3362	29	64	29	3.374	1.01	0.894	9.15594	7	7	7	1.783	20.887	15	20	15	0.944	2.999	7.19	19.1702	14	18	14	2.607	2.396	2.355
Q8TCS8	Polyribonucleotide nucleotidyltransferase 1, mitochondrial	35.8876	26	46	26	1.005	1.945	1.096	6.64112	5	5	5	1.485	28.4802	20	35	20	1.082	1.201	2.982	8.04598	5	7	5	1.663	1.34	1.358
P23193	Transcription elongation factor A protein 1	66.4452	21	52	17	1.029	1.133	0.986	34.5515	9	10	9	1.346	51.495	12	40	12	1.207	1.689	2.377	32.5581	8	20	8	1.739	1.267	1.489
O75531	Barrier-to-autointegration factor	65.1685	11	106	11	0.856	0.506	0.503	64.0449	9	42	9	2.549	79.7753	10	92	10	1.102	2.09	1.732	79.7753	8	61	8	0.949	1.393	0.989
P15880	40S ribosomal protein S2	54.2662	17	67	17	1.341	1.131	1.119	38.5666	12	37	12	1.301	41.9795	12	76	12	0.688	1.127	2.367	45.3925	14	51	14	2.306	1.454	1.838
Q86W92	Liprin-beta-1	31.6518	27	50	24	0.742	0.635	0.931	8.01187	7	11	7	1.25	18.2987	15	29	12	1.116	1.414	0.964	21.4639	16	30	16	1.723	1.688	1.459
P31689	DnaJ homolog subfamily A member 1	51.6373	21	59	21	1.46	1.126	1.324	10.8312	6	8	6	1.214	30.4786	12	25	12	1.027	1.949	3.938	47.6071	15	25	14	1.702	1.838	1.32
Q13185	Chromobox protein homolog 3	55.7377	13	97	11	1.235	2.197	0.817	35.5191	6	20	5	2.069	69.3989	14	139	12	1.229	2.074	5.236	65.0273	12	99	10	2.192	2.108	1.667
Q08945	FACT complex subunit SSRP1	36.6714	25	54	25	1.315	1.037	0.72	19.0409	12	15	12	1.936	31.1707	22	59	22	1.045	1.775	3.654	24.8237	15	35	15	1.587	1.833	1.988
Q9Y617	Phosphoserine aminotransferase	54.5946	21	50	21	4.173	1.267	1.319						42.1622	16	47	16	0.997	1.048	7.859	34.5946	10	19	10	1.521	2.364	3.549
P07357	Complement component C8 alpha chain	34.2466	17	48	17	0.921	0.934	1.467	21.2329	10	14	10	0.781	26.7123	13	31	13	0.853	1.535	0.993	22.9452	11	33	11	2.396	0.815	0.762
P25205	DNA replication licensing factor MCM3	39.3564	28	54	28	0.999	1.743	0.814	4.9505	4	4	4	0.948	23.1436	15	26	15	1.184	1.844	4.841	14.7277	10	24	10	2.262	1.235	3.82
O60763	General vesicular transport factor p115	30.2495	28	50	28	1.053	0.946	1.114	12.9938	13	19	13	1.139	24.6362	20	49	20	1.074	1.302	1.587	18.5031	15	32	15	1.386	2.383	1.761
Q9BTV4	Transmembrane protein 43	46.5	16	52	16	0.565	0.507	0.556	23.5	10	31	10	1.188	52.25	17	83	17	1.168	1.287	0.547	56.25	15	57	15	0.764	0.998	0.915
Q07955	Serine/arginine-rich splicing factor 1	54.0323	21	109	21	1.221	1.62	0.622	43.5484	13	51	12	1.729	55.2419	16	155	15	1.202	3.102	3.412	50.8065	16	103	16	1.649	1.85	1.489
Q16401	26S proteasome non-ATPase regulatory subunit 5	47.619	19	53	19	0.83	0.891	0.879	22.8175	9	21	9	1.245	55.3571	22	53	22	1.083	1.043	1.55	44.8413	17	37	17	0.902	1.16	1.398
O60749	Sorting nexin-2	41.4258	23	62	21	0.95	0.718	0.829	32.5626	15	26	13	0.917	36.4162	18	58	16	1.152	1.594	1.665	40.6551	21	50	19	1.207	1.369	1.179
P09543	2',3'-cyclic-nucleotide 3'-phosphodiesterase	48.9311	25	54	25	1.201	0.851	0.754	24.4656	11	14	11	1.299	47.2684	21	51	19	0.942	1.818	1.9	45.1306	19	35	17	1.527	0.989	1.212
Q9BS26	Endoplasmic reticulum resident protein 44	40.8867	19	61	18	1.081	1.436	1.148	29.064	11	19	10	1.838	35.2217	12	60	11	1.056	1.563	2.414	43.1034	15	63	14	2.045	2.146	1.745
P17480	Nucleolar transcription factor 1	36.2565	33	48	33	1.194	1.342	0.923	11.7801	9	11	9	1.47	24.3455	20	40	20	0.885	2.166	2.003	23.1675	18	23	18	1.584	1.547	1.699
P02730	Band 3 anion transport protein	20.3074	14	55	14	1.307	0.835	0.647	24.5884	21	123	21	2.192	23.82	16	118	16	0.434	3.633	0.728	28.101	20	114	20	3.892	1.289	0.896
P49959	Double-strand break repair protein MRE11	33.1921	26	49	26	1.657	1.108	1.067	7.76836	5	7	5	1.267	22.7401	11	34	11	1.093	1.263	1.474	18.6441	13	23	13	1.681	1.376	1.316
P45954	Short/branched chain specific acyl-CoA dehydrogenase, mitochondrial	42.1296	14	47	14	1.09	3.305	1.178	13.6574	5	6	5	1.257	25.463	8	13	8	1.004	1.332	1.471	34.7222	9	13	9	1.116	1.178	1.56
P51149	Ras-related protein Rab-7a	65.7005	15	75	15	1.151	1.177	0.835	65.7005	11	27	11	1.258	72.4638	16	100	16	1.044	1.451	2.164	73.913	16	83	16	1.421	1.529	1.713
P10155	60 kDa SS-A/Ro ribonucleoprotein	45.3532	22	45	22	0.959	0.766	0.913	14.3123	8	13	8	1.224	35.1301	15	54	15	1.04	1.074	1.1	36.4312	15	41	15	0.873	1.101	1.172
P02461	Collagen alpha-1(III) chain	22.7149	26	65	25	0.776	0.409	1.328	20.6685	21	53	20	0.438	14.9386	16	88	14	0.876	0.713	0.163	24.0109	27	141	25	1.615	0.549	0.342
O75947	ATP synthase subunit d, mitochondrial	88.8199	16	97	16	1.145	1.653	0.915	42.236	10	21	10	1.264	72.0497	11	116	11	1.131	1.78	1.663	81.3665	14	88	14	1.426	1.482	1.198
Q99439	Calponin-2	54.3689	16	62	14	0.584	0.68	1.103	33.9806	10	17	9	1.181	58.5761	17	101	14	1.11	1.185	0.829	83.1715	23	131	20	1.154	4.075	3.715
Q9BUQ8	Probable ATP-dependent RNA helicase DDX23	40.3659	31	46	31	1.107	1.461	0.853	11.5854	10	12	10	1.572	20.6098	17	37	17	0.944	1.231	2.105	7.92683	6	14	6	2.619	1.343	1.572
P62917	60S ribosomal protein L8	57.1984	20	62	20	1.239	0.843	1.154	38.5214	13	24	13	0.979	45.1362	13	41	13	0.778	0.817	0.255	50.9728	15	43	15	1.462	0.946	0.87
P51649	Succinate-semialdehyde dehydrogenase, mitochondrial	44.1121	21	52	21	1.342	2.437	1.28	15.3271	8	9	8	1.126	41.1215	17	45	17	1.205	1.491	4.325	37.5701	14	20	14	1.716	1.249	1.6
Q9ULV4	Coronin-1C	39.2405	22	59	20	0.657	0.884	1.329	41.9831	26	67	25	0.535	59.4937	35	328	33	0.91	0.272	0.157	59.9156	34	141	33	0.258	0.8	0.919
Q9Y262	Eukaryotic translation initiation factor 3 subunit L	38.6525	23	52	23	1.199	0.857	0.989	15.4255	10	15	10	1.673	29.078	16	45	16	1.054	1.028	1.421	28.7234	15	42	15	0.975	1.353	1.532
O00231	26S proteasome non-ATPase regulatory subunit 11	46.9194	20	50	20	1.144	0.957	1.11	27.2512	11	20	11	1.354	37.6777	13	43	13	1.085	1.185	1.543	40.5213	15	42	15	1.083	1.315	1.283
Q96AY3	Peptidyl-prolyl cis-trans isomerase FKBP10	35.3952	24	51	24	1.35	1.697	1.669	16.8385	10	18	10	1.163	17.6976	10	26	10	1.057	1.614	1.575	31.6151	17	69	17	2.843	3.906	4.153
Q9P0M6	Core histone macro-H2A.2	50.8065	18	78	16	0.693	1.133	1.202	31.9892	12	49	10	1.763	37.3656	12	53	10	0.969	1.902	0.916	45.1613	14	58	12	1.76	1.035	0.685
P17612	cAMP-dependent protein kinase catalytic subunit alpha	49.8575	23	62	11	0.572	0.482	0.617	34.188	16	36	16	1.656	42.735	13	42	4	0.923	1.663	1.418	40.4558	11	28	4	1.019	0.954	0.948
P23786	Carnitine O-palmitoyltransferase 2, mitochondrial	45.4407	28	52	28	1.619	2.666	1.083	11.2462	8	8	8	1.404	31.7629	18	58	18	1.157	1.322	5.443	24.1641	13	22	13	1.682	2.003	1.767
P21291	Cysteine and glycine-rich protein 1	60.6218	15	68	15	0.387	0.406	0.981	72.5389	18	98	18	0.331	77.2021	20	375	19	1.039	0.164	0.142	74.0933	17	266	17	0.102	0.342	0.541
P11310	Medium-chain specific acyl-CoA dehydrogenase, mitochondrial	43.4679	20	47	20	1.002	1.606	0.884	25.6532	11	20	11	1.749	47.2684	14	40	14	1.054	1.851	1.543	39.4299	12	35	12	1.776	1.709	2.256
Q9Y277	Voltage-dependent anion-selective channel protein 3	61.1307	17	52	16	1.757	1.291	0.785	36.0424	12	33	11	1.464	57.9505	18	148	16	0.947	1.077	3.156	49.47	14	74	13	1.362	1.709	1.542
P11413	Glucose-6-phosphate 1-dehydrogenase	58.6408	28	57	28	0.966	0.742	0.704	41.3592	19	30	19	1.296	57.0874	24	78	24	0.98	0.885	0.747	52.8155	22	55	22	0.863	1.224	1.109
P58876	Histone H2B type 1-D	74.6032	15	446	0	0.506	0.928	0.334	68.254	12	221	0	0.612	84.127	16	1015	5	1.167	1.965	1.759
P06756	Integrin alpha-V	31.0115	30	58	30	0.942	0.772	0.571	16.8893	16	28	16	1.03	26.2405	19	60	19	1.029	0.899	0.836	31.2023	26	73	26	0.823	2.145	1.739
Q6UWR7	Ectonucleotide pyrophosphatase/phosphodiesterase family member 6	41.1364	17	61	17	0.465	0.421	0.563	16.5909	7	14	7	1.633	20	6	14	6	0.993	7.354	0.905	11.1364	3	3	3	2.33	0.763	1.813
P11177	Pyruvate dehydrogenase E1 component subunit beta, mitochondrial	40.1114	13	72	13	1.22	1.472	1.114	30.3621	11	25	11	1.273	47.9109	16	121	16	1.081	1.333	3.26	47.9109	14	66	14	1.329	1.352	1.35
P13674	Prolyl 4-hydroxylase subunit alpha-1	51.4981	25	48	25	1.207	0.823	1.213	19.1011	8	10	8	1.085	32.5843	11	17	11	1.17	1.473	1.434	63.2959	26	76	26	3.506	2.716	2.121
P16435	NADPH--cytochrome P450 reductase	38.9956	22	55	22	0.789	1.161	0.93	14.771	7	9	7	0.941	42.5406	23	75	23	1.087	1.887	2.997	22.0089	12	23	12	2.023	1.367	1.536
Q04917	14-3-3 protein eta	58.5366	19	81	14	0.995	0.83	1.104	46.3415	13	41	9	1.15	63.0081	19	139	14	0.888	0.77	1.175	56.0976	16	88	13	0.754	1.942	1.669
P30044	Peroxiredoxin-5, mitochondrial	57.0093	12	76	12	1.864	0.836	1.436	29.4393	7	24	7	1.352	59.3458	13	124	13	1.185	1.402	3.009	70.0935	16	93	16	2.159	1.637	1.549
O75534	Cold shock domain-containing protein E1	35.8396	28	45	28	1.011	1.192	1.13	14.2857	13	16	13	0.885	30.7018	23	36	23	0.964	1.066	1.089	19.7995	15	25	15	1.056	1.223	1.423
Q93008	Probable ubiquitin carboxyl-terminal hydrolase FAF-X	14.1245	32	38	32	1.056	1.048	0.954	3.65759	8	8	8	0.766	8.63813	17	27	16	1.107	0.996	1.304	7.97665	16	27	15	1.126	1.111	1.2
P40925	Malate dehydrogenase, cytoplasmic	53.5928	22	80	22	0.689	0.606	0.73	38.024	16	47	16	0.791	45.2096	18	126	18	1.172	0.824	1.149	47.3054	19	83	19	0.728	1.058	1.035
P49790	Nuclear pore complex protein Nup153	28.1356	33	40	33	0.955	1.077	0.91	4.47458	5	5	5	0.963	11.9322	14	20	14	1.081	1.268	2.067	10.5763	11	16	11	1.104	1.289	1.452
Q66K74	Microtubule-associated protein 1S	28.3286	20	44	20	1.167	0.821	1.03	10.3872	9	14	9	1.355	20.2077	17	46	17	1.017	1.349	1.694	19.83	14	26	14	1.09	1.312	1.115
P20073	Annexin A7	45.4918	24	68	23	0.687	1.006	0.669	35.2459	16	41	16	1.14	36.0656	20	78	19	1.012	0.997	1.046	39.3443	18	62	16	0.781	1.161	1.144
P30048	Thioredoxin-dependent peroxide reductase, mitochondrial	46.0938	11	82	11	1.855	3.788	1.127	34.375	8	29	8	1.244	37.1094	7	54	7	1.052	1.521	3.546	42.1875	8	32	8	1.391	1.741	2.982
P27105	Erythrocyte band 7 integral membrane protein	53.125	14	62	14	0.906	0.727	0.644	54.8611	14	61	14	1.198	63.8889	17	75	17	1.055	1.859	0.649	64.5833	17	46	17	1.616	0.958	0.829
P62136	Serine/threonine-protein phosphatase PP1-alpha catalytic subunit	45.4545	16	68	2	1.437	1.045	0.963	34.2424	10	21	2	2.208	53.3333	17	106	3	1.106	1.223	2.209	58.7879	19	81	3	0.941	1.353	1.743
P53597	Succinate--CoA ligase [ADP/GDP-forming] subunit alpha, mitochondrial	36.1272	11	51	11	1.231	1.705	1.041	25.1445	8	20	8	1.038	28.0347	10	51	10	1.099	1.197	2.314	36.1272	10	19	10	1.125	1.438	1.504
P30876	DNA-directed RNA polymerase II subunit RPB2	25.8944	29	44	29	1.135	1.332	0.84	10.2215	11	12	11	1.271	15.9284	17	29	17	0.98	1.461	1.647	7.49574	8	9	8	1.364	1.193	1.338
P33991	DNA replication licensing factor MCM4	32.7926	23	42	23	1.342	2.463	1.07	1.50637	2	2	2	2.346	20.5098	14	24	14	1.353	1.341	4.09	13.6732	9	19	9	1.712	1.055	2.97
Q9UL18	Protein argonaute-1	35.4726	28	45	14	0.871	0.718	0.781	22.6371	14	21	7	1.059	18.5531	14	23	5	1.051	1.217	1.249	17.2695	11	19	4	1.013	0.995	1.079
P13591	Neural cell adhesion molecule 1	25.2914	21	58	21	0.351	0.246	0.438	18.2984	15	29	15	0.858	30.5361	17	71	17	0.749	1.21	0.485	28.2051	18	41	18	0.304	0.535	0.445
P55795	Heterogeneous nuclear ribonucleoprotein H2	38.9755	16	88	5	0.976	1.086	0.999	21.3808	9	26	3	0.943	46.9933	18	324	8	1.08	1.51	1.835	41.6481	14	233	6	1.656	1.366	1.411
Q13557	Calcium/calmodulin-dependent protein kinase type II subunit delta	46.2926	20	53	14	0.905	1.428	0.776	20.2405	11	24	7	0.718	41.6834	18	67	11	1.082	1.215	0.731	38.0762	18	55	11	0.765	1.284	1.1
P03952	Plasma kallikrein	41.5361	25	45	25	0.56	0.621	1.105	20.2194	11	15	11	0.948	16.6144	10	19	10	0.77	2.096	0.795	17.3981	10	18	10	2.217	0.84	0.638
O95865	N(G),N(G)-dimethylarginine dimethylaminohydrolase 2	63.8596	18	64	17	0.726	0.53	0.549	49.4737	12	36	11	1.26	60.3509	16	120	15	1.248	1.509	1.172	74.386	16	79	15	0.654	0.639	0.864
P55196	Afadin	20.6689	31	43	29	1.139	1.316	1.23	0.712719	1	1	1	1.199	9.10088	14	26	14	1.135	1.208	1.972	5.20833	7	12	7	1.343	0.992	1.881
P62195	26S proteasome regulatory subunit 8	51.9704	20	55	18	0.986	0.958	1.054	19.9507	8	18	7	0.728	69.4581	25	77	23	1.068	1.37	1.482	64.0394	24	61	22	1.254	1.447	1.567
O75165	DnaJ homolog subfamily C member 13	14.6679	28	46	27	1.076	0.997	0.922	6.19706	11	13	11	0.805	11.4133	19	41	18	0.984	1.025	1.03	12.3941	19	27	19	0.974	1.452	1.32
Q14151	Scaffold attachment factor B2	30.9549	30	50	22	0.857	1.215	0.722	10.5981	10	12	8	1.233	17.3137	17	29	10	1.096	2.015	2.825	8.49948	8	15	4	1.246	1.614	1.367
P49321	Nuclear autoantigenic sperm protein	27.7919	21	54	21	1.492	1.139	0.87	7.2335	6	7	6	1.159	47.8426	31	98	31	1.038	1.436	8.3	22.5888	13	28	13	1.831	1.963	2.047
P54920	Alpha-soluble NSF attachment protein	66.1017	17	50	16	1.045	1.189	0.912	40	12	26	12	1.105	71.5254	18	74	18	0.98	0.829	1.259	72.5424	15	37	15	0.909	1.201	1.284
Q86U86	Protein polybromo-1	19.9526	34	47	34	1.061	1.856	0.895	2.90112	6	7	6	1.638	6.33511	8	13	8	1.084	1.019	1.655	0.414446	1	1	1	1.629	1.417	1.7
Q16630	Cleavage and polyadenylation specificity factor subunit 6	29.5826	19	44	19	1.139	1.404	0.945	17.7858	9	14	9	1.482	26.1343	10	33	10	1.089	1.597	2.126	19.9637	7	23	7	1.68	1.841	1.719
O60814	Histone H2B type 1-K	74.6032	15	445	1	0.79	0.858	0.699	68.254	12	221	1	1.432								66.6667	12	696	3	1.281	1.17	1.096
P46783	40S ribosomal protein S10	74.5455	17	86	16	1.041	0.996	0.985	60.6061	14	51	13	2.15	69.0909	15	67	14	1.095	1.508	2.664	75.1515	15	67	14	1.955	1.802	1.916
P08582	Melanotransferrin	42.4119	24	46	24	1.067	3.301	1.111						7.31707	3	3	3	1.171	0.954	1.317	15.3117	7	16	7	1.129	0.872	1.521
Q53EL6	Programmed cell death protein 4	42.8571	19	68	19	1.826	0.95	0.805	20.6823	9	13	9	1.795	31.7697	11	38	11	1.24	2.039	1.525	33.6887	11	39	11	1.512	0.998	1.306
P49756	RNA-binding protein 25	30.4864	29	45	27	1.235	1.739	0.86	11.3879	10	13	10	1.603	20.8778	16	25	16	1.138	1.854	3.27	13.9976	10	12	10	1.353	1.449	1.56
Q96E39	RNA binding motif protein, X-linked-like-1	54.359	27	70	8	0.992	0.69	0.507	40.7692	19	40	4	2.199	42.8205	19	65	5	1.042	2.018	3.561	26.6667	13	44	2	2.455	2.181	2.507
Q8WVM8	Sec1 family domain-containing protein 1	43.1464	21	44	21	0.965	1.166	1.16	24.7664	14	19	14	1.164	32.866	15	23	15	1.047	1.242	1.492	34.1121	15	41	15	1.477	1.584	1.364
Q14157	Ubiquitin-associated protein 2-like	29.8988	22	41	22	1.67	2.022	1.28	4.50782	4	5	4	1.721	14.5354	12	34	12	0.995	1.409	3.138	17.0193	14	31	14	1.19	1.602	1.652
P04003	C4b-binding protein alpha chain	37.1859	21	68	21	0.734	0.729	1.29	35.0084	19	45	19	1.151	25.1256	14	29	14	0.697	1.938	0.807	36.0134	19	43	19	4.549	1.096	1.092
P34897	Serine hydroxymethyltransferase, mitochondrial	41.2698	21	58	20	1.371	3.354	1.17	21.2302	10	14	10	1.485	57.1429	27	142	26	1.052	1.016	6.001	37.6984	14	37	13	1.667	1.462	3.184
Q2TAY7	WD40 repeat-containing protein SMU1	39.1813	18	50	18	1.022	1.383	0.948	15.2047	8	14	8	1.398	32.5536	15	35	15	1.193	1.483	1.935	23.7817	11	19	11	1.386	1.374	1.221
Q709C8	Vacuolar protein sorting-associated protein 13C	10.6315	34	43	33	0.857	0.836	1.029	2.90434	11	12	10	1.018	4.60965	17	24	16	0.982	1.233	0.742	6.42153	19	32	18	0.979	1.186	1.124
P49916	DNA ligase 3	30.3271	29	42	29	1.239	1.288	0.992	6.04559	6	6	6	1.035	7.33399	7	8	7	1.217	1.426	1.506	9.11794	8	9	8	1.316	1.308	1.425
Q9NR30	Nucleolar RNA helicase 2	28.2248	22	38	19	1.631	1.543	1.231	6.00255	5	8	5	1.514	21.0728	16	34	15	1.108	1.341	3.939	20.1788	13	21	11	2.086	1.469	1.292
P00736	Complement C1r subcomponent	39.5745	24	56	24	0.603	0.53	1.716	23.8298	15	26	15	0.973	30.0709	17	42	16	0.888	1.632	0.969	40.2837	22	60	22	3.246	1.39	1.232
P43034	Platelet-activating factor acetylhydrolase IB subunit alpha	51.4634	22	58	21	0.773	0.594	0.94	38.2927	16	32	15	1.272	46.0976	19	67	18	1.002	0.957	1.525	46.8293	18	42	17	0.802	1.212	1.388
P78406	mRNA export factor	48.3696	16	55	16	0.97	1.073	0.864	35.5978	12	18	12	1.227	43.2065	12	38	12	1.183	1.85	2.392	36.6848	9	20	9	1.259	1.268	1.454
P31942	Heterogeneous nuclear ribonucleoprotein H3	43.3526	14	79	13	1	0.907	0.725	33.526	9	45	8	2	67.6301	17	319	15	1.222	2.391	2.813	52.8902	11	174	10	1.736	1.555	1.306
Q15124	Phosphoglucomutase-like protein 5	38.448	22	50	22	0.5	0.462	1.175	44.9735	26	77	26	0.457	66.6667	36	356	36	0.998	0.18	0.126	60.6702	31	186	31	0.127	0.267	0.593
P21912	Succinate dehydrogenase [ubiquinone] iron-sulfur subunit, mitochondrial	45.3571	17	62	17	1.194	1.254	0.791	43.9286	13	24	13	1.159	51.4286	18	74	18	0.972	1.432	3.696	33.2143	11	40	11	1.755	1.679	1.184
Q96CW1	AP-2 complex subunit mu	40.9195	19	52	19	0.815	0.669	0.916	36.092	16	24	16	1.127	31.7241	13	40	13	1.055	1.347	1.194	33.3333	14	41	14	1.119	1.284	1.391
P00387	NADH-cytochrome b5 reductase 3	70.7641	19	56	19	0.658	0.78	0.775	24.5847	8	28	8	0.938	68.1063	20	100	20	0.934	1.103	1.11	60.7973	15	73	15	0.744	1.107	1.372
P05156	Complement factor I	28.1304	15	47	15	0.779	0.845	1.729	22.6415	11	20	11	0.883	35.8491	17	61	17	0.774	1.506	0.914	24.0137	12	34	12	1.944	0.879	0.564
Q93084	Sarcoplasmic/endoplasmic reticulum calcium ATPase 3	17.9291	17	47	10	1.567	1.39	0.856	9.97124	9	14	4	0.914								8.05369	9	28	1	1.938	1.982	1.901
P54819	Adenylate kinase 2, mitochondrial	63.1799	13	59	13	1.984	1.401	1.236	36.4017	9	20	9	1.077	77.4059	20	150	20	1.046	1.369	6.661	67.7824	18	68	18	2.154	2.07	2.044
P18124	60S ribosomal protein L7	62.0968	20	71	20	0.944	0.785	0.78	42.7419	14	37	14	1.045	47.1774	14	43	14	0.857	0.584	0.392	51.6129	20	44	20	0.763	0.586	0.909
Q8WUM0	Nuclear pore complex protein Nup133	29.5848	27	45	27	1.147	1.178	0.892	7.00692	6	7	6	1.539	18.7716	14	23	14	1.015	1.549	1.885	11.3322	10	14	10	1.571	1.186	1.433
P56192	Methionine--tRNA ligase, cytoplasmic	30.7778	18	47	18	1.313	1.681	1.349	17.4444	11	19	11	1.155	20.3333	12	54	12	1.262	1.201	2.108	21.1111	14	39	14	1.565	1.424	1.788
P62906	60S ribosomal protein L10a	44.2396	13	64	13	1.19	1.407	1.037	38.7097	10	28	10	1.496	45.1613	12	65	12	0.85	1.457	1.912	42.8571	12	41	12	1.817	1.62	1.588
Q8N257	Histone H2B type 3-B	67.4603	13	430	1	2.333	3.123	0.538	68.254	12	200	2	2.534	78.5714	14	1004	3	4.319	6.81	8.951	66.6667	12	698	3	21.869	12.109	0.573
P62753	40S ribosomal protein S6	53.4137	19	47	19	1.151	0.828	1.051	38.5542	14	24	14	1.152	46.988	13	42	13	0.943	1.205	0.465	40.1606	14	42	14	1.397	0.881	1.091
Q9UBE0	SUMO-activating enzyme subunit 1	59.5376	21	52	21	1.044	0.758	0.886	23.1214	10	12	10	1.079	63.0058	17	47	17	1.147	1.293	2.225	39.8844	9	23	9	1.051	1.352	1.294
P25786	Proteasome subunit alpha type-1	57.0342	17	56	17	1.071	0.94	1.031	51.3308	13	29	13	1.113	59.6958	14	48	14	1.1	1.171	1.591	57.4144	15	44	15	1.345	1.463	1.399
Q9BWD1	Acetyl-CoA acetyltransferase, cytosolic	58.1864	15	50	15	0.668	1.063	0.968	13.0982	3	4	3	1.409	22.4181	5	15	5	1.231	1.893	3.104	36.272	8	16	8	0.816	0.656	1.756
Q96PK6	RNA-binding protein 14	34.3797	25	51	25	1.093	1.12	0.865	23.3184	14	21	14	1.311	30.1943	15	34	15	0.983	1.313	2.215	33.9312	18	37	18	1.396	1.332	1.589
Q96I24	Far upstream element-binding protein 3	44.9301	23	50	20	1.003	1.545	0.959	15.2098	8	9	6	1.287	44.0559	21	49	18	1.057	1.32	1.744	33.3916	16	28	14	1.112	1.381	2.09
Q02809	Procollagen-lysine,2-oxoglutarate 5-dioxygenase 1	34.663	19	49	18	1.428	1.117	1.549	14.3054	10	14	10	1.538	34.2503	19	45	19	1.075	1.714	1.974	35.3508	20	82	19	2.92	3.571	2.768
P51608	Methyl-CpG-binding protein 2	41.1523	18	49	18	0.586	0.434	0.609	31.4815	16	29	16	1.279	35.1852	16	44	16	0.945	1.798	0.548	32.5103	14	37	14	0.893	0.52	0.317
Q9BZK7	F-box-like/WD repeat-containing protein TBL1XR1	41.8288	18	44	13	1.357	0.923	1.005	10.8949	4	7	4	1.485	25.4864	7	17	5	1.09	1.215	1.835	33.463	10	15	10	1.479	1.452	2.139
P62191	26S proteasome regulatory subunit 4	47.7273	24	58	22	1.017	0.942	0.993	24.3182	13	20	12	1.833	47.7273	20	63	18	1.024	1.243	2.09	30.6818	14	31	12	1.184	1.162	1.377
Q9UKM9	RNA-binding protein Raly	41.1765	17	73	17	0.802	1.389	0.755	55.5556	16	31	16	1.446	47.0588	18	71	18	1.066	2.462	3.399	65.6863	18	57	18	1.791	1.751	1.633
P12081	Histidine--tRNA ligase, cytoplasmic	46.169	24	51	19	1.014	0.885	1.109	18.664	11	16	8	1.344	38.5069	14	34	12	1.063	1.139	1.033	48.723	21	53	14	1.161	1.306	1.759
P52701	DNA mismatch repair protein Msh6	26.6176	28	48	28	1.065	1.407	0.832	1.32353	2	2	2	0.777	21.1029	24	40	24	1.073	1.274	4.09	8.97059	9	11	9	1.373	1.207	2.028
P23229	Integrin alpha-6	27.8761	25	45	25	1.116	1.314	1.333	16.2832	15	21	15	0.628	35.3097	33	96	33	0.976	0.799	1.298	25.4867	25	45	25	0.356	0.423	0.782
Q9Y4W6	AFG3-like protein 2	29.862	24	46	23	1.157	1.285	0.851	15.3074	14	25	13	1.106	39.8996	33	92	32	1.2	1.403	4.382	21.9573	16	23	16	1.414	1.427	1.536
Q6YN16	Hydroxysteroid dehydrogenase-like protein 2	51.6746	19	48	19	0.609	0.807	0.846	33.4928	12	15	12	1.502	47.1292	14	49	14	1.092	2.101	3.42	50.7177	14	25	14	1.759	0.891	1.207
Q13242	Serine/arginine-rich splicing factor 9	65.6109	21	64	20	0.812	1.979	0.853	47.9638	11	22	10	1.447	44.7964	10	33	8	1.185	3.12	2.956	33.9367	7	20	6	2.366	1.853	1.297
Q9P0V9	Septin-10	38.7665	17	53	15	0.668	0.536	0.71	19.3833	10	17	9	1.136	53.0837	19	62	15	1.001	0.932	0.443	44.7137	15	41	13	0.634	0.574	0.668
P09104	Gamma-enolase	47.4654	15	71	11	1.429	0.572	1.184	24.424	9	17	6	0.726	45.1613	15	355	9	1.049	0.438	1.03	47.6959	16	462	11	1.438	0.784	0.567
P11172	Uridine 5'-monophosphate synthase	43.3333	26	52	26	1.511	1.549	1.013	8.95833	5	5	5	1.62	28.125	10	25	10	1.265	1.208	3.018	25.4167	10	15	10	1.616	1.501	2.064
Q9H2D6	TRIO and F-actin-binding protein	11.5856	30	42	29	0.641	0.571	0.956	5.5814	14	19	13	0.749	9.59831	22	39	22	1.202	0.987	0.633	6.34249	14	25	13	0.713	0.646	0.789
P00338	L-lactate dehydrogenase A chain	43.0723	16	65	14	1.614	0.735	1.436	34.9398	12	42	10	0.933	51.8072	21	102	19	0.982	0.601	1.042	61.1446	19	104	18	1.553	1.427	2.314
P19525	Interferon-induced, double-stranded RNA-activated protein kinase	38.657	23	48	23	1.398	1.187	1.094	12.7042	7	9	7	1.445	31.3975	16	35	16	1.054	1.476	4.165	24.6824	12	22	12	2.127	1.698	1.587
P09110	3-ketoacyl-CoA thiolase, peroxisomal	54.9528	14	46	14	1.336	1.992	1.122	9.66981	2	2	2	1.271	44.8113	10	20	10	1.024	1.571	2.152	37.9717	9	19	9	1.686	1.782	1.495
Q9P0L0	Vesicle-associated membrane protein-associated protein A	63.4538	16	72	14	0.777	1.077	0.876	24.498	7	21	6	1.456	60.241	14	78	13	1.03	1.714	2.044	55.0201	12	46	11	1.441	1.498	1.351
O95861	3'(2'),5'-bisphosphate nucleotidase 1	53.2468	17	41	17	0.849	0.913	1.006	35.0649	8	10	8	1.112	45.7792	13	28	12	1.152	1.063	2.094	26.9481	7	14	6	1.239	1.231	1.583
P21266	Glutathione S-transferase Mu 3	74.6667	20	52	18	0.473	0.428	0.331	34.6667	9	23	7	1.565	53.7778	14	44	12	1.049	1.406	0.677	56.4444	13	29	11	0.459	0.334	0.431
Q9NRV9	Heme-binding protein 1	81.4815	16	51	16	0.575	1.096	0.737	54.4974	10	18	10	1.357	80.9524	12	27	12	1.038	1.815	1.594	60.3175	9	20	9	1.071	1.297	1.309
Q9BT78	COP9 signalosome complex subunit 4	56.8966	18	46	18	1.086	0.914	0.993	25.8621	8	14	8	1.456	52.4631	15	46	15	1.137	1.082	1.095	58.1281	18	39	18	0.978	1.165	1.242
P36873	Serine/threonine-protein phosphatase PP1-gamma catalytic subunit	43.0341	15	67	1	0.72	1.137	0.78	31.5789	9	22	1	0.907	48.2972	15	101	1	1.185	1.884	1.049	53.87	17	79	1	1.721	1.207	1.005
P62081	40S ribosomal protein S7	54.6392	18	74	18	1.323	1.587	0.946	28.866	10	26	10	1.321	67.0103	13	52	13	1.025	1.789	2.508	52.0619	13	53	13	2.017	1.828	1.582
P10586	Receptor-type tyrosine-protein phosphatase F	18.0388	25	37	18	1.056	1.311	0.794	1.25852	2	3	2	1.201	21.29	28	52	25	1.022	1.128	3.234	6.71211	8	9	7	1.216	1.202	1.024
P36957	Dihydrolipoyllysine-residue succinyltransferase component of 2-oxoglutarate dehydrogenase complex, mitochondrial	35.7616	17	55	17	1.099	1.535	0.886	22.5166	11	24	11	1.246	42.8256	20	116	20	1.057	1.286	2.722	38.4106	17	49	17	0.945	1.259	1.192
P22570	NADPH:adrenodoxin oxidoreductase, mitochondrial	55.6008	21	50	21	1.018	0.831	1.192	23.0143	10	14	10	1.438	42.7699	16	35	16	1.172	1.584	2.76	32.7902	11	19	11	2.578	0.935	1.25
P48047	ATP synthase subunit O, mitochondrial	69.0141	17	66	17	1.22	1.902	0.948	55.8685	14	56	14	1.04	62.9108	13	114	13	0.95	1.783	1.966	66.6667	16	79	16	1.415	1.417	1.171
Q14554	Protein disulfide-isomerase A5	41.4258	22	48	22	1.302	1.838	1.301	14.6435	7	12	7	1.604	40.4624	15	37	15	1.02	1.709	3.376	48.7476	19	45	19	2.258	2.873	2.411
Q14247	Src substrate cortactin	46.3636	28	49	28	1.674	1.11	1.203	17.4545	10	15	10	1.246	54.9091	30	63	30	1.008	1	2.008	57.4545	29	55	29	1.087	1.59	1.873
Q12882	Dihydropyrimidine dehydrogenase [NADP(+)]	31.3171	27	35	27	0.784	0.879	0.609	4.87805	4	5	4	1.893	7.60976	5	9	5	1.048	1.165	0.558	10.1463	9	11	9	1.035	1.153	0.965
P51610	Host cell factor 1	15.9214	26	44	25	1.096	0.908	0.863	8.45209	14	17	13	0.891	13.3661	19	34	19	0.985	1.5	1.913	14.4472	19	32	19	1.25	1.154	1.354
Q7L014	Probable ATP-dependent RNA helicase DDX46	28.71	26	47	26	1.251	1.354	1.052	11.4452	11	15	11	1.122	16.9738	16	43	16	1.085	1.409	2.678	19.6896	18	36	18	1.371	1.611	1.597
Q9UKG1	DCC-interacting protein 13-alpha	38.5049	27	46	25	0.887	0.841	0.774	22.1439	15	21	14	0.806	29.6192	16	35	15	1.071	1.118	1.023	27.7856	14	19	14	0.933	0.77	1.044
Q8IUD2	ELKS/Rab6-interacting/CAST family member 1	22.2222	28	48	26	1.483	1.248	0.946	8.96057	10	13	10	0.863	17.9211	19	34	18	1.007	1.09	1.763	11.3799	11	19	11	0.793	1.193	1.05
Q8NE71	ATP-binding cassette sub-family F member 1	31.2426	22	45	21	1.254	1.753	1.112	4.14201	3	5	3	0.935	13.9645	9	19	8	0.952	0.919	1.292	19.4083	13	21	12	1.649	1.35	1.799
P10768	S-formylglutathione hydrolase	48.5816	13	56	13	0.796	0.533	0.576	39.0071	9	24	9	0.885	43.617	13	80	13	1.097	0.709	0.432	53.1915	15	66	15	0.49	0.672	0.632
P21964	Catechol O-methyltransferase	47.2325	14	68	14	0.816	1.031	0.836	41.6974	10	24	10	1.718	66.0517	15	80	15	1.039	1.765	1.575	62.3616	15	77	15	1.572	1.115	1.481
P36542	ATP synthase subunit gamma, mitochondrial	41.6107	14	70	14	1.054	1.563	1.006	38.255	12	36	12	1.229	40.604	15	111	14	0.934	1.383	2.384	40.2685	14	59	13	1.564	1.245	1.059
Q8WXF1	Paraspeckle component 1	36.1377	24	65	21	1.244	1.468	0.989	21.6061	13	19	12	1.403	37.0937	18	53	16	1.265	2.097	3.064	21.0325	11	32	10	1.688	1.685	1.173
P0DOY2	Immunoglobulin lambda constant 2	85.8491	10	152	5	0.612	0.726	1.732	74.5283	11	160	6	0.693	93.3962	10	211	4	0.837	2.432	0.511	93.3962	10	267	4	2.879	0.671	0.31
Q15366	Poly(rC)-binding protein 2	55.8904	15	82	8	1.124	1.324	0.992	38.6301	11	49	5	1.541	47.1233	15	110	7	1.044	1.836	2.28	51.5068	13	62	7	1.911	1.491	1.648
P28370	Probable global transcription activator SNF2L1	28.5579	31	50	15	0.879	0.969	0.859	8.34915	11	15	2	0.858	8.15939	9	26	1	1.386	1.225	1.04	5.59772	6	8	1	0.653	1.436	1.481
Q9NX63	MICOS complex subunit MIC19	63.4361	19	48	19	1.113	1.164	0.848	59.0308	15	32	15	0.919	70.0441	22	149	22	0.983	1.306	2.997	55.5066	14	32	14	1.153	1.258	1.075
O95202	Mitochondrial proton/calcium exchanger protein	31.7997	20	46	20	1.197	2.413	0.992	9.7429	6	7	6	1.335	38.1597	24	80	24	1.089	1.342	7.524	18.8092	10	20	10	1.502	1.841	1.556
Q9NR12	PDZ and LIM domain protein 7	46.6083	19	48	19	0.513	0.416	1.333	45.2954	19	75	19	0.426	75.2735	27	254	27	0.984	0.226	0.123	73.7418	27	160	27	0.191	0.524	0.765
P05198	Eukaryotic translation initiation factor 2 subunit 1	56.8254	23	49	23	1.106	1.167	1.222	32.381	11	20	11	1.228	56.5079	16	70	16	1.093	1.403	2.619	65.0794	17	49	17	1.535	1.624	1.994
P08621	U1 small nuclear ribonucleoprotein 70 kDa	39.8169	22	50	22	1.291	1.413	0.875	27.9176	12	20	12	1.466	35.4691	18	47	18	0.914	1.716	3.735	18.3066	10	18	10	1.14	1.202	1.535
Q07960	Rho GTPase-activating protein 1	46.9248	20	53	20	0.727	0.776	0.789	22.0957	10	19	10	0.757	45.7859	19	89	19	1.107	0.626	1.047	43.2802	16	78	16	0.604	1.323	1.282
O00299	Chloride intracellular channel protein 1	62.6556	15	70	15	1.084	1.172	1.159	51.0373	13	41	13	0.819	65.9751	17	180	16	0.968	0.725	1.607	63.4855	16	105	16	1.006	1.431	2.292
P13798	Acylamino-acid-releasing enzyme	36.8852	21	47	21	1.57	1.103	1.054	14.4809	10	19	10	1.086	41.2568	21	61	21	1.083	1.235	2.152	30.8743	18	38	18	1.491	1.382	1.378
P09417	Dihydropteridine reductase	63.9344	13	48	13	1.222	0.919	0.84	34.8361	6	10	6	1.09	57.7869	10	45	10	1.136	0.916	1.115	50.8197	10	31	10	0.759	1.196	0.871
P00966	Argininosuccinate synthase	49.2718	21	61	21	2.384	0.762	1.965	20.1456	11	15	11	1.099	65.0485	25	145	25	1.088	0.686	2.898	60.9223	22	82	22	1.227	2.626	2.578
Q8TD19	Serine/threonine-protein kinase Nek9	24.0041	20	38	20	0.85	0.676	0.811	15.8325	14	18	14	1.179	12.7681	11	20	11	1.065	1.159	1.187	14.6067	12	23	12	1.203	1.134	1.254
P61204	ADP-ribosylation factor 3	67.4033	12	80	8	1.147	1.203	1.042	46.4088	7	13	5	0.794	67.4033	11	65	7	1.02	0.923	2.006	65.1934	13	52	8	0.924	1.54	1.573
P11182	Lipoamide acyltransferase component of branched-chain alpha-keto acid dehydrogenase complex, mitochondrial	46.2656	21	71	21	0.862	1.314	1.06	19.5021	9	13	9	1.053	40.6639	15	47	15	1.07	1.387	3.243	31.3278	12	18	12	1.261	1.2	1.379
Q96HC4	PDZ and LIM domain protein 5	36.5772	19	40	19	0.95	1.153	1.349	18.6242	12	16	12	1.05	48.6577	25	118	25	1.018	0.327	0.278	53.3557	30	92	30	0.324	1.625	2.488
Q8N8S7	Protein enabled homolog	46.0237	25	47	25	1.379	0.911	1.036	14.7208	12	15	12	0.943	28.2572	15	30	15	1.04	0.942	0.99	31.3029	15	35	15	1.133	1.531	1.812
Q92538	Golgi-specific brefeldin A-resistance guanine nucleotide exchange factor 1	16.7294	27	41	25	1.11	1.354	1.039	2.42066	4	4	4	1.134	3.33513	5	26	4	1.089	1.267	1.054	3.92684	6	20	6	1.419	1.626	2.129
Q9P2R7	Succinate--CoA ligase [ADP-forming] subunit beta, mitochondrial	41.0367	20	55	20	1.244	1.217	0.866	34.7732	18	32	18	0.911	26.3499	13	29	13	1.025	1.164	1.283	24.622	12	34	12	0.816	1.072	1.299
O00429	Dynamin-1-like protein	34.6467	21	40	21	1.057	1.129	0.994	13.3152	8	11	8	1.36	47.0109	27	66	27	1.066	0.915	1.535	39.9457	21	47	21	1.01	1.37	1.298
Q16698	2,4-dienoyl-CoA reductase, mitochondrial	56.4179	17	45	17	0.932	1.167	1.116	36.7164	10	22	10	1.454	48.6567	16	82	16	1.165	2.113	2.215	48.6567	17	61	17	1.74	1.787	1.834
O75746	Calcium-binding mitochondrial carrier protein Aralar1	44.1003	24	44	18	0.867	0.618	0.726	22.1239	12	21	9	0.851	39.3805	24	76	17	0.977	0.931	2.127	34.0708	16	35	11	1.077	1.077	1.46
Q15717	ELAV-like protein 1	53.9877	16	62	16	0.915	1.147	0.808	30.9816	9	21	9	1.588	36.8098	12	48	12	1.235	1.656	2.397	42.9448	14	39	13	1.561	1.795	2.328
P35637	RNA-binding protein FUS	19.2015	13	56	11	1.635	2.296	0.653	7.60456	8	20	6	1.998	18.0608	11	66	9	1.108	2.964	3.606	16.73	10	41	8	2.974	1.87	1.568
O14818	Proteasome subunit alpha type-7	62.9032	16	49	16	1.159	0.863	1.01	32.2581	8	20	8	1.213	69.3548	16	61	16	1.036	1.101	1.499	56.4516	14	54	14	1.312	1.347	1.396
Q06278	Aldehyde oxidase	20.4783	22	43	22	0.55	0.453	0.471	12.1076	14	16	14	1.458	2.09268	2	3	2	1.036	2.441	0.575	1.56951	1	1	1	1.336	0.723	1.044
Q04695	Keratin, type I cytoskeletal 17	43.287	23	55	6	2.194	0.762	1.923	19.4444	10	20	5	0.875								56.4815	26	86	8	3.293	0.187	1.313
Q8IXB1	DnaJ homolog subfamily C member 10	31.652	22	43	22	1.029	1.798	1.112	7.314	5	6	5	1.054	17.7806	11	18	11	1.028	1.486	1.917	8.57503	4	6	4	2.307	1.387	1.141
P53007	Tricarboxylate transport protein, mitochondrial	44.6945	16	44	16	0.892	1.114	0.785	20.2572	6	10	6	1.076	39.5498	12	30	12	0.977	1.213	4.502	22.8296	6	10	6	1.001	1.229	1.843
Q9BXJ9	N-alpha-acetyltransferase 15, NatA auxiliary subunit	35.3349	32	48	26	1.364	1.197	1.074	2.42494	2	2	2	1.269	19.746	17	34	17	0.984	1.026	2.628	12.2402	10	17	10	1.06	1.472	2.581
Q9Y5X3	Sorting nexin-5	50.9901	20	49	18	0.92	0.948	0.745	20.7921	9	15	9	1.42	28.7129	11	27	10	1.134	1.129	1.136	29.4554	12	31	10	1.197	0.912	0.861
P11498	Pyruvate carboxylase, mitochondrial	30.4754	28	41	28	1.103	1.383	1.067	0.848896	1	1	1	1.467	16.2988	17	21	17	1.151	1.155	2.888	3.98981	4	5	4	0.925	1.06	1.377
P28161	Glutathione S-transferase Mu 2	65.1376	16	72	8	0.425	0.329	0.241	38.9908	9	12	5	2.049	59.633	13	68	8	1.065	1.126	0.578	58.2569	11	42	7	0.43	0.325	0.305
Q06828	Fibromodulin	44.1489	14	88	14	1.037	0.63	1.117	26.3298	9	49	9	0.921	40.6915	12	115	12	0.769	1.716	0.331	40.6915	12	136	12	3.076	0.409	1.064
Q92614	Unconventional myosin-XVIIIa	15.628	29	36	29	1.041	1.24	0.97	3.50536	8	9	8	0.9	14.5083	24	32	24	0.919	1.01	0.813	14.0214	19	31	19	1.039	1.386	1.257
P15121	Aldose reductase	62.0253	18	59	17	0.769	0.541	0.498	43.038	12	31	11	1.004	51.8987	13	78	12	1.08	2.508	1.351	64.8734	15	52	14	0.736	1.589	0.832
Q13464	Rho-associated protein kinase 1	24.1507	31	39	26	0.791	0.784	0.945	9.52733	13	15	11	0.53	7.7548	12	18	10	1.071	1.222	0.776	9.30576	11	19	7	0.835	1.028	1.053
P25311	Zinc-alpha-2-glycoprotein	49.6644	16	47	16	0.512	0.629	1.292	36.2416	9	17	9	0.78	54.698	15	76	15	1.001	1.498	0.622	53.6913	15	56	15	1.279	0.527	0.371
Q9NYF8	Bcl-2-associated transcription factor 1	28.3696	29	44	28	0.867	1.143	0.643	7.06522	6	8	6	2.177	23.913	20	37	20	1.154	2.409	4.009	12.6087	11	15	11	1.75	2.007	1.975
Q9H307	Pinin	31.3808	27	56	27	1.026	1.345	0.828	12.8312	11	13	11	1.293	15.8996	13	22	13	1.002	2.016	3.051	17.4338	13	20	13	1.567	1.333	1.701
Q9NQR4	Omega-amidase NIT2	70.6522	17	50	17	1.432	1.245	0.904	16.6667	4	9	4	1.305	53.9855	14	46	14	1.14	1.004	1.465	60.1449	12	34	12	1.221	1.21	1.237
Q9Y266	Nuclear migration protein nudC	44.1088	20	45	18	1.081	0.776	0.974	22.9607	8	15	7	0.666	25.3776	11	28	10	0.951	1.197	2.981	41.0876	13	20	12	1.003	1.287	0.969
P23588	Eukaryotic translation initiation factor 4B	41.5712	26	50	26	1.277	1.156	0.84	13.4206	9	11	9	1.62	29.9509	17	27	17	0.952	1.699	3.587	25.3682	13	21	13	1.31	1.465	1.764
O60282	Kinesin heavy chain isoform 5C	21.7346	21	42	7	1.009	1.188	2.006
P31937	3-hydroxyisobutyrate dehydrogenase, mitochondrial	55.3571	13	38	13	1.069	0.879	0.894	25.5952	6	13	6	0.975	50	12	58	12	1.03	1.014	2.069	46.7262	9	19	9	1.039	0.881	0.79
O00339	Matrilin-2	30.5439	23	40	23	0.466	0.44	1.114	24.477	20	42	20	0.676	36.6109	31	112	31	0.832	0.394	0.401	32.113	24	103	24	0.283	0.277	0.658
P61586	Transforming protein RhoA	64.7668	12	50	4	0.771	0.643	0.76	43.0052	12	37	5	1.057	66.8394	16	102	8	0.992	1.056	1.407	66.8394	14	69	6	1.061	1.456	1.399
P49257	Protein ERGIC-53	34.902	19	57	18	0.99	1.756	1.072	23.9216	10	17	9	1.334	31.3725	16	33	15	1.076	2.282	1.732	33.7255	17	58	16	2.232	3.363	2.655
P09871	Complement C1s subcomponent	31.8314	19	46	18	0.669	0.644	1.433	20.0581	11	18	10	0.861	27.6163	12	28	12	0.941	1.633	0.541	44.186	20	68	20	2.905	1.424	1.191
P47756	F-actin-capping protein subunit beta	55.5957	16	65	16	1.038	0.746	1.047	53.4296	16	42	16	0.685	68.9531	20	118	20	1.024	0.821	0.981	65.343	19	103	19	0.821	1.347	1.314
P26440	Isovaleryl-CoA dehydrogenase, mitochondrial	44.208	18	49	18	1.178	1.116	1.118	18.6761	9	17	9	1.168	37.3522	14	39	13	1.111	1.551	1.959	34.7518	12	28	12	1.871	1.382	1.419
Q13425	Beta-2-syntrophin	45.9259	22	50	19	0.541	0.532	0.742	34.2593	17	30	16	1	37.037	18	51	15	1.098	0.945	0.554	42.2222	19	53	18	0.569	0.76	1.033
P51114	Fragile X mental retardation syndrome-related protein 1	36.5539	22	48	18	1.367	1.629	0.968	8.53462	6	7	3	1.169	22.0612	14	35	13	1.047	1.308	3.116	19.8068	10	16	8	1.262	1.698	1.918
O14776	Transcription elongation regulator 1	27.9599	30	44	30	1.144	1.102	1.033	3.55191	4	6	4	1.823	11.6576	12	18	12	1.019	1.653	1.599	16.0291	16	22	16	2.123	1.765	1.819
P05387	60S acidic ribosomal protein P2	92.1739	8	53	7	0.93	1.307	0.627	80.8696	8	33	8	1.952	80.8696	7	72	7	1.032	1.991	2.212	77.3913	6	54	6	1.475	1.851	1.258
Q9H9B4	Sideroflexin-1	47.5155	16	56	15	0.998	1.517	1.074	33.8509	11	15	10	1.156	65.8385	18	57	16	1.134	1.187	2.636	42.8571	10	32	8	1.883	1.734	1.862
P02763	Alpha-1-acid glycoprotein 1	52.7363	15	104	8	0.757	1.07	1.609	22.3881	7	38	4	1.147	39.801	13	197	5	0.703	1.468	0.442	42.2886	12	105	6	1.944	0.425	0.283
P67775	Serine/threonine-protein phosphatase 2A catalytic subunit alpha isoform	58.2524	17	42	2	1.38	1.134	1.011	14.5631	5	15	1	1.032	61.8123	18	88	2	1.058	1.118	1.763	56.9579	17	51	2	0.957	1.063	1.416
Q9Y224	UPF0568 protein C14orf166	62.7049	17	67	17	0.952	1.017	1.11	30.3279	8	13	8	1.183	71.7213	16	96	16	1.202	1.289	1.434	76.6393	16	67	16	1.29	1.815	1.464
Q08J23	tRNA (cytosine(34)-C(5))-methyltransferase	37.94	26	42	26	1.197	1.348	1.082	10.2999	8	9	8	1.111	17.2099	10	20	10	1.115	1.484	1.711	21.382	12	18	12	1.663	1.41	1.614
P25787	Proteasome subunit alpha type-2	54.2735	12	45	12	1.044	0.78	1.083	36.3248	7	19	7	1.105	62.8205	13	77	13	1.059	1.327	1.782	51.7094	10	59	10	1.607	1.506	1.526
Q9P2B2	Prostaglandin F2 receptor negative regulator	26.3936	22	45	22	0.685	0.55	0.887	12.5142	11	20	11	1.103	25.256	21	48	21	0.947	1.116	1.092	19.7952	14	23	14	1.216	0.996	0.942
P60900	Proteasome subunit alpha type-6	57.7236	15	47	15	1.037	0.723	1.082	47.561	14	32	14	1.085	56.9106	15	150	15	1.046	1.34	1.859	56.5041	14	140	14	1.403	1.438	1.349
P24539	ATP synthase F(0) complex subunit B1, mitochondrial	38.2812	13	48	13	0.975	1.295	0.816	27.3438	8	19	8	0.927	29.6875	7	17	7	0.96	1.162	1.665	32.8125	7	17	7	1.062	1.325	1.252
Q13724	Mannosyl-oligosaccharide glucosidase	27.1207	20	54	20	1.004	1.399	0.912	15.4122	12	25	12	1.355	28.1959	19	66	19	1.094	1.508	2.038	33.5723	19	59	19	1.561	1.805	1.596
Q96G03	Phosphoglucomutase-2	35.6209	21	49	20	1.03	0.7	0.871	18.4641	9	14	8	0.914	36.7647	22	69	21	1.06	0.785	0.828	46.8954	25	61	24	0.443	1.295	1.344
O43488	Aflatoxin B1 aldehyde reductase member 2	47.0752	14	52	10	0.881	0.605	0.783	28.9694	9	20	9	0.631	30.9192	11	42	11	1.16	1.521	1.146	38.7187	12	34	12	0.836	0.876	0.698
P30626	Sorcin	67.1717	15	60	15	1.021	1.101	0.76	44.9495	9	31	9	1.436	60.6061	12	63	12	0.931	1.343	1.208	60.101	11	47	11	1.006	1.226	0.911
O60341	Lysine-specific histone demethylase 1A	34.3897	21	42	21	0.935	1.045	0.926	11.6197	8	10	8	1.548	17.6056	13	25	13	1.168	1.469	1.797	8.33333	7	11	7	1.582	1.276	1.3
O95967	EGF-containing fibulin-like extracellular matrix protein 2	41.3093	14	54	14	0.837	0.636	1.239	25.9594	11	38	11	1.465	41.3093	15	56	15	1.039	1.475	0.574	49.8871	18	64	18	2.454	0.9	1.518
Q9HAV0	Guanine nucleotide-binding protein subunit beta-4	60.8824	15	72	9	0.937	0.805	0.994	25.8824	9	44	5	0.855	38.2353	9	94	5	0.964	2.188	0.752	58.8235	15	77	10	0.982	1.17	1.083
O15144	Actin-related protein 2/3 complex subunit 2	46.3333	17	43	17	1.111	0.774	1.289	38.6667	13	31	13	0.914	60.6667	20	184	20	1.061	0.868	1.243	63	19	133	19	0.909	1.726	1.767
P54577	Tyrosine--tRNA ligase, cytoplasmic	55.303	27	46	27	1.052	0.833	1.371	31.6288	18	23	18	1.44	56.4394	28	72	28	1.128	1.103	3.05	32.7652	19	40	19	1.608	1.489	1.723
O75368	SH3 domain-binding glutamic acid-rich-like protein	91.2281	14	50	14	0.734	0.343	0.793	63.1579	8	15	8	0.499	91.2281	12	119	12	1.107	0.567	0.29	91.2281	13	65	13	0.287	0.865	0.697
P02766	Transthyretin	69.3878	10	47	10	0.86	1.035	1.198	38.7755	8	29	8	1.118	77.551	10	178	10	0.764	1.663	0.407	73.4694	10	118	10	1.81	0.535	0.407
Q14766	Latent-transforming growth factor beta-binding protein 1	15.6304	23	33	22	0.784	0.672	1.065	14.5264	22	33	21	0.608	14.0035	21	32	21	0.959	1.208	0.748	9.76177	12	16	12	0.674	0.43	0.643
Q9BX66	Sorbin and SH3 domain-containing protein 1	22.4458	24	40	23	0.659	0.79	1.125	10.2941	16	23	16	0.576	40.6347	56	283	55	1.159	0.189	0.135	40.8669	44	137	43	0.134	0.438	0.62
Q9UNF0	Protein kinase C and casein kinase substrate in neurons protein 2	41.7695	26	44	26	0.884	0.804	0.953	18.107	9	15	9	1.003	40.535	17	36	17	1.001	1.281	1.299	44.6502	18	33	18	1.215	1.186	1.218
P10644	cAMP-dependent protein kinase type I-alpha regulatory subunit	45.6693	17	55	14	0.718	0.591	0.833	30.7087	13	17	11	0.95	51.1811	18	70	18	1.017	1.285	0.992	58.0052	20	49	20	1.379	1.104	1.176
P60660	Myosin light polypeptide 6	62.9139	10	144	8	0.661	0.536	1.24	70.1987	13	147	8	0.334	88.0795	14	904	9	1.055	0.403	0.201	84.7682	14	315	9	0.274	0.836	0.836
Q13162	Peroxiredoxin-4	61.6236	15	73	12	0.864	1.058	0.969	28.4133	7	30	4	2.015	54.6125	11	72	9	1.058	1.44	2.468	60.8856	14	73	11	1.602	2.117	2.094
P09661	U2 small nuclear ribonucleoprotein A'	43.9216	18	57	18	1.012	1.321	0.978	23.5294	6	11	6	1.502	44.3137	10	28	10	1.139	1.705	2.45	37.2549	7	13	7	1.645	1.5	1.493
Q9HD20	Manganese-transporting ATPase 13A1	27.0764	28	36	28	0.927	1.174	0.904	12.5415	12	15	12	1.41	10.299	8	17	8	1.116	1.608	2.131	11.0465	9	18	9	1.312	1.581	1.42
P48668	Keratin, type II cytoskeletal 6C	28.0142	22	88	4	1.135	1.007	1.619
Q562R1	Beta-actin-like protein 2	21.0106	11	384	1	1.07	0.915	0.856	22.3404	10	376	1	0.73	33.2447	17	2223	5	1.22	0.789	1.561	30.5851	16	1152	4	0.714	1.39	1.686
P43121	Cell surface glycoprotein MUC18	34.9845	17	41	17	0.673	0.619	1.031	27.2446	14	31	14	0.322	39.9381	20	87	20	1.088	0.706	0.52	24.3034	13	44	13	0.417	0.436	0.669
Q9GZM7	Tubulointerstitial nephritis antigen-like	38.3298	14	61	14	0.53	0.523	0.761	34.0471	16	66	16	0.469	55.4604	18	145	18	1.181	0.927	0.327	53.3191	16	49	16	0.305	0.31	0.266
O60494	Cubilin	9.82611	29	37	29	0.931	3.184	1.186						0.662434	1	6	1	1.229	0.396	0.204
P62249	40S ribosomal protein S16	76.0274	19	52	19	1.138	1.161	1.048	65.0685	13	31	13	1.406	69.863	16	50	16	0.796	1.381	2.389	69.863	15	53	15	2.037	1.629	2.35
P61019	Ras-related protein Rab-2A	64.1509	13	37	6	1.005	1.191	0.871	41.0377	8	19	3	1.323	54.2453	11	61	7	1.023	1.156	2.106	59.434	12	60	5	1.335	1.855	1.788
P62714	Serine/threonine-protein phosphatase 2A catalytic subunit beta isoform	58.2524	17	41	2	0.933	0.774	0.936	14.5631	5	14	1	1.076	61.8123	18	65	2	1.098	1.066	1.124	52.7508	16	45	1	0.807	0.786	0.456
O75489	NADH dehydrogenase [ubiquinone] iron-sulfur protein 3, mitochondrial	49.2424	16	54	16	1.014	1.408	1.167	39.0152	10	18	10	1.539	59.8485	15	81	15	1.084	1.286	1.78	43.5606	11	37	11	1.467	1.404	1.328
Q99996	A-kinase anchor protein 9	8.15648	28	31	28	1.004	1.397	1.028	0.639223	3	3	3	1.735	1.68755	6	9	5	0.998	1.394	1.968	2.6336	10	13	9	1.071	0.403	0.628
P12429	Annexin A3	51.3932	19	47	19	2.058	3.632	2.295	36.2229	11	14	11	1.293	60.6811	22	103	22	1.262	0.72	5.655	50.1548	15	41	15	1.707	2.095	3.304
P61163	Alpha-centractin	54.2553	17	66	9	0.963	0.744	0.849	13.8298	4	9	1	1.995	50.7979	15	95	7	0.945	0.821	0.647	44.9468	13	120	7	0.626	0.979	0.927
Q9NVI7	ATPase family AAA domain-containing protein 3A	39.2744	28	46	8	1.42	1.129	0.905	20.8202	13	18	4	1.203	35.0158	21	54	9	1.086	1.378	5.506	27.4448	14	30	5	1.672	1.873	1.692
P11908	Ribose-phosphate pyrophosphokinase 2	45.283	17	45	7	0.459	0.41	0.711	19.4969	6	11	3	0.77	48.7421	15	42	7	1.184	1.832	1.738	40.2516	11	32	4	1.142	0.995	1.242
P16949	Stathmin	67.7852	19	62	18	0.96	0.821	0.689	43.6242	10	23	10	1.685	75.1678	19	69	19	1.031	2.669	5.411	75.1678	15	54	15	1.011	1.516	2.37
P24821	Tenascin	13.8573	26	42	26	2.451	0.872	1.547	17.7192	35	67	35	0.49	43.8437	87	640	87	1.293	0.558	0.314	38.3462	73	310	73	1.062	2.826	3.059
P39687	Acidic leucine-rich nuclear phosphoprotein 32 family member A	35.3414	15	60	10	2.084	1.191	0.661	22.8916	7	17	5	1.266	34.1365	12	63	8	1.181	2.152	2.492	42.1687	16	57	11	2.577	2.139	1.433
P61604	10 kDa heat shock protein, mitochondrial	88.2353	16	119	16	2.962	2.575	1.32	85.2941	12	38	12	1.586	84.3137	13	213	13	1.145	1.719	9.381	88.2353	14	123	14	3.905	2.11	3.325
Q9P2M7	Cingulin	24.3108	29	42	28	1.238	3.084	1.094						7.26817	5	6	5	1.015	1.219	2.634	2.67335	1	1	1	1.82	2.387	1.571
Q9HCE1	Putative helicase MOV-10	27.318	21	35	21	0.959	1.411	1.031	2.79163	2	2	2	1.09	9.67099	9	9	9	0.933	1.061	2.244	6.48056	6	6	6	1.48	1.023	1.435
P47755	F-actin-capping protein subunit alpha-2	60.8392	14	47	12	0.905	0.689	1.041	43.3566	9	20	7	0.659	70.6294	15	108	11	1.165	0.752	0.679	52.0979	10	54	7	0.693	1.248	1.123
P41091	Eukaryotic translation initiation factor 2 subunit 3	38.5593	18	51	18	1.045	0.954	1.247	33.2627	12	20	12	1.366	54.8729	20	60	20	1.074	1.285	3.019	51.9068	18	49	18	1.329	1.687	2.023
Q08AF3	Schlafen family member 5	31.2009	25	39	23	2.143	1.17	1.718	9.87654	10	12	10	1.136	14.8148	13	24	13	1.145	1.06	2.878	17.3962	14	25	12	1.919	1.414	1.141
P49736	DNA replication licensing factor MCM2	29.4248	23	37	23	1.117	1.863	1.094	0.774336	1	1	1	1.623	24.2257	18	37	18	1.256	1.511	4.343	16.8142	10	15	10	2.036	1.256	3.275
P45973	Chromobox protein homolog 5	61.7801	14	58	13	1.155	2.399	0.704	26.7016	6	10	6	2.49	50.7853	9	51	8	1.028	2.755	5.803	34.555	6	26	5	2.988	1.622	1.877
P48059	LIM and senescent cell antigen-like-containing domain protein 1	56	18	42	13	0.669	0.533	0.84	48.3077	16	31	10	0.654	59.3846	20	126	12	0.988	0.459	0.28	51.0769	17	55	10	0.392	0.739	0.932
P30533	Alpha-2-macroglobulin receptor-associated protein	42.0168	23	46	23	0.958	0.752	1.151	32.7731	15	23	15	1.099	43.4174	19	36	19	1.054	2.603	2.449	30.2521	15	23	15	2.104	2.315	1.545
P25685	DnaJ homolog subfamily B member 1	55.2941	22	50	22	1.251	0.942	0.93	24.7059	8	12	8	1.132	53.8235	17	69	16	1.031	1.414	3.034	53.2353	15	39	14	1.241	1.111	1.254
O75396	Vesicle-trafficking protein SEC22b	48.8372	12	45	12	0.882	1.18	0.888	41.3953	8	20	8	1.514	38.6047	10	50	10	1.08	1.653	1.698	39.0698	10	71	10	1.722	2.051	2.045
Q04837	Single-stranded DNA-binding protein, mitochondrial	58.7838	11	39	11	1.59	1.65	1.074	45.2703	6	11	6	1.639	45.9459	7	38	7	1.298	1.399	2.739	57.4324	8	35	8	2.459	1.318	1.676
P08134	Rho-related GTP-binding protein RhoC	51.2953	13	41	5	0.657	0.82	0.736	34.715	9	26	2	0.899	64.2487	15	82	6	1.198	0.667	1.223	51.8135	12	52	4	0.78	1.545	1.794
Q92621	Nuclear pore complex protein Nup205	15.6064	26	42	26	0.959	1.174	0.937	6.56064	13	15	13	1.251	7.30616	11	14	11	1.088	1.582	1.994	3.47913	6	6	6	1.055	1.517	1.331
Q9Y6K5	2'-5'-oligoadenylate synthase 3	25.483	26	42	26	1.055	0.8	1.158	11.3155	13	21	13	1.999	17.2953	17	30	17	0.985	1.782	3.271	16.1914	17	30	17	2.566	1.64	1.683
O14579	Coatomer subunit epsilon	56.4935	16	48	16	1.244	1.286	1.373	22.0779	7	11	7	1.214	52.9221	12	54	12	1.133	1.449	1.753	57.7922	14	63	14	1.807	2.494	2.162
P18583	Protein SON	13.5202	28	42	27	1.178	1.302	1.003	3.62737	6	7	6	1.161	7.5845	13	24	12	1.072	1.796	2.515	5.11129	9	14	9	1.737	1.443	1.357
P25789	Proteasome subunit alpha type-4	58.2375	15	45	15	1.244	0.898	1.121	35.249	11	18	11	1.755	56.705	15	66	15	1.037	0.98	1.54	62.8352	16	67	16	1.273	1.409	1.182
P12004	Proliferating cell nuclear antigen	60.1533	15	49	15	1.412	1.728	1.032	25.6705	7	7	7	1.56	58.2375	15	99	15	1.194	1.338	7.33	58.6207	13	53	13	1.996	1.692	3.884
Q8IW45	ATP-dependent (S)-NAD(P)H-hydrate dehydratase	58.5014	15	43	15	0.91	1.033	1.041	30.5476	9	11	9	1.421	27.9539	6	31	6	1.251	1.831	0.648	20.4611	4	12	4	0.912	0.513	0.672
Q12904	Aminoacyl tRNA synthase complex-interacting multifunctional protein 1	60.2564	16	49	16	1.043	1.17	1.444	6.73077	3	3	3	1.221	39.7436	9	21	9	1.124	1.338	1.503	30.4487	7	26	7	1.75	1.466	1.343
Q92688	Acidic leucine-rich nuclear phosphoprotein 32 family member B	33.0677	13	61	8	1.081	1.196	0.644	23.506	7	14	5	1.56	35.4582	12	64	8	1.21	1.812	3.801	33.8645	13	49	8	1.498	1.951	1.992
Q5VYK3	Proteasome-associated protein ECM29 homolog	15.935	23	35	23	0.888	0.957	1.028	0.813008	1	2	1	0.976	10.6233	14	29	14	1.002	0.812	1.759	7.58808	10	15	10	1.058	1.353	1.244
O95786	Probable ATP-dependent RNA helicase DDX58	23.5676	24	41	24	1.359	0.638	1.079	3.89189	4	4	4	1.475	19.8919	14	31	14	1.091	1.32	3.39	15.5676	10	12	10	1.817	1.797	1.835
Q13409	Cytoplasmic dynein 1 intermediate chain 2	30.8777	16	36	16	0.726	0.879	1.123	14.7335	8	11	8	1.197	34.0125	18	85	18	1.055	0.964	0.976	35.4232	17	45	17	1.008	1.115	1.392
Q9NZN3	EH domain-containing protein 3	45.6075	24	48	7	0.686	0.596	0.87	28.972	16	28	5	0.796	26.5421	12	34	3	1.038	1.129	0.802	34.5794	15	34	3	1.063	0.951	0.832
P41250	Glycine--tRNA ligase	32.4763	22	44	22	1.226	1.191	1.07	15.5616	12	17	12	1.099	43.3018	25	90	25	1.043	1.029	3.206	39.2422	22	70	21	1.597	2.235	2.075
Q9NZU5	LIM and cysteine-rich domains protein 1	49.589	19	49	19	0.656	0.527	0.743	29.3151	10	16	10	0.697	64.6575	21	65	21	1.082	0.512	0.307	69.863	25	59	25	0.396	1.397	1.791
P12931	Proto-oncogene tyrosine-protein kinase Src	44.0299	20	39	13	0.826	1.356	0.919	14.5522	7	11	4	1.371	28.9179	13	28	9	0.98	1.105	1.063	16.791	7	13	5	1.178	1.343	1.486
P50851	Lipopolysaccharide-responsive and beige-like anchor protein	11.212	29	42	29	1.676	1.615	1.209	1.95599	5	5	5	1.346	10.3039	26	51	26	1.114	1.059	3.363	3.38805	7	10	4	1.565	1.171	2.062
P07858	Cathepsin B	43.9528	13	60	13	1.46	1.002	2.025	18.2891	6	14	6	1.529	38.3481	12	53	12	0.955	3.431	2.446	36.5782	12	66	12	2.686	2.326	3.058
Q9Y285	Phenylalanine--tRNA ligase alpha subunit	32.874	18	49	18	1.154	0.929	0.932	11.4173	5	7	5	1.125	25.7874	12	50	12	1.037	1.582	1.932	21.063	10	35	10	1.179	0.807	1.336
P78417	Glutathione S-transferase omega-1	52.2822	17	59	17	1.77	0.745	0.672	38.1743	11	26	11	1.647	48.9627	15	55	15	1.1	1.201	0.868	48.9627	16	53	16	1.367	1.273	1.205
Q9Y2W1	Thyroid hormone receptor-associated protein 3	24.712	30	49	28	1.267	1.303	0.753	5.34031	5	7	5	1.397	23.2461	23	45	23	1.055	2.425	4.697	14.3455	12	25	12	1.723	1.947	1.921
P39019	40S ribosomal protein S19	66.8966	14	46	14	1.083	1.007	1.042	58.6207	12	31	12	1.039	65.5172	15	101	15	0.9	2.107	2.48	64.8276	13	46	13	1.764	1.725	1.803
Q9NPH2	Inositol-3-phosphate synthase 1	29.0323	14	44	14	1.391	0.725	0.863	14.1577	9	14	9	1.299	28.6738	14	62	14	1.185	1.549	2.496	25.8065	10	22	10	1.138	0.995	1.219
P15313	V-type proton ATPase subunit B, kidney isoform	42.3002	20	44	10	1.474	1.119	1.918													30.4094	10	34	3	2.934	1.755	3.327
P55809	Succinyl-CoA:3-ketoacid coenzyme A transferase 1, mitochondrial	37.5	17	37	17	1.09	0.78	1.114	8.84615	5	9	5	0.727	52.8846	25	115	25	1.079	0.817	3.339	25.1923	10	20	10	0.521	0.957	1.441
Q08380	Galectin-3-binding protein	34.5299	15	38	15	1.038	0.579	1.643	15.5556	8	14	8	0.69	40.8547	20	122	20	1.008	1.608	6.045	33.8462	15	72	15	2.546	2.055	1.662
P25325	3-mercaptopyruvate sulfurtransferase	57.2391	14	51	14	0.956	1.411	0.647	14.1414	4	9	4	2.034	38.3838	10	31	10	1.076	1.569	0.91	48.8215	11	24	11	1.273	1.308	1.859
Q12860	Contactin-1	32.5147	27	39	27	0.467	0.387	0.986	18.5658	16	24	16	1.116	2.1611	2	2	2	1.321	2.838	0.752	1.8664	2	2	2	2.618	0.955	0.501
O14841	5-oxoprolinase	20.8851	24	38	24	1.72	1.067	1.047	3.10559	4	5	4	0.951	18.2453	18	41	18	1.17	1.052	2.306	19.2547	17	26	17	1.541	1.47	1.104
Q13283	Ras GTPase-activating protein-binding protein 1	39.0558	14	57	13	1.633	1.466	1.22	15.6652	6	9	6	2.034	20.8155	8	44	7	0.92	1.642	2.417	26.6094	9	35	9	2.383	1.638	2.068
Q9UBX5	Fibulin-5	33.0357	15	54	15	0.408	0.309	0.72	33.7054	16	50	16	0.799	42.6339	18	89	18	1.778	2.258	0.411	17.4107	9	32	9	0.747	0.249	0.462
Q13451	Peptidyl-prolyl cis-trans isomerase FKBP5	47.7024	22	42	22	0.583	0.414	0.838	12.4726	6	8	6	1.588	31.0722	13	49	12	1.115	1.141	0.797	29.3217	11	28	11	0.438	0.915	0.851
Q52LJ0	Protein FAM98B	39.697	15	42	12	1.148	1.039	0.896	25.7576	9	15	7	1.227	47.2727	12	25	11	1.131	1.707	1.523	40.6061	10	12	8	1.297	1.394	1.063
P08514	Integrin alpha-IIb	23.6766	19	32	19	2.682	1.224	0.921	20.2117	16	37	16	1.821	0.962464	1	2	1	0.42	2.199	0.935	7.02599	5	7	5	3.135	1.377	1.073
P40121	Macrophage-capping protein	44.5402	13	50	13	1.739	1.018	1.201	27.5862	11	24	11	0.724	47.9885	16	109	16	0.862	4.244	2.697	61.4943	18	81	18	1.081	2.274	1.806
Q15631	Translin	51.7544	14	41	14	1.164	0.719	0.84	27.193	7	10	7	1.319	25	7	23	7	1.147	1.294	1.897	34.6491	8	20	8	0.965	1.155	0.899
Q9NTJ5	Phosphatidylinositide phosphatase SAC1	38.8416	23	38	23	0.901	1.178	0.865	11.7547	7	8	7	1.022	18.0579	11	13	11	0.979	1.169	1.413	11.925	7	8	7	1.177	1.271	1.589
P04908	Histone H2A type 1-B/E	40.7692	9	146	3	0.598	0.581	0.607	40.7692	9	95	3	1.59	46.1538	10	692	5	1.01	2.486	1.46	46.1538	9	573	4	1.141	1.001	0.685
P07358	Complement component C8 beta chain	36.379	19	57	19	0.748	0.8	1.53	21.9966	11	21	11	0.814	23.0118	10	42	10	0.908	1.47	0.648	34.5178	15	33	15	2.328	0.695	0.739
Q7Z7G0	Target of Nesh-SH3	20.3721	17	31	17	0.496	0.458	0.437	15.907	18	36	18	0.49	16.093	12	38	12	0.948	0.604	0.272	18.4186	14	33	14	0.562	0.132	0.385
Q9Y2Q3	Glutathione S-transferase kappa 1	54.8673	13	42	13	1.699	1.057	1.204	44.6903	9	16	9	0.954	52.2124	10	68	10	1.12	1.632	4.679	54.8673	9	45	9	2.32	1.736	1.504
P21397	Amine oxidase [flavin-containing] A	35.2941	19	50	14	0.53	0.605	0.617	18.7856	12	25	7	0.447	26.945	14	43	9	1.018	1.335	0.784	15.37	8	17	4	0.675	0.475	1.157
P63241	Eukaryotic translation initiation factor 5A-1	45.4545	10	57	10	1.029	1.107	0.942	30.5195	6	18	6	1.116	47.4026	8	51	8	0.985	1.56	1.843	47.4026	8	34	8	2.001	1.551	1.294
Q9UBT2	SUMO-activating enzyme subunit 2	29.8438	19	47	19	1.154	0.768	0.825	10.4688	7	11	7	1.075	33.2812	18	52	18	1.13	1.393	2.149	26.7188	16	43	16	1.208	1.171	0.804
P26373	60S ribosomal protein L13	52.1327	18	42	18	1.221	0.752	1.102	43.6019	13	26	12	1.114	53.0806	18	45	17	0.874	0.77	0.324	44.0758	15	40	14	1.051	0.829	0.732
Q7L2E3	Putative ATP-dependent RNA helicase DHX30	23.6181	24	40	24	1.165	1.317	0.996	3.68509	5	5	5	0.949	9.46399	11	18	11	1.091	1.281	2.058	3.8526	5	6	5	1.663	1.257	1.294
Q9Y680	Peptidyl-prolyl cis-trans isomerase FKBP7	48.6486	18	39	18	0.478	0.494	0.733	44.0154	10	18	10	1.763	11.583	3	5	3	1.195	1.571	0.653	35.1351	8	18	8	1.57	2.082	1.539
Q9NR31	GTP-binding protein SAR1a	61.1111	12	50	9	0.87	1.204	0.834	29.798	6	11	6	1.57	61.1111	11	41	8	0.963	1.028	1.79	56.5657	9	30	6	0.892	1.911	1.835
Q9Y3F4	Serine-threonine kinase receptor-associated protein	40.2857	14	36	14	1.112	1.492	1.095	37.7143	9	10	9	1.089	51.7143	13	49	13	1.132	0.93	1.517	55.4286	15	52	15	1.24	1.745	1.495
P46926	Glucosamine-6-phosphate isomerase 1	50.8651	15	34	10	1.014	0.815	0.876	27.3356	7	12	4	1.285	59.5156	11	57	7	1.171	1.189	1.029	45.3287	9	39	6	0.824	0.991	0.95
Q9NTK5	Obg-like ATPase 1	51.5152	18	49	18	1.463	1.323	1.195	24.2424	10	14	10	1.242	39.6465	13	35	13	1.039	1.019	1.929	56.8182	19	36	19	1.353	1.322	1.571
Q9HDC9	Adipocyte plasma membrane-associated protein	39.1827	16	53	16	0.884	1.122	0.812	20.4327	11	22	11	1.733	48.7981	16	63	16	1.106	2.418	2.408	33.1731	11	44	11	1.822	2.084	1.62
O60568	Procollagen-lysine,2-oxoglutarate 5-dioxygenase 3	35.3659	24	42	24	1.057	0.888	1.259	7.18157	6	7	6	0.861	28.9973	20	54	20	1.042	1.183	2.372	35.0949	23	43	23	1.606	2.197	2.212
P60891	Ribose-phosphate pyrophosphokinase 1	43.3962	17	41	7	0.776	0.68	0.719	20.1258	7	15	4	1.964	35.5346	10	39	2	1.076	1.251	1.1	40.2516	11	33	4	1.198	0.654	0.904
Q10570	Cleavage and polyadenylation specificity factor subunit 1	21.1365	28	36	28	1.155	1.494	1.012	2.4255	3	3	3	1.146	13.0284	15	26	14	1.113	1.594	2.917	2.6334	3	3	3	1.533	1.474	1.249
Q00059	Transcription factor A, mitochondrial	56.0976	20	44	20	1.664	1.761	0.814	36.9919	11	14	11	1.795	56.5041	17	44	17	0.912	1.622	4.575	30.4878	7	11	7	2.354	1.418	1.155
O14936	Peripheral plasma membrane protein CASK	26.9978	22	41	22	0.961	1.011	1.089	8.42333	8	14	8	1.073	11.4471	8	12	8	1.096	1.782	1.794	12.743	11	13	11	1.668	1.812	1.825
O94925	Glutaminase kidney isoform, mitochondrial	32.5859	16	36	16	1.508	2.394	1.097	6.12855	3	4	3	0.991	12.7055	7	18	7	1.07	1.052	1.493	10.0149	5	10	5	1.115	1.77	1.808
P22392	Nucleoside diphosphate kinase B	65.7895	11	89	7	1.685	0.722	1.09	53.2895	10	39	5	1.153	84.2105	14	53	9	1.065	1.021	1.81	84.2105	14	73	9	1.395	2.031	2.737
Q12769	Nuclear pore complex protein Nup160	14.9721	19	40	19	1.023	1.353	0.817	3.27298	4	4	4	1.028	6.89415	7	16	7	1.148	1.4	1.814	7.52089	6	13	6	1.733	1.442	1.534
Q9BPW8	Protein NipSnap homolog 1	43.3099	15	75	13	1.407	3.056	1.115	18.3099	4	8	4	1.943	45.7746	10	33	8	1.198	1.77	3.92	36.6197	9	26	7	2.153	1.813	2.1
O75390	Citrate synthase, mitochondrial	43.133	17	54	17	1.319	1.772	1.143	23.176	12	23	12	1.23	41.4163	15	96	15	0.979	0.966	3.964	42.7039	15	57	15	1.131	1.259	1.578
P23368	NAD-dependent malic enzyme, mitochondrial	30.6507	15	38	14	1.213	1.221	0.95	6.16438	4	4	4	1.012	35.4452	14	30	13	1.083	1.793	2.083	43.1507	16	30	15	1.492	1.924	1.906
P54727	UV excision repair protein RAD23 homolog B	31.7848	13	38	11	0.942	0.86	1.159	15.6479	7	11	5	1.694	37.4083	16	71	13	1.053	1.268	1.714	36.9193	14	51	12	1.017	1.29	1.495
Q5JRA6	Transport and Golgi organization protein 1 homolog	13.7389	28	39	28	0.91	1.847	1.211	4.24751	9	9	9	0.985	5.50603	10	11	10	1.076	1.487	2.257	4.24751	7	7	7	1.363	1.642	1.063
P05026	Sodium/potassium-transporting ATPase subunit beta-1	46.8647	15	45	15	0.571	1.21	0.774	25.4125	8	12	8	1.747	39.604	12	45	12	1.059	1.328	2.845	23.7624	7	18	7	1.107	0.846	1.713
P46937	Transcriptional coactivator YAP1	32.7381	15	44	14	1.99	0.713	0.984	11.3095	7	11	7	1.053	27.1825	9	28	9	0.821	0.941	1.6	37.3016	12	26	12	0.911	1.052	1.074
P49755	Transmembrane emp24 domain-containing protein 10	46.5753	14	60	14	0.896	1.387	0.848	25.5708	7	16	7	1.399	41.5525	10	52	10	1.027	2.567	2.078	45.2055	11	69	11	2.605	2.931	1.802
P48147	Prolyl endopeptidase	32.3944	21	36	21	0.852	0.941	0.74	11.4085	7	8	7	1.161	34.9296	19	60	19	1.069	0.879	1.221	38.0282	19	49	19	0.851	1.276	1.31
Q9H2G2	STE20-like serine/threonine-protein kinase	21.3765	26	38	23	1.204	0.741	0.887	8.90688	11	14	9	1.265	13.7652	18	29	17	0.949	0.918	0.701	15.7085	18	23	16	0.719	0.812	1.015
O43684	Mitotic checkpoint protein BUB3	44.8171	15	37	15	1.278	1.02	1.011	33.2317	10	13	10	1.248	54.878	13	28	13	1.191	1.854	2.218	39.0244	11	28	11	1.367	1.511	1.424
P61088	Ubiquitin-conjugating enzyme E2 N	61.1842	12	62	12	0.875	1.095	0.986	48.0263	7	26	7	1.033	52.6316	10	58	10	1.15	0.725	0.769	61.1842	9	46	9	0.79	1.497	1.18
Q15833	Syntaxin-binding protein 2	38.6172	21	40	20	1.269	2.059	1.11	11.4671	6	7	6	1.133	19.5616	10	18	9	1.122	2.33	3.721	22.4283	9	14	9	2.428	2.101	1.978
Q9NZ08	Endoplasmic reticulum aminopeptidase 1	25.0797	21	31	21	0.92	0.88	1.24	10.4145	9	13	9	1.24	12.5399	9	16	9	1.083	1.09	1.299	18.3847	16	22	16	1.18	1.475	1.288
Q15942	Zyxin	44.0559	16	45	16	1.259	0.707	0.94	26.049	11	33	11	0.621	45.4545	19	105	19	0.954	0.318	0.292	40.3846	17	71	17	0.29	1.331	1.296
P05090	Apolipoprotein D	41.2698	11	48	11	0.758	3.146	1.356	42.328	12	22	12	0.843	38.0952	8	31	8	0.728	2.191	0.579	41.2698	12	36	12	1.144	0.472	0.391
P51692	Signal transducer and activator of transcription 5B	26.4295	18	42	3	0.605	0.545	0.66	14.7395	11	13	2	1.098	21.9822	15	33	3	0.932	1.11	0.495	14.3583	10	24	2	0.57	0.732	0.637
P01877	Immunoglobulin heavy constant alpha 2	47.3529	13	108	4	0.694	0.71	1.073	20	9	36	1	1.02	41.1765	11	72	3	0.994	2.228	0.478	32.6471	10	86	2	2.773	0.599	0.251
Q06323	Proteasome activator complex subunit 1	65.4618	16	58	16	1.641	0.906	1.065	33.7349	9	21	9	1.231	72.6908	18	110	18	1.112	1.169	3.895	65.0602	16	69	16	1.314	1.922	2.369
P04181	Ornithine aminotransferase, mitochondrial	46.0137	17	38	17	0.905	1.625	0.907	17.0843	7	7	7	1.369	58.7699	21	66	21	0.995	1.159	4.166	34.1686	11	21	11	1.521	1.327	1.181
O95299	NADH dehydrogenase [ubiquinone] 1 alpha subcomplex subunit 10, mitochondrial	48.7324	16	46	16	1.145	1.582	1.093	25.0704	9	13	9	1.571	34.6479	12	22	12	1.098	1.132	0.963	34.6479	12	30	12	1.429	1.487	1.269
O43865	S-adenosylhomocysteine hydrolase-like protein 1	35.4717	20	46	5	1.244	0.64	0.84	16.7925	10	16	2	1.359	40.1887	20	58	8	1.017	1.269	2.358	26.2264	12	41	4	1.143	1.149	1.565
Q96CV9	Optineurin	39.3414	23	32	23	0.6	0.584	0.61	19.5841	12	14	12	1.057	27.2097	15	32	14	0.886	1.443	1.338	28.0763	15	20	14	0.894	1.14	0.927
Q96CX2	BTB/POZ domain-containing protein KCTD12	59.6923	17	46	17	0.565	0.493	1.404	43.3846	12	28	12	1.013	56.9231	16	103	16	1.557	1.531	1.255	56.6154	16	93	16	1.235	1.7	2.038
P31146	Coronin-1A	37.961	18	42	17	1.297	0.662	1.58	34.9241	18	27	17	1.271	46.8547	24	68	23	0.961	1.801	1.961	52.4946	29	77	28	1.887	1.891	1.143
P04004	Vitronectin	24.477	10	80	10	0.767	0.912	0.958	23.8494	10	60	10	0.756	30.3347	12	110	12	0.703	1.381	0.397	25.3138	12	106	12	4.793	0.629	0.466
P51531	Probable global transcription activator SNF2L2	13.4591	19	39	9	0.605	0.532	0.379	6.22642	9	12	9	1.604	11.6352	16	23	7	1.031	2.112	1.039	4.96855	7	8	5	1.331	1.426	1.257
O43290	U4/U6.U5 tri-snRNP-associated protein 1	30.625	22	30	22	1.062	1.163	0.754	5.875	5	5	5	2.225	21.875	12	21	11	0.956	1.065	1.294	12	7	14	6	1.307	1.507	1.587
Q9Y263	Phospholipase A-2-activating protein	35.0943	20	30	20	1.042	1.046	1.024	4.02516	3	4	3	1.374	28.1761	15	23	15	1.087	0.91	1.378	18.3648	10	14	10	0.845	1.262	1.315
Q63HR2	Tensin-2	21.0788	21	29	19	0.521	0.461	0.77	14.5493	19	28	15	0.843	19.0206	18	31	16	1.034	1.16	0.507	6.52945	8	17	6	0.448	0.551	0.547
Q15691	Microtubule-associated protein RP/EB family member 1	55.2239	13	34	12	1.069	1.412	1.096	33.9552	9	13	9	0.651	69.7761	16	63	16	0.935	0.604	1.321	69.7761	15	46	14	0.836	1.597	1.289
P63151	Serine/threonine-protein phosphatase 2A 55 kDa regulatory subunit B alpha isoform	44.7427	18	48	12	1.165	0.736	0.99	15.8837	8	11	7	1.076	44.2953	14	38	14	1.052	1.168	1.074	38.0313	10	17	10	1.081	0.934	1.078
P00533	Epidermal growth factor receptor	21.4876	22	34	22	0.833	1.525	0.856	3.63636	4	4	4	0.706	8.09917	6	11	6	1.113	1.119	1.035	2.31405	2	3	2	0.905	0.859	1.098
Q9BXN1	Asporin	46.8421	19	44	19	0.279	0.249	0.727	42.6316	17	50	17	0.327	68.9474	27	203	27	0.862	0.333	0.205	66.3158	23	109	23	0.217	0.276	0.129
Q86UE4	Protein LYRIC	31.7869	15	28	15	1.002	1.414	0.936	20.6186	9	12	9	1.237	36.9416	14	34	14	0.97	1.281	1.644	35.3952	12	36	12	1.086	1.572	1.19
P20908	Collagen alpha-1(V) chain	8.86834	13	42	13	0.902	0.668	1.582	7.07291	11	26	11	0.648	5.27748	8	34	8	0.875	1.032	0.184	12.8945	16	67	15	2.757	1.035	1.165
Q9UQ35	Serine/arginine repetitive matrix protein 2	11.9549	26	34	26	1.21	1.281	0.969	2.8343	6	7	6	1.393	6.8314	14	22	14	0.978	1.385	2.073	5.99564	10	12	10	1.507	1.416	1.431
P06681	Complement C2	30.3191	22	41	22	0.612	0.886	1.492	10.7713	10	18	10	0.925	23.8032	16	42	16	0.927	1.338	0.836	19.6809	12	36	12	2.003	1.105	0.833
Q8IX12	Cell division cycle and apoptosis regulator protein 1	22.087	24	47	24	1.128	1.316	0.873	9.73913	11	12	11	1.364	11.2174	13	23	13	1.075	1.948	2.538	16.8696	17	31	17	1.714	1.472	1.652
Q12959	Disks large homolog 1	22.677	22	33	19	1.173	0.851	0.994	6.52655	5	6	5	1.08	16.8142	12	20	12	1.015	0.921	1.22	12.3894	8	16	8	1.175	1.078	1.294
P60981	Destrin	59.3939	15	62	13	0.62	0.945	0.704	45.4545	11	39	8	0.442	86.6667	22	289	20	1.015	0.322	0.316	78.7879	17	152	15	0.275	0.658	0.638
Q14141	Septin-6	40.553	17	47	7	0.846	0.726	0.931	23.5023	9	29	2	0.787	32.4885	15	86	4	1.163	1.89	1.902	35.9447	12	48	5	1.456	1.103	0.82
O15511	Actin-related protein 2/3 complex subunit 5	55.6291	10	36	9	1.185	1.012	1.225	48.3444	7	21	6	0.815	76.1589	9	37	9	1.069	1.084	1.297	74.1722	9	37	9	0.976	1.801	1.29
A1L0T0	Acetolactate synthase-like protein	29.7468	13	31	13	0.866	1.614	0.811	15.8228	8	14	8	1.199	28.1646	14	32	14	1.088	1.486	2.231	21.519	9	13	9	1.257	1.453	1.42
O14745	Na(+)/H(+) exchange regulatory cofactor NHE-RF1	46.9274	13	36	13	1.886	2.134	2.029	19.5531	6	7	6	0.863	34.6369	11	23	11	1.184	1.667	6.057	27.933	7	20	7	3.628	0.667	1.211
Q9H0D6	5'-3' exoribonuclease 2	23.6842	20	35	20	1.219	1.073	1.042	3.47368	3	4	3	1.149	17.6842	14	37	14	1.134	1.339	2.31	15.2632	10	20	10	1.52	1.279	1.876
O43399	Tumor protein D54	51.4563	16	43	16	1.338	2.568	0.954	20.8738	4	7	4	1.138	54.3689	11	31	11	0.914	1.214	2.049	68.932	14	38	14	0.938	1.537	1.147
Q16795	NADH dehydrogenase [ubiquinone] 1 alpha subcomplex subunit 9, mitochondrial	39.7878	15	42	15	1.053	1.355	1.029	21.7507	6	11	6	1.161	22.2812	6	19	6	0.904	0.882	0.9	30.504	8	23	8	1.217	1.392	0.841
Q08426	Peroxisomal bifunctional enzyme	38.1743	22	34	22	1.028	2.371	1.139						5.80913	4	6	4	1.171	1.505	5.394
Q9UIJ7	GTP:AMP phosphotransferase AK3, mitochondrial	64.7577	16	51	16	1.521	0.988	0.94	40.9692	9	19	9	1.139	62.9956	14	54	14	1.105	1.205	1.63	66.9604	13	37	13	0.881	1.184	0.854
Q9H2M9	Rab3 GTPase-activating protein non-catalytic subunit	18.234	21	38	20	1.084	1.831	1.097	0.5743	1	1	1	1.336	1.22039	2	5	2	1.198	1.473	1.953	6.38909	6	9	6	1.353	1.236	1.205
Q8WVV9	Heterogeneous nuclear ribonucleoprotein L-like	39.8524	18	37	17	1.096	1.152	0.984	12.1771	6	9	5	1.275	15.8672	7	24	6	1.134	2.04	2.502	14.5756	6	18	5	1.431	1.565	1.397
P22033	Methylmalonyl-CoA mutase, mitochondrial	29.7333	19	35	19	0.953	1.122	0.743	3.86667	3	3	3	0.934	23.2	13	35	13	1.094	1.176	2.401	13.2	7	14	7	1.118	1.247	1.135
P52907	F-actin-capping protein subunit alpha-1	63.986	15	41	13	0.979	0.828	1.196	39.1608	9	20	7	1.104	62.9371	14	83	10	1.163	0.929	1.208	70.6294	14	59	11	1.044	1.422	1.498
P46060	Ran GTPase-activating protein 1	42.7598	17	48	17	0.986	0.995	0.832	12.2658	6	6	6	1.442	17.7172	7	16	7	1.119	1.527	2.141	21.9761	10	18	10	1.602	1.011	1.001
Q9ULA0	Aspartyl aminopeptidase	48.8421	18	43	18	0.93	0.871	0.789	22.9474	9	18	9	1.241	47.1579	14	40	14	1.264	1.257	1.147	37.0526	13	26	13	0.788	0.677	0.8
P52597	Heterogeneous nuclear ribonucleoprotein F	41.6867	15	66	12	1.185	1.543	1.068	29.6386	10	22	8	1.18	60.9639	19	328	17	1.109	2.054	4.117	51.8072	13	182	11	2.102	1.817	1.794
P05107	Integrin beta-2	31.2094	22	31	22	1.701	0.704	1.127	14.5644	11	15	11	1.327	35.2406	22	42	22	0.997	5.113	1.364	30.2991	18	40	18	2.248	2.293	1.504
Q15477	Helicase SKI2W	21.2681	21	38	21	1.175	1.106	1.265	5.05618	5	9	5	1.136	8.34671	7	21	7	1.105	1.24	1.133	8.74799	8	20	6	1.408	1.054	1.19
Q9Y6N5	Sulfide:quinone oxidoreductase, mitochondrial	43.5556	17	39	17	1.388	1.744	1.26	30.2222	13	24	13	0.937	52.2222	24	87	24	0.99	0.969	2.389	46.2222	17	38	17	1.211	2.219	1.828
Q9NUU7	ATP-dependent RNA helicase DDX19A	48.1172	19	37	4	0.831	0.966	1.148						42.887	17	33	3	1.027	0.983	0.95	51.2552	19	38	4	0.913	1.446	1.454
P46087	Probable 28S rRNA (cytosine(4447)-C(5))-methyltransferase	24.1379	19	35	19	1.658	1.755	1.026	13.1773	9	12	9	1.384								7.0197	5	7	5	2.677	2.292	1.75
Q9H4B7	Tubulin beta-1 chain	41.9069	16	68	10	2.766	1.262	1.011	30.5987	14	52	8	1.513	17.0732	7	123	1	0.945	0.388	0.14	16.1863	8	80	2	2.802	0.923	1.168
O95336	6-phosphogluconolactonase	60.4651	13	54	13	1.276	0.719	0.847	41.8605	10	18	10	1.256	62.7907	12	80	12	1.176	1.159	1.701	62.4031	12	66	12	1.416	1.56	1.692
P23381	Tryptophan--tRNA ligase, cytoplasmic	38.8535	16	43	16	1.248	0.712	1.015	25.69	10	23	10	1.296	35.2442	14	72	14	1.159	1.271	2.278	36.7304	14	58	14	1.023	1.797	1.741
Q5T5P2	Sickle tail protein homolog	17.859	29	35	29	1.547	1.098	1.223	1.0808	2	3	2	1.372	12.7638	22	33	22	1.05	1.184	3.265	12.7638	21	38	21	1.984	2.048	2.314
O15143	Actin-related protein 2/3 complex subunit 1B	45.6989	16	43	16	1.627	1.182	1.797	27.1505	11	20	11	0.964	41.9355	14	82	14	1.084	1.101	1.278	46.5054	16	77	15	1.225	2.173	1.744
P07099	Epoxide hydrolase 1	39.3407	19	50	19	0.58	0.571	0.59	17.1429	11	17	11	1.411	43.7363	19	117	19	0.922	2.037	1.593	39.7802	15	58	15	0.773	0.734	1.087
P62316	Small nuclear ribonucleoprotein Sm D2	65.2542	11	47	11	0.977	1.067	0.974	45.7627	5	8	5	1.362	53.3898	8	56	8	1.007	1.917	2.525	60.1695	9	38	9	1.503	1.759	1.626
P62263	40S ribosomal protein S14	43.0464	9	34	9	1.119	1.249	1.192	43.0464	10	20	10	0.934	43.0464	9	44	9	1.022	1.805	2.449	41.7219	8	32	8	1.833	1.715	1.902
Q9NRF8	CTP synthase 2	38.2253	21	38	17	0.95	1.533	1.002	12.4573	6	8	4	0.913	23.7201	12	17	10	1.246	1.003	2.107	12.628	5	6	3	1.226	1.112	1.246
P34949	Mannose-6-phosphate isomerase	43.026	14	42	14	1.214	0.711	0.835	14.8936	4	5	4	1.381	26.2411	6	12	6	1.174	1.028	0.982	32.8605	8	20	8	1.344	1.155	0.994
Q96KR1	Zinc finger RNA-binding protein	24.1155	21	26	21	0.807	0.707	0.896	5.86592	5	5	5	1.362	6.14525	7	9	7	1.002	1.754	2.964	7.44879	7	8	7	1.381	1.375	1.071
O14639	Actin-binding LIM protein 1	30.9769	21	38	21	0.839	0.619	0.909	11.8252	9	11	8	1.262	15.1671	10	18	10	0.945	2.234	0.956	3.85604	3	3	3	0.924	0.738	1.138
P16401	Histone H1.5	47.3451	19	53	12	2.122	1.516	1.651	43.3628	16	47	9	2.936	38.9381	15	60	10	1.071	8.613	1.109	46.9027	19	87	13	3.59	0.981	1.238
Q5JTV8	Torsin-1A-interacting protein 1	35.8491	20	39	20	0.797	0.867	0.809	18.8679	11	14	11	1.735	27.1012	16	26	16	1.085	1.899	1.678	26.9297	14	24	14	1.488	1.572	1.113
P51178	1-phosphatidylinositol 4,5-bisphosphate phosphodiesterase delta-1	33.3333	19	34	19	0.995	0.586	0.815	2.1164	2	4	2	1.014	14.2857	9	22	9	0.982	1.051	0.627	14.9471	7	13	7	1.024	0.634	0.81
O15372	Eukaryotic translation initiation factor 3 subunit H	38.0682	16	40	16	1.074	0.782	0.948	28.6932	12	22	12	1.579	36.0795	11	39	11	1.067	1.739	1.759	25.8523	8	20	8	1.126	1.354	1.346
P08240	Signal recognition particle receptor subunit alpha	38.8715	21	34	21	0.984	1.43	1.059	5.01567	4	7	4	1.536	15.2038	9	14	9	1.145	1.279	2.352	26.3323	12	23	12	1.889	1.537	1.096
Q9NP81	Serine--tRNA ligase, mitochondrial	45.7529	19	36	19	1.216	1.079	0.899	19.4981	8	9	8	1.263	38.417	14	27	14	1.231	1.263	1.804	14.2857	5	13	5	1.32	1.343	1.476
P61224	Ras-related protein Rap-1b	71.1957	16	52	6	0.978	0.953	0.652	41.3043	8	23	3	1.021	63.0435	13	106	6	1.021	0.617	0.672	84.2391	17	111	5	0.615	1.087	1.102
P43490	Nicotinamide phosphoribosyltransferase	40.3259	17	43	17	1.719	1.497	0.894	14.664	6	11	6	1.049	28.5132	11	25	11	1.135	1.197	2.166	36.2525	13	35	13	2.544	1.611	1.447
Q07666	KH domain-containing, RNA-binding, signal transduction-associated protein 1	36.5688	15	49	13	1.197	1.133	0.882	20.0903	7	13	7	1.344	39.5034	17	67	14	1.105	2.235	3.215	34.0858	14	42	11	1.589	1.894	1.745
P48637	Glutathione synthetase	48.1013	20	35	20	0.834	0.522	1.214	27.8481	13	16	13	1.206	54.2194	22	54	22	1.248	1.001	1.396	42.827	21	43	21	1.672	1.209	1.333
P51148	Ras-related protein Rab-5C	38.8889	10	57	8	0.954	1.22	0.772	38.4259	8	30	6	1.071	56.4815	9	114	6	1.061	1.857	1.704	50.9259	8	64	5	1.569	1.396	1.175
Q9UNZ2	NSFL1 cofactor p47	54.3243	17	36	17	0.949	0.862	0.784	31.0811	10	17	10	1.168	40	12	44	12	1.009	1.457	1.284	40.8108	12	31	12	0.729	0.999	1.049
O00151	PDZ and LIM domain protein 1	57.1429	16	35	16	1.617	1.274	1.574	41.3374	11	21	11	0.626	77.5076	18	88	18	1.213	0.624	0.609	81.459	17	70	17	0.836	0.693	1.292
P07203	Glutathione peroxidase 1	69.4581	13	50	13	1.29	0.766	1.202	58.6207	9	25	9	1.288	69.4581	11	70	11	1.087	1.851	1.8	69.4581	11	62	11	1.702	1.903	1.47
Q6DD88	Atlastin-3	31.2384	15	34	15	0.755	0.99	1.036	21.6266	12	23	12	0.733	34.3808	15	73	15	0.799	0.708	1.009	39.7412	17	52	16	0.527	1.69	1.819
Q8NCN5	Pyruvate dehydrogenase phosphatase regulatory subunit, mitochondrial	32.0819	25	35	25	1.104	1.215	0.951	9.21502	8	9	8	1.127	13.083	10	21	10	1.095	1.23	1.567	13.3106	10	15	10	0.792	1.095	1.236
Q14166	Tubulin--tyrosine ligase-like protein 12	39.9068	18	37	18	0.956	0.853	1.004	9.62733	6	7	6	1.306	29.8137	14	37	14	1.168	1.172	1.332	27.3292	12	19	12	1.259	1.039	1.442
Q96CM8	Acyl-CoA synthetase family member 2, mitochondrial	33.0081	16	33	16	0.985	1.798	0.859	11.2195	6	6	6	1.48	13.9837	6	7	6	1.205	0.701	1.064
Q16777	Histone H2A type 2-C	40.3101	9	132	3	0.789	0.852	0.695	40.3101	9	97	3	1.774	47.2868	10	717	2	1.201	3.406	1.101	68.2171	10	606	2	1.622	1.141	0.607
P16104	Histone H2AX	43.3566	9	88	3	0.542	0.803	0.582	48.951	9	49	4	1.446	53.8462	12	366	6	1.115	2.386	1.221	53.8462	12	418	6	1.154	1.115	0.808
Q8NC51	Plasminogen activator inhibitor 1 RNA-binding protein	34.5588	17	41	17	0.932	1.111	0.891	25.9804	10	20	10	1.679	38.7255	17	52	17	1.002	1.65	3.263	33.3333	15	39	15	1.489	1.348	1.651
P19652	Alpha-1-acid glycoprotein 2	39.3035	12	64	5	0.725	1.212	1.757	22.3881	7	22	4	1.239	35.3234	13	103	5	0.661	1.42	0.44	36.3184	11	64	5	1.836	0.489	0.33
Q13011	Delta(3,5)-Delta(2,4)-dienoyl-CoA isomerase, mitochondrial	50	13	46	13	1.117	0.541	0.981	37.8049	12	28	12	1.279	66.1585	17	264	17	1.063	1.36	3.238	57.622	16	47	16	1.399	1.311	1.025
P55145	Mesencephalic astrocyte-derived neurotrophic factor	47.8022	15	41	15	1.207	1.351	1.191	31.3187	6	10	6	1.676	48.3516	10	37	10	1.128	1.588	2.246	53.8462	12	42	12	2.635	2.508	1.476
Q8NBX0	Saccharopine dehydrogenase-like oxidoreductase	39.3939	13	44	13	1.578	1.373	0.944	11.1888	5	10	5	0.882	39.1608	12	35	12	1.083	1.769	2.22	39.1608	11	36	11	2.004	1.658	2.521
O43172	U4/U6 small nuclear ribonucleoprotein Prp4	41.1877	18	30	18	0.868	1.044	0.847	9.1954	4	4	4	1.129	27.9693	11	24	11	1.189	1.718	2.307	16.8582	7	8	7	1.55	1.678	1.299
P61011	Signal recognition particle 54 kDa protein	45.2381	19	33	19	1.164	1.653	0.984	18.254	9	11	9	1.335	30.1587	11	24	11	1.201	1.007	1.688	18.6508	8	14	8	1.227	1.433	1.44
P27144	Adenylate kinase 4, mitochondrial	64.574	14	46	14	0.981	2.997	1.34	8.96861	2	3	2	0.578	57.3991	11	46	11	1.002	0.614	4.096	17.4888	4	8	4	1.25	1.1	1.641
P62979	Ubiquitin-40S ribosomal protein S27a	67.9487	14	53	8	0.971	1.142	0.942	49.359	7	21	2	1.138	65.3846	14	91	3	1.22	0.986	1.489	63.4615	13	99	2	0.979	1.087	0.927
Q15637	Splicing factor 1	25.5086	13	43	13	1.186	1.222	0.991	9.38967	6	9	6	1.316	17.0579	10	18	10	1.008	1.605	2.317	16.2754	11	23	10	1.553	1.675	1.471
Q9UDY2	Tight junction protein ZO-2	19.0756	22	35	21	0.87	0.953	0.817	4.78992	6	6	6	1.274	23.1933	21	40	20	1.07	1.122	2.041	10	6	12	6	0.952	0.756	0.935
Q16822	Phosphoenolpyruvate carboxykinase [GTP], mitochondrial	35.3125	21	32	20	1.661	2.225	1.353	1.5625	1	1	1	0.836	47.1875	26	104	26	0.953	1.105	4.268	24.8438	14	31	14	1.6	1.614	2.243
Q9ULC4	Malignant T-cell-amplified sequence 1	70.1657	11	32	11	0.959	1.139	1.034	13.8122	3	3	3	1.261	46.9613	6	21	6	1.059	1.027	1.84	58.5635	7	18	7	1.12	1.833	1.928
P52209	6-phosphogluconate dehydrogenase, decarboxylating	38.0952	19	45	19	0.747	0.657	0.863	28.7785	14	24	14	1.52	40.1656	20	89	20	1.082	1.54	3.57	49.8965	23	79	23	1.741	1.405	1.43
Q9NR45	Sialic acid synthase	37.6045	15	48	15	0.938	0.605	0.987	23.1198	9	14	9	1.136	40.39	16	53	16	1.105	1.957	2.248	55.7103	16	59	16	1.534	2.048	1.51
Q5JTZ9	Alanine--tRNA ligase, mitochondrial	27.5127	22	31	22	1.092	1.48	0.924	3.95939	4	5	4	1.092	11.8782	6	14	6	0.936	1.081	1.268	11.6751	6	9	6	1.357	1.194	1.313
P08253	72 kDa type IV collagenase	39.5455	20	28	19	0.668	0.538	1.235	8.48485	5	7	5	0.757	16.6667	9	32	9	0.946	1.322	0.929	25.7576	14	39	13	1.936	1.972	1.733
Q8NFW8	N-acylneuraminate cytidylyltransferase	37.788	17	39	17	0.705	0.76	0.654	26.9585	11	17	11	1.366	47.0046	18	69	18	1.083	1.66	3.182	37.788	13	26	13	0.898	0.982	0.89
Q15293	Reticulocalbin-1	41.3897	15	44	15	0.575	0.391	1.435	31.1178	9	21	9	1.856	46.2236	11	57	11	1.045	2.021	2.834	32.6284	9	35	9	1.964	1.609	1.21
P20290	Transcription factor BTF3	53.3981	12	42	11	1.542	1.276	1.001	8.73786	3	3	3	1.821	46.1165	6	21	5	0.948	1.499	1.486	55.3398	7	21	6	2.024	1.435	1.255
P62280	40S ribosomal protein S11	63.9241	16	48	16	1.178	0.977	1.107	54.4304	12	30	12	1.729	58.8608	13	71	13	0.927	1.092	0.987	50.6329	11	45	11	1.753	1.319	1.064
O76070	Gamma-synuclein	77.9528	12	26	12	1.573	0.588	0.687	63.7795	7	9	7	0.661	30.7087	3	4	3	0.944	0.673	1.1	64.5669	6	14	6	0.765	0.736	0.549
O95340	Bifunctional 3'-phosphoadenosine 5'-phosphosulfate synthase 2	31.9218	15	29	14	0.728	0.753	1.027	6.35179	3	4	2	1.264	9.12052	4	8	3	0.99	3.343	1.314	18.0782	8	16	7	1.787	1.586	1.346
P26006	Integrin alpha-3	15.4139	16	39	16	1.283	1.429	1.132	6.27973	7	15	7	0.546	12.6546	13	28	13	0.962	0.699	0.59	12.274	11	16	11	0.664	0.5	0.891
Q13268	Dehydrogenase/reductase SDR family member 2, mitochondrial	46.7857	12	33	12	0.336	0.491	1.072	40.7143	11	44	11	2.35	9.64286	2	2	2	0.905	2.739	0.947
P18754	Regulator of chromosome condensation	39.4299	11	41	11	1.322	1.169	1.013	22.3278	6	13	6	1.314	47.7435	12	34	12	1.173	1.956	3.33	40.38	10	28	10	3.246	2.89	2.238
A6NHL2	Tubulin alpha chain-like 3	11.8834	8	81	1	1.01	0.925	0.744	11.8834	7	39	1	1.868	11.6592	6	131	1	1.165	0.877	1.204	9.64126	5	85	1	0.426	1.032	1.691
P16422	Epithelial cell adhesion molecule	34.3949	12	36	12	1.009	4.383	1.745						31.8471	9	48	9	1.138	0.832	9.303	9.55414	3	4	3	3.967	3.965	6.115
P00740	Coagulation factor IX	33.8395	13	37	13	0.511	0.454	0.827	19.9566	7	10	7	1.08	28.6334	13	23	11	0.785	1.777	0.562	17.5705	7	9	6	1.028	0.68	0.682
O43252	Bifunctional 3'-phosphoadenosine 5'-phosphosulfate synthase 1	32.2115	15	33	14	1.251	1.234	1.286	3.84615	2	2	1	0.795	30.7692	13	17	12	1.034	1.479	2.667	28.2051	12	20	11	2.022	1.677	1.876
O43615	Mitochondrial import inner membrane translocase subunit TIM44	41.3717	19	33	19	1.064	1.622	1.228	18.1416	8	10	8	1.123	28.5398	12	21	12	0.928	1.092	3.694	14.3805	6	11	6	1.422	1.445	1.529
P42892	Endothelin-converting enzyme 1	27.2727	20	37	20	0.979	2.559	0.817	4.93506	3	3	3	1.29	11.5584	7	9	7	1.116	1.768	1.944
P25788	Proteasome subunit alpha type-3	48.6275	15	49	15	1.073	0.829	0.939	41.1765	11	27	11	0.995	45.4902	14	50	14	1.068	1.129	1.67	45.4902	12	36	12	1.342	1.31	1.209
Q00325	Phosphate carrier protein, mitochondrial	35.3591	17	58	17	1.424	2.832	0.92	25.9669	12	31	12	1.428	32.3204	13	58	13	0.848	1.038	2.855	27.6243	11	38	11	1.091	1.643	1.623
O76021	Ribosomal L1 domain-containing protein 1	37.3469	20	30	20	1.238	1.293	1.512	12.0408	6	8	6	1.541	8.97959	4	4	4	1.023	0.987	0.479	21.2245	9	11	9	1.741	1.132	1.034
P62993	Growth factor receptor-bound protein 2	70.9677	17	38	17	1.12	0.863	0.825	35.023	8	10	8	1.335	53.9171	10	25	10	1.068	1.481	1.107	75.576	16	34	16	1.023	1.53	0.949
Q10713	Mitochondrial-processing peptidase subunit alpha	36.381	14	30	14	1.067	1.38	1.184	11.619	6	6	6	1.128	40.381	17	36	17	1.095	1.265	2.586	17.3333	7	12	7	1.265	1.288	1.178
Q99541	Perilipin-2	48.7414	17	27	17	1.006	2.92	1.098						35.2403	11	36	10	1.06	9.288	1.433	23.7986	7	9	7	3.839	2.787	1.314
Q92922	SWI/SNF complex subunit SMARCC1	16.7421	19	37	9	1.524	1.199	1.156	8.77828	11	12	2	1.195	14.4796	16	31	9	1.123	0.948	2.983	7.9638	9	16	3	1.874	1.739	2.72
P20340	Ras-related protein Rab-6A	56.7308	14	40	6	1.39	1.104	1.078	40.8654	8	15	3	1.107	43.75	10	55	3	0.996	1.001	1.549	48.5577	12	37	4	1.466	1.821	1.968
Q14BN4	Sarcolemmal membrane-associated protein	26.8116	21	29	20	0.824	0.692	0.885	21.0145	17	29	17	0.438	35.2657	32	100	32	0.898	0.209	0.162	26.8116	22	54	22	0.127	0.476	1.032
P29692	Elongation factor 1-delta	44.484	15	49	13	1.463	0.896	1.312	37.7224	9	18	7	1.121	59.4306	15	66	13	1.054	1.701	2.976	62.9893	18	87	16	2.26	2.543	2.794
Q9P2R3	Rabankyrin-5	24.0376	20	33	20	0.803	0.687	0.936	11.2062	10	10	10	0.941	18.3062	17	27	17	1.044	1.179	1.094	20.2737	19	34	18	0.907	1.293	1.282
Q9H9G7	Protein argonaute-3	29.6512	22	35	8	0.932	0.862	0.873	13.8372	8	14	1	0.446	16.0465	13	19	4	1.049	1.371	2.922	12.4419	8	15	1	1.022	1.086	1.335
Q14194	Dihydropyrimidinase-related protein 1	36.014	15	41	11	1.276	0.628	2.023	15.5594	10	31	4	0.829	19.9301	10	65	6	0.882	0.512	0.562	43.5315	17	85	13	0.353	0.591	0.699
Q13740	CD166 antigen	24.1852	12	35	12	0.601	0.486	0.611	12.693	6	9	6	1.201	30.1887	13	32	13	0.907	1.765	2.855	23.6707	8	19	8	1.888	1.798	3.93
Q16134	Electron transfer flavoprotein-ubiquinone oxidoreductase, mitochondrial	36.6288	18	42	18	0.932	1.503	1.028	20.4214	12	14	12	0.794	25.4457	13	26	13	0.984	1.101	2.094	13.128	6	9	6	1.494	0.98	1.035
P05166	Propionyl-CoA carboxylase beta chain, mitochondrial	37.2913	16	28	16	1.309	0.954	1.057	15.2134	6	10	6	0.702	33.3952	14	30	14	1.092	1.308	1.64	21.1503	8	13	8	0.89	0.973	1.264
Q13492	Phosphatidylinositol-binding clathrin assembly protein	31.135	16	31	16	0.809	0.608	1.127	10.8896	7	12	6	0.894	11.9632	8	21	8	1.001	1.415	0.941	18.7117	7	19	7	1.366	1.697	1.549
P31153	S-adenosylmethionine synthase isoform type-2	41.0127	18	42	16	0.933	0.755	0.881	26.3291	12	19	12	1.142	23.5443	10	31	10	1.138	1.661	2.106	28.8608	13	23	13	1.266	1.349	1.403
Q9UMR2	ATP-dependent RNA helicase DDX19B	40.501	17	38	2	0.842	1.076	1.064	9.39457	6	7	6	0.889	40.501	16	29	2	0.996	1.275	1.444	40.2923	16	35	1	1.219	0.903	1.342
Q10471	Polypeptide N-acetylgalactosaminyltransferase 2	40.1051	21	39	21	1.071	1.679	0.971	4.02802	2	2	2	1.06	14.8862	7	8	7	1.142	2.087	1.993	24.6935	12	18	12	2.579	2.644	1.994
P24844	Myosin regulatory light polypeptide 9	66.2791	11	72	5	0.582	0.43	1.313	40.6977	8	41	4	0.471	70.9302	16	676	8	0.954	0.29	0.173	70.9302	16	295	8	0.175	0.528	0.637
P48449	Lanosterol synthase	34.8361	22	33	22	0.761	1.209	0.783	6.69399	4	4	4	1.014	17.0765	11	21	11	0.927	1.409	1.306	13.7978	9	15	9	1.232	1.047	0.918
Q9UBC2	Epidermal growth factor receptor substrate 15-like 1	32.5231	21	31	21	0.982	0.702	0.963	6.71296	5	5	5	1.085	15.8565	9	23	9	1.373	1.208	1.097	17.3611	11	15	11	0.874	1.274	1.142
P27635	60S ribosomal protein L10	60.7477	16	41	16	1.165	1.092	0.882	35.514	11	26	11	1.121	57.4766	14	54	14	0.906	1.266	0.793	51.8692	13	48	13	1.757	1.453	0.824
O00461	Golgi integral membrane protein 4	24.4253	18	28	18	1.172	1.742	1.107	3.3046	2	2	2	0.783	3.87931	2	2	2	1.856	2.616	0.627	10.7759	6	8	6	1.595	1.973	1.004
Q7KZ85	Transcription elongation factor SPT6	16.686	25	31	25	1.121	1.425	0.821	1.854	3	3	3	1.234	5.85168	6	8	6	1.053	1.085	0.884	5.21437	6	9	5	0.965	1.073	0.936
Q15785	Mitochondrial import receptor subunit TOM34	63.754	15	31	15	1.244	1.082	0.989	22.0065	6	9	6	1.359	35.5987	9	24	9	1.09	1.603	3.649	27.8317	7	19	6	2.735	1.207	1.592
Q99829	Copine-1	32.9609	17	43	17	1.094	0.994	1.033	12.2905	8	16	8	1.64	30.3538	13	42	13	1.046	1.095	0.904	23.2775	12	28	12	0.854	1.418	1.755
O00232	26S proteasome non-ATPase regulatory subunit 12	44.0789	20	31	20	0.933	0.72	1.339	13.5965	6	7	6	1.788	43.2018	18	38	17	1.023	1.036	1.622	21.0526	9	20	8	0.83	1.114	1.351
Q9Y6Y8	SEC23-interacting protein	23.3	21	38	20	1.054	1.367	1.108	8.3	7	9	6	1.095	4.3	5	5	4	1.041	1.222	1.214	12.9	11	21	10	1.198	1.909	1.746
P49591	Serine--tRNA ligase, cytoplasmic	40.4669	20	44	20	1.069	0.703	0.972	18.8716	9	21	9	1.095	37.5486	20	51	20	0.988	0.841	1.684	29.9611	15	29	15	1.094	1.195	1.609
P08708	40S ribosomal protein S17	68.8889	9	50	9	1.047	1.316	1.221	46.6667	8	29	8	1.012	65.9259	13	77	13	1.005	1.349	2.476	65.9259	11	44	11	1.238	1.495	1.649
P17813	Endoglin	28.8754	15	40	15	0.514	0.566	0.993	17.4772	11	15	11	1.591	13.8298	9	17	9	1.066	3.755	1.107	12.766	8	13	8	2.75	1.086	1.257
P05106	Integrin beta-3	24.1117	15	31	15	3.111	1.005	1.151	25	16	25	16	1.255	9.51777	4	6	4	0.559	0.828	0.737	10.7868	7	8	7	1.584	0.609	0.597
Q7Z5L7	Podocan	29.2007	20	39	20	0.61	0.555	0.761	29.5269	19	34	19	0.925	24.7961	14	26	14	1.072	0.79	0.399	22.3491	12	28	12	0.791	0.442	0.667
O94760	N(G),N(G)-dimethylarginine dimethylaminohydrolase 1	49.1228	11	55	10	0.682	0.559	1.29	35.7895	10	19	9	0.867	68.0702	12	43	11	1.371	1.387	2.062	68.7719	12	27	11	1.156	0.554	1.141
P60228	Eukaryotic translation initiation factor 3 subunit E	37.0787	17	51	17	1.021	0.715	0.928	29.2135	12	15	12	1.366	35.0562	14	30	14	1.152	1.297	1.415	31.236	13	27	13	1.094	1.283	1.556
Q99707	Methionine synthase	20.7115	22	31	22	0.927	0.867	0.777	2.29249	3	3	3	1.408	5.29644	4	6	4	1.075	0.936	1.111	4.42688	4	6	4	1.033	1.248	1.459
P47985	Cytochrome b-c1 complex subunit Rieske, mitochondrial	51.4599	12	48	12	1.102	1.243	0.894						54.7445	13	73	13	1.242	1.592	2.181	59.4891	12	40	12	1.611	1.399	1.242
P33993	DNA replication licensing factor MCM7	30.8762	18	37	18	1.139	2.333	1.137	4.45063	2	2	2	1.569	16.2726	8	20	8	1.219	1.425	4.692	12.7955	6	14	6	2.406	1.358	4.094
Q9UJ70	N-acetyl-D-glucosamine kinase	54.9419	16	38	16	0.695	0.654	0.928	24.4186	7	9	7	1.08	42.4419	13	38	13	1.074	1.452	1.172	41.5698	12	24	12	0.856	1.803	1.499
O14617	AP-3 complex subunit delta-1	17.693	18	32	18	0.946	1.045	0.88	1.73461	3	3	3	1.696	4.42324	4	5	4	0.93	1.297	1.331	6.5915	6	11	6	1.346	1.631	1.54
Q14566	DNA replication licensing factor MCM6	27.4056	22	36	22	1.198	2.262	1.159	4.5067	4	4	4	2.191	25.8222	19	35	19	1.17	1.233	3.837	13.0329	9	10	9	1.94	1.317	2.956
Q7Z4H8	KDEL motif-containing protein 2	33.1361	14	34	14	0.584	0.573	0.702	21.8935	9	15	9	1.455	32.1499	13	44	13	1.068	1.073	0.715	29.783	11	31	11	0.721	1.073	0.986
P34913	Bifunctional epoxide hydrolase 2	31.8919	14	34	14	0.914	0.726	0.855	10.2703	5	9	5	1.417	22.8829	8	11	8	1.025	0.672	0.588	28.2883	9	12	9	0.82	0.798	0.773
Q5T8P6	RNA-binding protein 26	19.9603	20	32	18	1.304	1.055	0.904	2.78054	3	3	3	2.169	5.26316	7	9	5	0.992	1.353	1.698	4.1708	5	10	5	1.314	1.083	1.283
P78344	Eukaryotic translation initiation factor 4 gamma 2	28.4454	23	36	23	1.032	1.075	1.092	12.8997	8	10	8	1.084	13.1202	11	18	11	0.991	0.88	1.057	11.6869	9	20	9	0.845	1.333	1.619
O95487	Protein transport protein Sec24B	15.694	17	36	15	1.154	1.271	1.127	3.07571	3	3	3	0.77	7.41325	8	21	7	1.027	0.782	0.704	6.46688	7	12	5	1.503	1.31	1.442
P28482	Mitogen-activated protein kinase 1	44.4444	14	51	9	0.808	0.789	0.869	24.1667	10	25	6	1.182	37.5	12	56	8	1.105	0.847	1.374	45.5556	15	36	10	0.738	1.175	1.435
Q16204	Coiled-coil domain-containing protein 6	41.5612	22	38	22	1.728	1.148	1.258	11.1814	7	11	7	0.803	44.9367	23	83	23	0.858	0.629	2.422	44.7257	23	54	23	0.888	2.144	2.549
P51532	Transcription activator BRG1	15.3005	24	29	14	1.125	1.392	0.682						10.5039	16	30	7	1.022	2.244	3.291	4.00729	5	6	3	1.783	1.883	1.902
P46781	40S ribosomal protein S9	62.3711	19	54	19	0.941	0.906	0.751	62.8866	20	38	20	1.31	62.3711	16	36	16	0.714	0.695	0.807	52.5773	13	36	13	1.049	0.821	1.46
Q13596	Sorting nexin-1	31.8008	15	31	13	0.89	0.976	0.935	21.6475	10	16	8	1.16	35.6322	18	62	15	0.98	1.167	1.087	36.0153	17	48	14	1.155	1.06	1.26
Q49A26	Putative oxidoreductase GLYR1	41.7722	15	30	15	0.912	0.96	0.801	12.8391	6	13	6	1.074	23.689	9	15	9	1.017	1.241	1.334	21.1573	8	18	8	1.101	1.169	1.237
O43242	26S proteasome non-ATPase regulatory subunit 3	36.1423	20	38	20	1.097	0.934	1.119	11.4232	7	9	7	1.182	35.0187	15	45	15	1.038	1.034	1.377	39.5131	17	48	17	1.068	1.169	1.353
Q9Y281	Cofilin-2	64.4578	14	86	9	0.423	0.437	0.401	50	12	40	7	0.458	70.4819	14	172	10	0.916	0.245	0.175	68.0723	15	102	9	0.17	0.343	0.494
O95793	Double-stranded RNA-binding protein Staufen homolog 1	31.5425	17	29	14	1.101	1.845	1.139	5.026	3	3	3	1.287	16.1179	8	13	8	0.907	1.434	2.684	14.5581	7	13	6	1.459	1.675	1.653
Q9Y383	Putative RNA-binding protein Luc7-like 2	45.6633	18	42	14	1.279	1.223	0.857	20.9184	8	14	4	1.288	29.5918	13	29	10	1.03	1.757	1.827	27.2959	11	27	11	1.818	1.267	1.1
P02462	Collagen alpha-1(IV) chain	8.98742	10	56	8	0.783	1.056	0.87	7.18993	8	35	8	0.576	8.50809	11	185	9	1.094	1.259	0.415	7.54943	9	121	7	1.013	0.483	0.751
Q9Y2L1	Exosome complex exonuclease RRP44	25.5741	20	31	20	1.393	1.075	1.162	4.07098	4	4	4	1.106	5.53236	4	4	4	1.032	1.043	0.892	8.24635	5	5	5	1.619	1.058	0.914
Q6PKG0	La-related protein 1	26.8248	22	33	22	1.356	1.363	0.935	2.18978	2	3	2	1.32	12.4088	10	15	10	1.074	1.359	2.025	10.3102	7	9	7	1.207	1.086	1.202
P01833	Polymeric immunoglobulin receptor	24.7382	17	24	17	0.779	0.674	4.625						2.09424	2	2	2	2.428	1.196	1.947	4.18848	1	1	1	1.017	0.708	0.994
P15531	Nucleoside diphosphate kinase A	64.4737	9	66	5	1.867	1.023	1.238	37.5	6	21	1	4.562	37.5	6	33	1	0.972	0.458	1.21	56.5789	8	54	3	1.304	1.32	1.697
Q03591	Complement factor H-related protein 1	40.9091	13	49	2	0.618	0.624	1.111	30	12	29	2	1	22.7273	8	45	2	0.903	1.806	0.431	21.8182	7	27	2	1.837	0.696	0.687
P62241	40S ribosomal protein S8	53.3654	12	51	12	1.754	1.24	1.068	43.2692	8	30	8	1.45	34.6154	6	32	6	0.745	1.236	0.553	50.9615	9	57	9	1.713	1.443	1.422
P83916	Chromobox protein homolog 1	40	8	87	7	0.652	0.74	0.436	18.3784	5	18	4	1.795	67.5676	14	140	13	1.271	2.785	2.064	59.4595	10	79	9	1.414	1.073	0.892
Q13332	Receptor-type tyrosine-protein phosphatase S	15.0924	19	31	12	0.982	0.761	0.798	1.23203	2	2	2	1.07	8.82957	11	18	7	0.925	1.315	1.601	5.23614	6	9	5	1.21	0.802	0.79
P43897	Elongation factor Ts, mitochondrial	45.5385	16	30	16	1.596	2.74	1.394						14.7692	4	4	4	1.039	1.006	2.304	2.76923	1	1	1	3.288	1.385	1.019
Q9H3P7	Golgi resident protein GCP60	30.303	14	23	14	1.414	1.735	1.027	5.87121	2	3	2	0.818	9.65909	4	5	3	1.178	0.957	1.691	32.7652	10	15	10	1.564	1.941	2.565
O60343	TBC1 domain family member 4	15.7935	17	32	16	0.702	0.639	0.831	2.00308	2	3	2	0.831	2.7735	3	6	2	1.287	1.037	0.761	3.23575	4	8	4	0.875	0.953	0.864
Q92629	Delta-sarcoglycan	44.6367	13	39	13	0.457	0.341	0.774	35.6401	11	23	11	0.848	42.5606	11	49	11	1.234	0.782	0.237	42.5606	12	35	12	0.342	0.698	0.936
P37108	Signal recognition particle 14 kDa protein	65.4412	11	38	11	1.275	1.018	1.074	38.9706	7	15	7	1.349	61.0294	10	25	10	1.093	2.133	1.734	39.7059	7	22	7	2.812	1.217	0.976
Q9BZJ0	Crooked neck-like protein 1	25.4717	22	31	22	0.985	1.347	0.893	6.36792	6	6	6	1.273	4.12736	3	6	3	1.044	1.035	0.87	4.48113	4	6	4	1.614	1.398	1.655
P08174	Complement decay-accelerating factor	41.9948	15	39	15	0.523	0.44	0.657	17.5853	8	11	8	1.209	27.0341	9	20	9	1.411	1.674	0.78	22.0472	5	6	5	1.103	0.734	0.992
P17174	Aspartate aminotransferase, cytoplasmic	53.753	20	46	20	1.42	0.59	0.957	16.2228	7	9	7	0.806	42.8571	15	50	15	1.15	0.919	1.377	41.8886	13	40	13	0.834	1.112	1.582
O14950	Myosin regulatory light chain 12B	66.2791	11	72	5	0.74	0.74	1.06	40.1163	6	38	2	1.521	70.9302	15	820	7	1.081	0.736	0.446	70.9302	16	339	8	0.463	1.346	1.279
O94875	Sorbin and SH3 domain-containing protein 2	20.1818	19	37	18	0.706	0.703	1.281	14.6364	14	22	14	0.846	19.6364	21	73	20	0.998	1.65	0.536	19.4545	18	42	17	0.7	0.29	0.47
Q9UKK3	Poly [ADP-ribose] polymerase 4	15.6032	23	29	23	1.003	0.722	1.129	3.42227	6	6	6	1.195	7.5406	11	21	10	0.969	1.297	1.775	5.10441	7	11	7	1.672	2.048	1.614
Q9H6R3	Acyl-CoA synthetase short-chain family member 3, mitochondrial	32.6531	20	33	20	0.751	0.461	0.872	19.0962	12	14	12	1.359	5.97668	4	4	4	0.886	1.982	1.116	3.49854	3	3	3	1.223	1.051	0.96
Q9H1E3	Nuclear ubiquitous casein and cyclin-dependent kinase substrate 1	42.3868	12	36	12	0.982	1.378	0.403	8.64198	4	5	4	2.385	22.2222	9	18	9	0.974	3.018	4.273	10.6996	3	6	3	0.768	1.141	1.808
P08754	Guanine nucleotide-binding protein G(k) subunit alpha	42.3729	16	50	7	0.79	0.852	0.639	35.5932	13	44	6	1.725	53.6723	16	85	10	0.948	1.95	2.656	45.7627	12	142	6	1.28	1.491	1.4
P07093	Glia-derived nexin	38.4422	13	29	13	0.724	0.597	1.172	25.3769	9	20	9	1.37	9.79899	3	4	3	1.154	3.376	0.687	20.8543	7	7	7	2.195	0.712	0.979
P27361	Mitogen-activated protein kinase 3	42.2164	14	48	8	1.102	0.863	0.763	27.7045	10	25	6	0.852	40.3694	14	57	10	0.946	0.806	0.881	42.7441	14	37	9	0.873	0.789	0.975
Q9NYL9	Tropomodulin-3	53.125	16	35	13	1.121	1.018	0.956	34.375	11	22	9	0.76	46.3068	13	65	11	1.028	1.37	1.181	38.9205	11	36	9	1.76	1.504	1.243
Q9NU22	Midasin	5.53967	25	29	25	1.037	1.758	1.001	0.285919	2	2	2	1.232								0.125089	1	2	1	0.993	10.186	0.521
Q9UPT5	Exocyst complex component 7	29.7959	22	30	22	0.803	1.004	1.011	3.40136	3	3	3	0.855	6.39456	5	6	5	0.963	1.128	0.542	7.89116	5	6	5	0.912	0.738	0.642
O94855	Protein transport protein Sec24D	23.9341	19	31	16	1.172	1.434	1.279	6.00775	6	7	5	1.348	4.94186	4	5	4	1	0.903	0.88	15.2132	12	26	11	1.483	2.206	1.793
Q14155	Rho guanine nucleotide exchange factor 7	22.5405	15	30	12	1.357	1.117	0.934	7.47198	5	6	4	0.899	10.0872	8	9	7	1.029	1.317	1.105	12.7024	8	13	6	1.063	1.337	1.046
P51648	Fatty aldehyde dehydrogenase	31.7526	13	51	13	0.906	1.609	0.876	10.7216	5	11	5	0.758	22.268	9	37	9	1.044	1.354	1.287	22.268	9	19	9	0.783	0.742	1.081
P30740	Leukocyte elastase inhibitor	45.3826	18	36	17	0.789	0.8	0.965	23.219	7	11	7	1.072	38.2586	15	47	15	1.335	1.041	1.974	49.0765	15	50	14	2.618	0.678	0.898
Q02878	60S ribosomal protein L6	41.6667	18	45	18	1.054	0.824	0.979	34.375	14	29	14	1.397	49.6528	15	48	15	0.696	0.905	0.333	48.6111	18	53	18	1.049	0.688	0.902
Q9BZZ5	Apoptosis inhibitor 5	31.1069	18	36	18	1.738	1.128	1.03	9.92366	5	8	5	1.165	39.1221	17	56	17	1.098	1.287	2.677	33.7786	13	40	13	1.336	1.462	1.437
O60488	Long-chain-fatty-acid--CoA ligase 4	30.0985	18	27	16	1.246	1.342	1.327	7.73558	5	6	5	1.058	16.5963	9	18	7	1.122	1.257	1.971	9.42335	5	12	4	1.268	1.667	0.885
Q9NQT8	Kinesin-like protein KIF13B	15.0602	25	30	20	0.843	1.277	1.121	1.04053	2	2	2	0.909	6.13363	9	11	4	1.156	1.053	0.992	3.06681	4	4	4	1.138	1.219	1.765
Q8WUD1	Ras-related protein Rab-2B	46.2963	10	25	3	0.765	0.774	0.786	29.6296	6	14	1	1.017	26.8519	5	32	1	1.097	1.149	1.395	42.1296	8	34	1	0.678	1.345	1.104
O75934	Pre-mRNA-splicing factor SPF27	58.2222	12	30	12	1.059	1.392	1.032	26.2222	5	9	5	0.921	56.4444	9	23	9	1.166	1.703	1.882	38.6667	7	14	7	1.332	1.252	1.038
Q6PGP7	Tetratricopeptide repeat protein 37	14.8977	20	30	20	1.3	1.07	0.927	4.92327	7	7	7	1.153	2.49361	2	4	2	1.274	1.274	1.471
O75400	Pre-mRNA-processing factor 40 homolog A	19.7492	16	34	15	1.395	1.614	0.861	9.50888	9	10	9	1.078	15.1515	12	27	12	1.101	1.664	2.114	11.8077	8	17	8	1.883	1.592	1.236
P53004	Biliverdin reductase A	46.6216	16	43	16	0.925	0.548	0.692	34.7973	13	26	13	1.128	44.5946	13	35	13	1.143	1.141	1.272	44.5946	14	35	14	0.74	1.631	1.082
P43155	Carnitine O-acetyltransferase	31.6294	18	31	18	0.845	1.573	1.034	3.67412	2	2	2	0.972	17.5719	10	17	10	1.083	0.997	2.268	17.7316	11	15	11	1.19	0.986	1.541
Q02539	Histone H1.1	32.093	13	47	4	0.626	0.544	1.237	32.5581	10	38	2	1.931	24.6512	8	71	2	1.342	3.381	1.123	36.7442	10	62	3	1.566	0.497	0.869
O60832	H/ACA ribonucleoprotein complex subunit 4	34.0467	16	42	16	1.511	1.245	1.029	18.2879	8	13	8	1.059	14.786	6	17	6	0.845	1.874	3.015	19.4553	8	15	8	2.679	1.292	1.673
Q96AG4	Leucine-rich repeat-containing protein 59	46.2541	12	44	12	1.412	2.325	0.993	33.5505	11	25	11	1.592	42.0195	11	48	11	1.032	1.687	1.715	44.2997	12	60	12	2.878	3.795	2.809
P12830	Cadherin-1	20.7483	14	31	12	1.416	2.711	1.136						15.0794	9	26	8	1.034	0.998	4.199	14.5125	9	28	8	2.27	0.945	1.298
P01892	HLA class I histocompatibility antigen, A-2 alpha chain	38.9041	10	36	4	1.293	0.506	0.78						58.3562	15	140	7	0.997	1.389	3.469	47.6712	13	127	2	1.201	2.15	2.218
Q9Y6E0	Serine/threonine-protein kinase 24	35.2144	14	30	8	1.301	1.191	1.207	9.93228	4	5	4	0.842	21.4447	8	27	3	1.205	1.078	1.112	11.7381	5	16	2	1.135	1.028	1.786
P51911	Calponin-1	54.2088	15	39	14	0.37	0.392	1.283	59.2593	23	95	22	0.212	92.5926	34	666	29	1.078	0.12	0.104	91.9192	34	688	29	0.07	0.187	0.512
P14136	Glial fibrillary acidic protein	47.2222	22	55	19	3.402	1.09	0.931													9.25926	4	31	2	1.944	1.422	0.749
O00116	Alkyldihydroxyacetonephosphate synthase, peroxisomal	35.1064	16	27	16	1.539	2.953	1.211	4.25532	2	2	2	1.12	12.9179	7	12	7	1.019	1.533	2.414	15.9574	5	7	5	1.534	1.761	1.47
P62834	Ras-related protein Rap-1A	53.2609	13	42	3	1.102	1.599	0.635	29.3478	6	16	1	1.713	59.2391	11	84	4	0.974	0.543	0.457	80.4348	15	84	3	0.786	0.861	0.869
P32455	Guanylate-binding protein 1	33.277	20	32	18	1.002	0.547	0.841	22.973	13	21	12	1.033	47.1284	27	68	24	0.996	0.813	2.513	40.3716	25	66	20	0.885	2.813	1.867
P09619	Platelet-derived growth factor receptor beta	20.8861	19	35	18	0.673	0.625	0.64	13.8336	13	16	12	1	7.77577	9	18	8	1.032	1.454	1.07	7.05244	6	12	5	0.809	0.952	0.941
Q9UEY8	Gamma-adducin	24.5042	15	31	15	0.822	0.684	0.628	7.79037	6	7	6	1.034	24.6459	13	35	13	1.158	2.004	3.084	15.1558	10	14	9	0.819	0.52	0.721
P49006	MARCKS-related protein	87.1795	10	38	9	0.621	0.722	0.649	32.3077	6	17	5	2.199	56.9231	5	8	5	1.118	4.669	5.47	15.3846	3	4	3	2.395	2.295	1.871
P42330	Aldo-keto reductase family 1 member C3	49.226	17	45	8	0.621	0.749	0.729	23.2198	7	9	4	0.672	38.6997	9	26	9	1.03	0.934	0.766	35.9133	10	17	3	0.526	0.53	0.705
P16930	Fumarylacetoacetase	41.2888	13	48	13	1.07	0.857	0.847	11.4558	5	11	5	1.566	30.5489	10	40	10	1.116	0.837	1.197	21.0024	7	15	7	1.283	1.202	0.99
Q9BXX0	EMILIN-2	21.7474	20	33	20	0.853	0.59	0.398	9.21178	12	18	12	1.282	19.5632	19	43	19	0.826	3.138	0.356	13.6752	12	16	12	1.208	0.63	0.597
P52565	Rho GDP-dissociation inhibitor 1	42.6471	12	56	12	0.664	0.432	0.751	40.6863	9	25	9	0.652	41.1765	11	81	11	1.055	0.846	0.739	41.1765	13	66	13	0.721	1.287	1.057
P07602	Prosaposin	27.0992	17	36	17	1.159	1.019	1.261	12.2137	7	12	7	1.142	14.5038	10	42	10	1.12	2.908	2.394	17.3664	12	37	12	1.531	2.548	1.501
O00170	AH receptor-interacting protein	48.7879	15	27	15	1.23	0.862	0.95	19.697	5	8	5	0.994	53.3333	16	35	16	1.012	1.149	1.343	47.8788	13	22	13	1.108	1.081	0.967
Q12874	Splicing factor 3A subunit 3	37.525	17	42	17	1.234	1.337	0.674	22.9541	12	16	12	1.757	33.7325	17	46	17	1.119	1.664	2.359	39.3214	15	33	15	1.386	1.759	1.505
Q99584	Protein S100-A13	55.102	10	58	10	0.769	1.157	1.524	37.7551	6	18	6	1.314	55.102	10	81	10	0.983	1.899	1.708	55.102	9	55	9	2.59	2.181	1.325
P54578	Ubiquitin carboxyl-terminal hydrolase 14	42.5101	17	29	17	0.933	0.986	0.988	16.1943	6	9	6	1.139	42.915	17	42	17	0.945	0.89	1.48	47.166	17	40	16	0.86	1.46	0.97
Q9NQ48	Leucine zipper transcription factor-like protein 1	46.8227	16	31	16	1.182	0.719	1.429	2.67559	1	1	1	0.947	36.4548	10	13	10	1.076	1.113	1.458	18.7291	4	5	4	1.13	0.819	0.693
Q9NZW5	MAGUK p55 subfamily member 6	39.0741	21	39	20	0.569	0.997	0.806	16.4815	9	10	8	1.135	10.5556	4	4	4	1.19	1.509	0.834	11.2963	5	5	4	1.923	1.113	1.349
O75923	Dysferlin	12.8365	22	29	19	0.964	1.06	0.958	7.30769	12	13	12	0.772	9.90385	16	40	15	1.053	1.177	0.571	9.71154	16	30	15	0.836	1.05	1.213
P30038	Delta-1-pyrroline-5-carboxylate dehydrogenase, mitochondrial	31.6163	17	47	17	1.251	2.412	0.909	17.0515	8	11	8	0.77	39.0764	19	42	19	1.166	0.657	1.189	32.5044	14	19	14	0.667	0.609	1.109
O95292	Vesicle-associated membrane protein-associated protein B/C	50.2058	11	44	9	0.888	1.417	0.88	22.6337	5	9	4	1.323	52.6749	14	52	13	1.016	1.092	2.331	30.4527	7	16	6	1.151	1.412	1.378
Q7Z7K6	Centromere protein V	51.6364	12	41	12	0.571	1.046	0.776	26.9091	6	9	6	1.172	28.3636	8	35	8	0.895	1.677	0.551	7.63636	2	12	2	2.412	1.463	0.986
P0DP23	Calmodulin-1	51.6779	9	53	9	0.809	1.043	0.884	36.9128	6	19	5	1.523	77.1812	9	194	8	1.071	0.929	0.999	77.1812	9	91	8	0.528	1.154	1.047
Q8TDQ7	Glucosamine-6-phosphate isomerase 2	46.3768	13	31	8	0.643	0.502	0.761	18.4783	4	5	1	1.034	48.5507	9	18	5	1.365	0.787	0.666	33.6957	7	19	4	0.636	1.017	0.963
P42025	Beta-centractin	44.4149	11	41	4	0.997	1.075	0.88	11.9681	4	7	1	0.831	44.9468	12	43	5	1.116	1.074	2.067	37.766	8	44	3	0.956	0.998	0.985
P19404	NADH dehydrogenase [ubiquinone] flavoprotein 2, mitochondrial	48.996	10	32	10	0.994	1.23	1.057	24.8996	5	14	5	0.997	32.5301	5	28	5	1.132	1.257	0.784	41.7671	8	33	8	1.273	1.338	1.36
Q13131	5'-AMP-activated protein kinase catalytic subunit alpha-1	35.9571	17	27	13	1.038	1.851	1.026	7.69231	4	4	4	0.834	18.068	10	22	10	0.985	0.819	0.764	15.0268	8	16	8	0.762	1.039	1.311
Q08209	Serine/threonine-protein phosphatase 2B catalytic subunit alpha isoform	30.1344	16	35	9	0.979	0.856	0.982	21.6891	12	16	9	0.802	22.6488	10	34	5	1.036	1.307	1.316	28.4069	11	22	6	1.124	1.104	1.16
Q01433	AMP deaminase 2	22.5256	19	31	19	1.44	0.995	0.828	2.27531	3	5	2	0.718	8.53242	6	7	6	1.148	1.584	1.097	8.41866	7	9	7	1.569	1.01	1.158
Q9NY33	Dipeptidyl peptidase 3	28.3582	18	38	18	2.189	1.066	1.072	10.0407	7	10	7	1.372	27.8155	17	34	17	1.127	0.936	2.671	31.0719	16	48	16	1.89	2.516	1.782
P30050	60S ribosomal protein L12	67.2727	9	39	9	1.198	1.412	0.986	52.1212	7	35	7	1.757	67.2727	12	97	12	1.017	1.89	2.121	69.0909	12	68	12	1.541	1.734	1.682
Q9BWM7	Sideroflexin-3	52.9595	14	37	13	1.283	1.816	1.142	42.6791	11	21	10	1.267	59.19	14	69	12	0.982	1.122	1.053	58.8785	15	63	13	1.817	1.923	1.641
Q6P996	Pyridoxal-dependent decarboxylase domain-containing protein 1	26.0152	17	29	17	1.216	1.55	1.111	1.01523	1	1	1	0.673	10.6599	7	10	7	1.13	1.345	3.22	25	13	28	13	1.406	1.915	2.395
O95810	Caveolae-associated protein 2	32.2353	13	46	13	0.576	0.528	0.529	20.7059	10	21	10	0.964	32.7059	13	53	13	1.059	1.438	0.333	28	10	32	10	0.73	0.349	0.393
O60841	Eukaryotic translation initiation factor 5B	14.5902	16	30	16	1.158	1.221	0.919	3.27869	3	4	3	1.313	10.9016	13	17	13	1.017	1.273	2.774	7.70492	7	12	7	1.441	1.612	1.14
Q6UXV4	MICOS complex subunit MIC27	63.0597	13	28	13	0.922	0.958	0.762	29.1045	7	10	7	1.106	48.5075	9	21	9	0.994	0.921	1.26	31.3433	5	7	5	0.881	1.064	0.941
O00148	ATP-dependent RNA helicase DDX39A	40.7494	17	36	3	1.074	1.133	1.253						41.6862	18	85	4	1.108	0.93	3.891	34.4262	13	46	1	1.522	1.083	1.847
Q86TX2	Acyl-coenzyme A thioesterase 1	43.2304	15	30	15	0.826	1.241	1.131	12.114	5	8	5	0.745	31.3539	11	18	11	1.128	0.962	0.972	21.6152	8	13	8	0.447	1.13	1.251
Q00796	Sorbitol dehydrogenase	44.8179	15	34	15	1.497	1.232	1.333	18.4874	7	10	7	1.054	33.3333	11	26	11	0.905	1.118	2.985	42.8571	13	29	13	1.959	1.165	1.349
Q9Y4F1	FERM, RhoGEF and pleckstrin domain-containing protein 1	22.0096	23	30	23	1.302	1.01	1.208	8.42105	9	15	9	1.223	5.16746	6	8	6	1.07	1.301	1.131	8.13397	8	12	8	1.39	1.36	1.782
Q14914	Prostaglandin reductase 1	41.9453	12	32	12	0.75	0.653	0.673	14.8936	5	10	5	0.679	54.4073	16	77	16	1.185	0.85	2.448	32.8267	7	19	7	0.765	1.079	1.371
Q9UBS4	DnaJ homolog subfamily B member 11	32.1229	11	29	11	1.023	1.848	1.319	11.7318	4	5	4	1.019	36.8715	11	24	11	1.133	1.627	2.495	29.0503	9	18	9	2.034	2.31	1.285
Q9H3U1	Protein unc-45 homolog A	23.6229	22	29	22	1.024	0.745	0.919	6.88559	6	9	6	0.696	29.7669	23	69	23	1.049	0.821	1.202	22.0339	17	42	16	0.84	1.128	1.185
O14497	AT-rich interactive domain-containing protein 1A	10.6783	17	25	15	1.066	1.08	1.144	1.70678	4	4	4	0.848	4.24508	6	12	5	0.974	1.549	1.945	3.01969	5	6	5	1.334	1.347	1.116
Q9UNF1	Melanoma-associated antigen D2	34.6535	18	32	18	0.877	0.829	1.005	7.09571	5	5	5	0.914	13.2013	6	10	6	1.288	1.526	1.19	15.3465	5	7	5	1.035	1.613	1.35
O15294	UDP-N-acetylglucosamine--peptide N-acetylglucosaminyltransferase 110 kDa subunit	21.9885	19	29	19	1.094	1.22	1.229	4.68451	5	5	5	0.877	13.3843	12	13	12	1.119	1.106	1.556	6.97897	6	6	6	1.112	1.305	1.052
Q9NVD7	Alpha-parvin	32.7957	14	51	13	0.594	0.436	0.794	26.6129	11	14	9	0.908	50.5376	22	128	22	0.848	0.291	0.183	43.5484	17	54	17	0.196	0.558	0.728
P61916	Epididymal secretory protein E1	51.6556	12	44	12	1.12	1.209	2.139	29.8013	6	6	6	1.351	51.6556	10	33	10	0.984	1.988	3.997	51.6556	9	21	9	1.873	2.076	1.376
P08195	4F2 cell-surface antigen heavy chain	28.254	14	26	14	1.454	2.649	1.157	4.28571	2	2	2	1.71	20.1587	11	34	11	1.126	2.187	3.514	12.6984	7	21	7	2.089	1.771	2.534
P13073	Cytochrome c oxidase subunit 4 isoform 1, mitochondrial	50.8876	13	51	13	1.223	2.1	0.994	34.3195	8	25	8	1.14	52.6627	12	37	12	1.093	1.37	3.29	37.8698	8	27	8	1.67	1.959	1.645
Q9HC35	Echinoderm microtubule-associated protein-like 4	21.8145	23	33	22	0.908	0.95	1.267	8.56269	8	10	8	0.759	22.4261	20	31	20	0.928	1.394	3.095	14.6789	13	17	13	1.587	1.849	2.194
Q9UL46	Proteasome activator complex subunit 2	50.6276	14	36	14	1.616	0.716	1.134	34.728	9	20	9	1.246	52.7197	13	52	13	1.148	1.171	3.68	58.159	11	60	11	1.508	1.99	2.682
P35914	Hydroxymethylglutaryl-CoA lyase, mitochondrial	42.7692	15	24	15	1.36	1.278	1.112	31.0769	11	11	11	1.596	45.5385	13	55	13	1.013	1.151	3.704	40.3077	11	23	11	1.577	1.447	1.758
Q9UHB9	Signal recognition particle subunit SRP68	31.7384	19	34	19	1.037	1.178	1.228	19.6172	12	15	12	1.198	36.8421	18	53	18	1.021	1.211	1.979	25.0399	12	34	12	0.876	1.315	1.581
P63096	Guanine nucleotide-binding protein G(i) subunit alpha-1	44.3503	16	41	6	0.366	0.294	0.661	31.0734	12	44	4	1.238	37.0056	11	74	4	1.154	1.414	0.545	35.5932	10	131	3	0.887	0.809	1.007
Q96HN2	Adenosylhomocysteinase 3	22.0949	16	38	1	0.681	0.521	0.656	14.4026	10	15	2	1.122	19.6399	13	27	1	1.127	2.246	2.234	15.3846	9	22	1	0.968	0.927	1.119
Q9UIG0	Tyrosine-protein kinase BAZ1B	14.6999	20	29	20	1.019	1.047	0.885	7.4174	12	14	12	1.266	5.79906	8	10	7	1.214	1.276	1.411	6.13621	8	11	8	1.601	1.167	1.302
Q15435	Protein phosphatase 1 regulatory subunit 7	47.7778	18	34	18	1.053	0.789	0.853	29.1667	9	15	9	1.128	40.5556	16	33	16	1.116	0.966	0.992	35	13	26	13	0.784	1.019	0.873
B9A064	Immunoglobulin lambda-like polypeptide 5	46.2617	9	85	4	0.522	0.752	1.577	40.6542	10	121	5	0.756	50	9	163	3	0.815	2.481	0.382	50	10	173	4	2.517	0.835	0.326
Q8WVM7	Cohesin subunit SA-1	17.806	23	30	18	1.062	1.106	0.804	2.06677	3	4	2	1.48	5.16693	7	9	5	1.072	1.73	2.388	6.91574	7	10	5	1.207	1.034	1.386
Q08431	Lactadherin	55.0388	17	26	17	0.732	0.965	0.992	42.3773	15	43	15	0.413	21.447	8	14	8	0.977	1.289	0.999	23.5142	7	14	7	1.433	0.803	0.681
Q9UNM6	26S proteasome non-ATPase regulatory subunit 13	41.4894	16	35	16	1.149	1.027	1.214	17.8191	9	15	9	1.188	39.8936	13	32	13	1.088	1.164	1.612	31.9149	11	28	11	0.994	1.301	1.419
Q14966	Zinc finger protein 638	13.2457	22	30	22	0.869	1.332	0.912	0.707786	2	2	2	1.616	6.87563	10	15	10	0.961	1.311	2.313	4.24671	5	10	5	1.348	1.478	1.611
Q9Y5M8	Signal recognition particle receptor subunit beta	46.4945	12	27	12	1.01	1.546	1.075	16.2362	3	5	3	1.333	16.6052	3	7	3	1.188	1.933	2.971	29.8893	7	17	7	1.982	2.621	2.141
Q7L5N1	COP9 signalosome complex subunit 6	48.6239	15	38	15	0.964	0.833	1.05	25.9939	6	12	6	1.241	37.3089	10	24	10	1.141	0.96	1.002	24.7706	6	13	6	0.974	1.132	0.839
O96008	Mitochondrial import receptor subunit TOM40 homolog	40.4432	9	36	9	1.186	1.596	0.918	7.75623	2	2	2	0.702	44.5983	10	27	10	1.097	1.157	3.411	40.7202	9	19	9	1.092	1.502	1.538
O60216	Double-strand-break repair protein rad21 homolog	22.504	13	27	13	1.147	0.952	0.718	13.4707	8	8	8	1.448	15.6894	10	27	10	1.086	1.556	1.683	14.1046	6	10	6	1.697	1.215	1.014
Q9UBF2	Coatomer subunit gamma-2	19.6326	14	25	12	0.806	1.207	1.086	5.74053	5	6	3	1.102	11.7107	7	17	6	1.008	1.014	1.157	13.4328	9	20	7	1.532	1.907	1.841
O94788	Retinal dehydrogenase 2	42.6641	15	50	12	0.496	0.47	0.552	10.6178	7	15	4	0.828	54.6332	27	121	24	1.185	0.505	0.606	41.5058	15	55	13	0.291	1.078	0.623
Q9BW30	Tubulin polymerization-promoting protein family member 3	54.5455	15	40	15	1.308	0.786	4.867	29.5455	6	14	6	0.246	49.4318	8	32	8	1.216	1.113	1.426	44.3182	7	19	7	0.682	0.259	0.444
P60903	Protein S100-A10	49.4845	10	67	10	0.675	0.511	0.581	41.2371	5	15	5	1.125	49.4845	8	49	8	0.563	2.269	0.665	49.4845	8	44	8	0.557	0.603	0.607
P22059	Oxysterol-binding protein 1	22.9244	18	36	16	0.827	1.158	0.983	4.95663	5	8	5	1.073	14.2503	11	24	11	1.152	1.105	1.505	12.5155	12	25	12	1.232	1.5	1.357
O95394	Phosphoacetylglucosamine mutase	23.9852	16	36	16	0.773	1.423	0.929	13.6531	7	8	7	0.914	15.4982	6	13	6	1.056	1.193	1.534	26.7528	8	11	8	1.377	2.004	1.607
Q6PI48	Aspartate--tRNA ligase, mitochondrial	32.8682	17	31	17	1.995	2.006	1.154	5.42636	4	5	4	1.64	16.7442	11	28	11	1.044	1.31	2.613	6.66667	4	7	4	1.916	2.009	3.208
P50416	Carnitine O-palmitoyltransferase 1, liver isoform	29.4955	21	30	21	1.535	0.967	1.113	10.608	7	7	7	1.097	16.1708	11	16	11	0.947	1.156	1.598	11.3842	7	10	7	1.218	1.228	0.88
Q06124	Tyrosine-protein phosphatase non-receptor type 11	36.3484	22	29	22	0.841	1.194	1.073	12.3953	7	7	7	0.839	43.0486	21	44	21	0.884	0.662	0.446	32.9983	17	25	17	0.648	1.062	0.946
P43487	Ran-specific GTPase-activating protein	55.7214	10	42	9	1.513	1.128	0.894	32.3383	6	12	6	1.395	70.1493	11	53	11	1.102	1.329	4.054	47.2637	8	21	8	1.663	1.775	2.001
O95396	Adenylyltransferase and sulfurtransferase MOCS3	46.087	16	30	16	1.303	1.259	0.958						11.087	3	10	3	0.974	0.726	0.899	13.4783	4	6	4	0.909	0.852	0.931
Q99598	Translin-associated protein X	59.3103	15	37	15	1.561	0.756	0.935	17.2414	5	6	5	1.052	47.5862	12	38	12	1.258	1.383	1.755	43.4483	9	23	9	1.149	1.116	1.067
P13716	Delta-aminolevulinic acid dehydratase	54.2424	15	30	15	0.831	0.735	0.627	37.8788	13	29	13	1.291	22.1212	7	10	7	1.135	1.26	0.918	36.3636	8	18	8	1.321	0.97	0.92
P07686	Beta-hexosaminidase subunit beta	30.5755	18	36	16	0.898	0.878	1.43	12.9496	6	9	5	1.731	30.5755	16	45	14	1.133	1.96	1.401	25.8993	14	41	12	1.402	1.799	1.55
P42229	Signal transducer and activator of transcription 5A	24.6851	17	30	2	1.063	0.646	1.066	13.3501	11	13	2	1.187	21.2846	14	23	2	1.149	1.69	1.148	12.4685	9	16	1	0.963	1.369	1.063
Q96RQ3	Methylcrotonoyl-CoA carboxylase subunit alpha, mitochondrial	26.7586	15	30	15	1.383	0.993	0.925	9.10345	4	5	4	0.842	18.4828	9	27	9	1.266	1.144	2.63	13.1034	7	10	7	1.211	0.865	1.041
P11388	DNA topoisomerase 2-alpha	10.1894	17	30	6	1.017	1.946	1.236						5.94383	10	27	2	0.618	0.804	1.546	3.85369	5	16	1	1.864	1.706	1.181
P02750	Leucine-rich alpha-2-glycoprotein	49.8559	14	43	14	0.57	0.773	1.246	15.8501	6	10	6	0.943	41.2104	14	83	13	0.778	1.39	0.682	44.6686	14	60	13	1.187	0.526	0.407
Q13938	Calcyphosin	52.381	11	49	11	0.993	1.13	7.628	18.5185	3	4	3	0.509	30.1587	5	12	5	1.175	1.445	5.57	14.2857	2	6	2	5.527	2.093	1.115
P60953	Cell division control protein 42 homolog	39.267	9	57	8	0.659	0.719	0.885	26.7016	5	16	4	0.792	43.9791	9	62	8	0.995	1.309	1.475	45.0262	9	44	8	0.844	1.417	1.271
P35270	Sepiapterin reductase	59.387	14	37	14	1.203	0.956	1.046	29.8851	6	7	6	1.097	45.2107	9	45	9	1.097	0.991	2.018	49.4253	9	25	9	1.302	1.335	1.313
P04439	HLA class I histocompatibility antigen, A-3 alpha chain	32.3288	11	31	3	1.545	0.661	0.815
P35659	Protein DEK	29.0667	16	35	16	1.231	1.236	0.66	19.7333	7	17	7	1.638	34.1333	17	43	17	1.004	1.503	3.379	25.8667	10	25	10	1.348	1.258	1.727
Q8NCW5	NAD(P)H-hydrate epimerase	47.9167	12	37	12	1.269	0.752	0.818	26.7361	6	8	6	1.075	44.4444	11	54	11	1.166	0.893	1.727	41.3194	10	38	10	0.836	1.351	1.203
P08779	Keratin, type I cytoskeletal 16	32.3467	16	43	3	1.107	1.367	1.921	19.2389	10	21	4	0.763								42.9175	22	102	7	1.667	0.42	0.767
O43294	Transforming growth factor beta-1-induced transcript 1 protein	41.4317	14	28	14	0.401	0.33	0.715	31.8872	13	24	13	0.33	62.256	21	117	21	0.855	0.31	0.145	60.3037	19	67	19	0.185	0.545	0.7
Q96AQ6	Pre-B-cell leukemia transcription factor-interacting protein 1	25.3078	17	29	17	0.933	1.262	0.85	6.15595	4	4	4	0.407	22.5718	15	31	15	1.047	1.108	0.681	15.4583	10	17	10	1.145	1.733	1.541
Q9BY44	Eukaryotic translation initiation factor 2A	34.188	15	24	15	1.245	1.774	1.008						19.6581	9	22	9	1.05	1.176	1.802	20	8	14	8	1.475	1.354	1.474
P33992	DNA replication licensing factor MCM5	29.7003	20	30	20	1.112	2.007	1.124	1.08992	1	1	1	1.47	17.03	11	16	11	1.013	1.765	4.274	19.4823	13	19	13	1.739	1.234	3.549
O43809	Cleavage and polyadenylation specificity factor subunit 5	56.3877	14	46	14	1.219	1.495	0.917	16.2996	4	6	4	3.631	52.8634	11	36	11	1.186	2.146	3.59	47.1366	8	21	8	1.731	1.936	2.108
Q8WWY3	U4/U6 small nuclear ribonucleoprotein Prp31	38.0762	17	25	17	0.957	1.141	0.901	8.61723	4	5	4	1.7	19.4389	9	14	9	1.048	1.452	2.482	20.0401	10	12	10	1.442	1.662	1.141
P28289	Tropomodulin-1	44.2897	15	33	14	0.72	0.487	0.599	37.0474	14	29	13	1.455	64.624	17	100	16	1.21	0.854	0.723	53.7604	13	43	12	0.486	0.599	0.727
P53582	Methionine aminopeptidase 1	33.6788	12	32	12	0.995	1.025	1.184	16.3212	5	7	5	0.914	31.8653	8	23	8	1.134	1.068	1.525	35.4922	9	14	9	1.129	1.191	1.55
Q9UJW0	Dynactin subunit 4	37.3913	15	29	15	0.956	0.917	0.926	10.4348	4	6	4	0.847	39.3478	16	37	16	0.985	0.984	1.015	17.6087	7	10	7	0.699	1.108	1.364
P28340	DNA polymerase delta catalytic subunit	23.1256	24	32	23	1.557	1.313	1.032						4.60705	6	6	6	0.966	1.425	3.741	3.4327	3	3	2	1.665	1.338	2.928
Q92797	Symplekin	20.8791	22	27	22	1.063	1.379	0.971	2.11931	2	2	2	1.266	5.72998	4	19	4	1.02	1.493	2.039	2.59027	2	5	2	1.555	1.344	1.344
Q13618	Cullin-3	27.8646	20	29	19	1.109	0.942	1.066	13.6719	10	11	9	1.154	14.7135	10	28	10	1.088	1.045	1.579	10.5469	7	9	6	0.923	1.246	1.332
O00303	Eukaryotic translation initiation factor 3 subunit F	30.5322	9	32	9	1.169	0.964	0.977	22.409	7	15	7	1.58	28.5714	9	39	9	1.156	1.106	1.217	20.7283	6	16	6	1.292	1.434	1.459
Q9BXR6	Complement factor H-related protein 5	30.0527	15	27	14	0.554	0.578	0.798	15.1142	8	13	7	0.894	11.0721	6	20	5	0.817	1.372	0.539
P57772	Selenocysteine-specific elongation factor	34.396	17	25	17	1.368	1.377	0.894	6.37584	3	3	3	1.207	8.05369	4	5	4	0.962	0.866	0.776	6.20805	3	3	3	1.369	1.408	1.741
P18621	60S ribosomal protein L17	52.1739	13	43	12	1.125	1.091	1.044	36.9565	8	25	7	1.182	49.4565	10	41	9	0.833	0.806	0.452	45.6522	9	33	8	1.78	1.049	0.7
Q14444	Caprin-1	22.567	16	35	16	1.247	1.206	1.296	9.0268	6	8	6	1.16	25.3879	14	42	14	0.982	1.616	4.264	17.4894	10	20	10	2.161	1.669	1.809
P00441	Superoxide dismutase [Cu-Zn]	52.5974	13	40	13	1.288	0.644	0.634	39.6104	6	10	6	1.359	97.4026	13	54	13	0.59	0.41	0.403	88.961	9	34	9	0.878	0.846	0.457
P42345	Serine/threonine-protein kinase mTOR	9.65084	22	29	21	1.026	1.072	1.08	1.72617	4	4	4	0.873	4.70773	8	10	7	0.981	0.994	1.584	6.27697	9	12	8	0.953	1.099	1.352
P19838	Nuclear factor NF-kappa-B p105 subunit	19.2149	18	27	18	0.807	0.707	1.026	7.43802	6	7	6	1.083	11.6736	9	14	9	1.06	1.236	1.011	12.9132	9	9	9	0.656	0.9	0.952
Q07507	Dermatopontin	51.7413	8	47	8	0.777	0.663	1.008	38.806	7	49	7	0.86	51.7413	9	97	9	0.757	0.701	0.31	51.7413	9	90	9	0.825	0.159	0.167
P51654	Glypican-3	19.1379	12	43	12	0.744	3.371	0.998
P53999	Activated RNA polymerase II transcriptional coactivator p15	56.6929	13	52	13	1.04	0.947	0.688	38.5827	5	7	5	1.864	59.8425	11	61	11	1.202	2.242	2.78	56.6929	12	51	12	1.568	2.229	1.726
Q96ST3	Paired amphipathic helix protein Sin3a	17.0463	21	29	21	1.131	1.233	0.85	5.10605	7	8	7	1.114	7.06991	6	8	6	0.99	1.538	1.752	4.47761	5	5	5	1.405	1.184	1.268
Q9BQ39	ATP-dependent RNA helicase DDX50	26.4586	21	25	18	1.221	0.947	0.764	7.59837	6	6	6	1.435	11.6689	9	14	8	1.042	1.582	1.952	8.41248	6	7	4	1.634	1.587	1.284
Q13547	Histone deacetylase 1	33.61	16	27	12	1.126	1.345	0.68	8.50622	4	7	2	1.409	31.7427	12	29	7	1.009	1.901	3.604	30.083	11	24	4	1.188	1.23	1.367
P68400	Casein kinase II subunit alpha	40.665	13	31	12	0.963	1.51	1.058	12.7877	4	6	4	1.175	49.6164	13	46	12	0.983	1.206	2.164	41.1765	11	27	9	1.367	1.382	1.515
Q86UU1	Pleckstrin homology-like domain family B member 1	15.1053	17	23	17	0.757	0.515	0.983	4.13943	6	6	6	0.962	10.3123	12	22	11	0.947	0.896	0.702	11.6921	13	30	13	0.755	1.149	1.407
Q9H2P0	Activity-dependent neuroprotector homeobox protein	20.6897	20	26	20	0.992	1.197	0.868	3.99274	4	4	4	0.721	9.2559	11	12	11	1.113	1.706	2.881	1.45191	2	2	2	1.661	1.222	1.506
Q9NVP1	ATP-dependent RNA helicase DDX18	28.209	17	30	17	1.101	1.689	1.014	8.95522	6	7	6	1.437	4.1791	3	3	3	0.877	1.522	2.129	3.28358	2	3	2	1.19	1.066	0.82
Q9H2U2	Inorganic pyrophosphatase 2, mitochondrial	41.9162	12	36	11	1.433	1.099	1.237	17.0659	6	12	5	1.05	50.2994	13	45	12	1.038	1.071	2.857	34.7305	8	24	7	1.148	1.05	1.173
Q9NXG2	THUMP domain-containing protein 1	33.711	14	31	14	1.027	0.957	1.17	20.3966	8	9	8	0.902	24.3626	8	14	8	1.025	1.14	1.829	18.4136	6	10	6	0.923	1.393	1.515
Q96TA1	Niban-like protein 1	30.8311	20	33	19	0.672	0.569	1.236	11.6622	9	10	9	1.041	31.2332	19	39	19	1.131	1.212	1.974	23.9946	14	32	14	1.539	0.955	1.435
Q93034	Cullin-5	26.5385	21	35	20	1.073	0.832	0.952	12.3077	10	10	10	1.214	15.1282	11	37	9	1.079	0.827	0.911	11.4103	9	20	8	0.67	0.979	1.367
Q7L775	EPM2A-interacting protein 1	24.2175	11	27	11	1.347	0.949	0.885	3.62438	2	3	2	1.173	12.8501	8	16	7	1.151	1.373	1.943	15.1565	7	14	7	1.084	1.068	1.476
Q460N5	Poly [ADP-ribose] polymerase 14	14.603	24	35	23	1.213	1.676	1.294	1.77679	3	4	3	1.262	11.4936	16	28	16	1.224	1.105	1.821	7.94003	9	11	9	1.435	1.03	0.745
P50213	Isocitrate dehydrogenase [NAD] subunit alpha, mitochondrial	34.153	14	33	14	1.161	1.118	1.05	22.6776	8	13	8	0.955	39.8907	14	37	14	1.168	0.96	1.532	45.6284	16	28	16	1.139	1.105	1.045
O15355	Protein phosphatase 1G	30.2198	16	25	16	1.208	1.291	1.02	5.67766	3	3	3	0.787	18.315	7	23	7	1.105	1.247	2.305	8.05861	4	11	4	1.399	1.81	1.651
O00487	26S proteasome non-ATPase regulatory subunit 14	47.4194	13	40	13	1.221	0.958	1.028	20.3226	6	13	6	1.132	49.0323	10	39	10	1.058	1.333	1.702	51.2903	11	36	11	1.401	1.427	1.501
Q92599	Septin-8	30.2277	16	49	10	0.788	0.763	0.949	19.4617	11	25	7	1.067	34.1615	16	88	10	1.049	2.254	1.453	38.9234	15	57	11	1.101	1.031	1.238
Q9Y4P3	Transducin beta-like protein 2	42.2819	18	25	18	0.899	1.14	0.759	15.66	7	7	7	1.383	32.6622	12	22	12	1.115	1.387	2.747	27.0694	11	17	11	1.707	2.251	2.039
O75569	Interferon-inducible double-stranded RNA-dependent protein kinase activator A	53.3546	13	33	13	1.376	1.528	1.152	24.9201	7	10	7	1.31	41.853	10	34	10	1.202	1.174	1.796	30.9904	7	19	7	1.13	1.614	1.499
Q5T9A4	ATPase family AAA domain-containing protein 3B	28.5494	22	34	2	1.996	1.561	0.93	15.1235	10	14	1	1.399	18.8272	14	33	2	1.033	1.445	4.413	16.2037	10	19	1	1.897	1.815	1.284
P49750	YLP motif-containing protein 1	11.8401	20	30	20	1.162	1.17	0.929	2.51153	4	4	4	1.313	5.53562	10	15	9	1.01	1.602	2.71	4.97181	7	11	6	1.616	1.697	1.445
P39059	Collagen alpha-1(XV) chain	11.3833	13	32	13	0.663	0.746	1.194	8.78963	11	25	11	0.413	13.2565	14	102	14	0.801	0.595	0.243	12.6801	14	48	14	0.543	0.366	0.89
P46977	Dolichyl-diphosphooligosaccharide--protein glycosyltransferase subunit STT3A	16.4539	16	42	15	0.854	1.174	0.901	7.65957	6	11	6	1.746	12.9078	11	22	10	1.015	1.726	2.964	15.8865	12	19	11	1.462	2.233	2.023
P00918	Carbonic anhydrase 2	55	12	39	12	0.843	0.84	0.551	61.1538	15	75	15	1.717	52.6923	10	28	10	0.674	2.105	0.485	41.9231	8	34	8	2.104	1.082	0.453
P55209	Nucleosome assembly protein 1-like 1	25.8312	9	33	7	1.656	1.883	0.774	16.624	7	16	5	1.337	22.7621	9	45	7	1.022	1.851	1.339	22.5064	7	22	6	2.176	1.538	1.479
Q8NBJ5	Procollagen galactosyltransferase 1	31.9936	19	38	19	1.207	0.924	1.08	15.7556	10	15	10	1.33	18.1672	11	47	11	1.084	1.784	1.987	26.3666	16	39	16	1.69	2.467	2.225
Q15042	Rab3 GTPase-activating protein catalytic subunit	22.2222	19	30	19	0.926	1.457	1.076	3.97554	3	3	3	1.315	8.25688	6	8	6	1.263	0.745	1.019	3.77166	2	9	2	1.103	1.304	1.696
P20231	Tryptase beta-2	32.3636	10	23	9	0.445	0.416	1.168	32	12	47	12	0.347	33.0909	11	130	11	1.743	0.41	0.212	34.9091	9	64	8	0.205	0.15	0.174
P24534	Elongation factor 1-beta	56.4444	14	37	12	1.277	0.949	1.464	27.1111	8	15	6	1.091	55.5556	14	67	12	1.157	1.709	2.143	55.5556	14	65	12	1.813	2.079	2.324
P43686	26S proteasome regulatory subunit 6B	34.9282	15	42	14	1.162	0.888	0.888	20.8134	8	14	8	1.123	61.0048	19	40	18	1.033	1.413	1.788	68.8995	20	54	19	1.309	1.462	1.486
Q6ZMI0	Protein phosphatase 1 regulatory subunit 21	32.5641	19	28	19	0.886	0.815	0.927	6.92308	4	4	4	0.652	11.2821	7	14	7	1.079	1.261	1.135	9.10256	5	8	5	1.143	1.2	1.106
P14678	Small nuclear ribonucleoprotein-associated proteins B and B'	28.75	7	42	1	1.076	1.183	0.956	25.4167	6	19	6	1.422	32.0833	9	53	1	1.103	3.746	4.81	32.0833	9	39	9	2.006	1.441	1.529
Q7L0Y3	Mitochondrial ribonuclease P protein 1	42.6799	16	36	16	1.794	2.092	1.215	11.4144	5	5	5	1.8	34.2432	12	19	12	0.941	1.113	4.644	19.603	8	11	8	1.864	1.609	1.478
P10599	Thioredoxin	52.381	9	40	9	0.873	0.865	1.272	40	5	15	5	1.488	42.8571	7	71	7	1.163	1.293	1.584	65.7143	8	48	8	1.239	1.248	1.227
O00186	Syntaxin-binding protein 3	29.3919	18	36	18	0.955	0.75	0.878	17.3986	10	14	10	1.002	31.0811	17	29	17	1.024	1.269	2.013	7.60135	4	6	4	0.706	0.859	1.151
A2RRP1	Neuroblastoma-amplified sequence	10.2488	23	29	23	0.858	1.115	1.034						0.379587	1	1	1	1.035	0.558	0.587	2.27752	6	6	6	1.071	1.415	1.532
Q15274	Nicotinate-nucleotide pyrophosphorylase [carboxylating]	38.3838	10	24	10	0.901	0.976	0.841	25.9259	7	12	7	1.064	34.6801	8	23	8	1.37	1.095	3.637	29.9663	7	11	7	1.398	0.793	1.646
P17931	Galectin-3	32.4	12	64	12	0.617	0.714	0.535	32.4	10	42	10	1.16	45.2	12	203	12	0.83	2.7	0.855	45.2	11	81	11	0.645	0.927	0.688
O75351	Vacuolar protein sorting-associated protein 4B	41.8919	15	26	12	0.709	1.384	1.162	20.4955	8	11	7	1.209	17.7928	7	10	7	1.001	1.031	1.194	26.8018	10	17	9	0.977	1.29	1.016
P05452	Tetranectin	50.495	12	40	12	0.587	0.575	1.462	49.505	9	35	9	0.734	46.5347	10	47	10	0.966	1.777	0.361	49.505	10	40	10	2.382	0.63	0.755
Q4KMQ2	Anoctamin-6	21.0989	16	32	16	0.612	1.084	0.611	13.6264	12	17	12	1.198	12.1978	8	11	8	1.03	1.067	0.71	10.5495	7	11	7	0.805	0.994	1.157
Q99729	Heterogeneous nuclear ribonucleoprotein A/B	33.4337	16	38	14	1.235	0.87	0.735	20.4819	8	18	7	2.243	37.3494	17	69	15	1.14	2.554	5.757	33.1325	11	39	10	1.93	1.707	2.397
Q9H0W9	Ester hydrolase C11orf54	45.7143	11	36	11	1.328	0.872	0.742	13.0159	3	5	3	1.398	27.9365	8	34	8	1.129	1.571	1.053	13.6508	4	14	4	1.357	0.958	0.926
Q9H488	GDP-fucose protein O-fucosyltransferase 1	32.4742	10	31	10	0.96	1.542	1.225	16.2371	5	6	5	1.433	22.9381	6	13	6	1.093	1.109	1.975	13.1443	3	9	3	1.946	1.682	1.754
P84098	60S ribosomal protein L19	36.7347	12	32	12	0.954	0.819	0.869	34.6939	11	17	10	1.233	43.8776	13	39	12	0.883	1.009	0.406	39.2857	10	22	9	1.161	0.843	0.957
P62829	60S ribosomal protein L23	52.8571	10	37	10	0.994	1.313	0.981	50.7143	7	23	7	0.948	60.7143	8	61	8	0.896	1.37	1.564	59.2857	10	46	10	1.14	1.343	1.461
Q8TCJ2	Dolichyl-diphosphooligosaccharide--protein glycosyltransferase subunit STT3B	14.891	14	28	13	0.787	0.983	0.677	9.4431	7	8	7	1.817	15.1332	12	24	11	1.028	1.805	2.253	9.0799	8	13	7	1.405	1.348	1.474
Q01469	Fatty acid-binding protein, epidermal	72.5926	12	35	12	0.861	0.793	1.836	44.4444	5	12	5	0.959	69.6296	12	59	12	1.083	4.918	3.946	77.037	15	89	15	1.922	0.195	1.229
P29992	Guanine nucleotide-binding protein subunit alpha-11	47.3538	15	40	10	0.581	0.892	0.729	28.4123	10	26	7	1.05	27.5766	9	30	5	1.016	1.065	0.661	32.0334	11	32	7	0.642	0.76	0.801
Q06203	Amidophosphoribosyltransferase	34.236	15	27	15	1.489	0.851	0.905	10.4449	4	4	4	1.147	13.5397	6	10	6	1.144	1.643	2.737	5.41586	2	3	2	1.824	0.925	1.336
P15170	Eukaryotic peptide chain release factor GTP-binding subunit ERF3A	30.4609	18	30	8	1.216	1.082	1.022	12.6253	6	8	6	1.069	32.0641	14	28	14	1.105	1.219	1.732	26.6533	12	22	12	1.375	1.422	1.34
Q99471	Prefoldin subunit 5	63.6364	10	29	10	1.135	1.085	0.938	37.6623	6	8	6	1.031	70.1299	9	22	9	1.031	1.174	1.805	37.013	5	11	5	1.291	1.607	1.27
P80404	4-aminobutyrate aminotransferase, mitochondrial	34.6	13	31	13	1.415	1.211	0.892						12	4	6	4	1.016	0.784	1.665	3	1	1	1	0.812	1.907	3.465
Q9NUP9	Protein lin-7 homolog C	53.8071	11	28	7	1.007	1.078	1.151	14.7208	3	3	2	1.182	30.4569	6	12	3	1.223	1.203	2.162	43.6548	8	13	7	2.239	1.478	1.656
P56537	Eukaryotic translation initiation factor 6	42.8571	6	33	6	1.334	1.693	0.977	17.551	4	8	4	1.035	46.1224	7	30	7	1.21	1.04	1.426	46.1224	7	24	7	1.331	1.16	1.044
P55769	NHP2-like protein 1	57.0312	9	33	9	1.469	1.145	0.923	46.0938	5	16	5	1.934	46.875	6	38	6	1.232	2.531	3.504	46.875	6	25	6	2.404	2.183	1.495
Q92747	Actin-related protein 2/3 complex subunit 1A	34.0541	14	35	14	0.813	0.851	0.943	26.7568	10	15	10	0.939	30.8108	10	39	10	1.027	0.7	0.914	55.9459	14	34	13	0.425	0.693	1.071
O60504	Vinexin	23.5469	14	35	14	0.493	0.651	0.647	13.5618	11	18	11	0.904	31.5946	17	49	17	1.02	1.058	0.505	33.6811	15	35	15	0.503	0.607	0.563
P42285	Superkiller viralicidic activity 2-like 2	21.3052	21	29	21	1.269	1.29	0.952	4.03071	4	5	4	1.489	12.1881	11	20	11	1.171	1.128	1.5	11.9962	12	17	11	1.33	1.279	1.376
P20618	Proteasome subunit beta type-1	38.5892	10	35	10	0.841	0.714	1.24	34.4398	7	14	7	0.894	50.6224	10	51	10	1.207	0.9	1.397	51.8672	11	35	11	1.083	1.238	1.489
Q9H7Z7	Prostaglandin E synthase 2	39.7878	11	24	11	1.103	1.059	0.981	16.4456	5	12	5	1.339	36.3395	9	38	9	1.078	1.019	1.914	28.382	6	24	6	1.372	1.38	1.312
Q8N335	Glycerol-3-phosphate dehydrogenase 1-like protein	49.5726	19	26	18	0.815	0.633	0.823	24.7863	9	11	9	0.586	22.792	8	21	8	1.141	0.625	0.906	20.2279	7	16	7	0.658	0.666	0.97
O96019	Actin-like protein 6A	46.1538	15	29	15	1.041	0.966	0.903	11.1888	4	9	4	1.521	25.4079	10	26	10	1.166	1.439	1.999	28.4382	7	17	7	1.287	1.322	1.549
P63000	Ras-related C3 botulinum toxin substrate 1	41.6667	9	48	5	0.808	0.752	0.746	41.6667	9	39	5	0.895	45.3125	11	72	6	1.029	0.805	0.92	45.3125	10	54	5	0.784	1.194	1.201
Q04446	1,4-alpha-glucan-branching enzyme	27.0655	18	36	18	0.813	0.639	0.8	4.13105	3	7	3	1.144	23.0769	15	50	15	1.123	1.046	0.568	18.9459	12	36	12	0.824	1.165	0.965
P24666	Low molecular weight phosphotyrosine protein phosphatase	55.0633	8	29	8	1.499	1.249	0.758	47.4684	8	14	8	1.419	76.5823	11	42	11	1.053	1.224	1.934	54.4304	7	21	7	1.38	1.616	1.348
Q07866	Kinesin light chain 1	32.9843	20	32	13	0.837	0.988	1.263	13.7871	8	11	6	0.791	20.5934	11	16	9	1.054	0.965	1.059	24.9564	13	21	12	0.968	1.448	1.366
Q7Z4V5	Hepatoma-derived growth factor-related protein 2	23.2489	19	40	16	0.902	0.918	0.644	12.0715	10	13	8	2.208	15.3502	13	27	10	1.054	2.577	2.929	14.456	10	19	7	1.339	1.307	1.208
O43396	Thioredoxin-like protein 1	42.5606	9	21	9	0.899	0.711	0.796	21.4533	5	9	5	0.796	52.5952	10	33	10	1.227	1.045	0.751	37.3702	7	20	7	0.931	1.443	1.696
Q15008	26S proteasome non-ATPase regulatory subunit 6	35.9897	16	35	16	1.261	1.217	1.022	12.8535	5	6	5	1.059	31.3625	12	38	12	1.035	0.986	1.177	29.8201	10	33	10	0.985	1.253	1.487
Q8N3V7	Synaptopodin	19.9139	13	26	13	0.768	0.598	1.785	5.59742	5	6	5	1.32	11.0872	7	15	7	0.984	0.97	0.794	10.0108	5	21	5	1.424	1.207	1.369
Q9Y2J2	Band 4.1-like protein 3	17.2953	17	24	9	0.71	0.615	0.563	11.3155	10	16	7	1.399	6.16375	6	7	3	1.222	1.831	0.696	15.8234	13	17	10	1.346	0.996	0.998
Q92522	Histone H1x	40.3756	12	35	12	0.71	0.737	0.898	49.7653	13	31	13	1.714	35.6808	9	34	9	1.005	3.109	0.744	44.6009	13	29	13	0.99	0.466	0.328
Q15907	Ras-related protein Rab-11B	55.0459	12	52	12	0.927	1.074	0.848	42.6606	10	22	10	0.803	44.9541	9	66	9	1.064	0.971	1.375	44.9541	9	53	9	1.069	1.33	1.572
Q9UBU9	Nuclear RNA export factor 1	30.3716	16	24	16	1.086	1.129	0.89	5.49273	3	3	3	1.046	18.5784	9	16	9	1.118	1.395	1.767	12.4394	5	9	5	1.171	1.178	1.392
P26196	Probable ATP-dependent RNA helicase DDX6	28.7785	17	34	16	1.237	1.256	0.874	23.6025	12	17	11	1.313	27.9503	14	33	13	0.944	1.144	1.732	26.294	10	29	9	1.315	1.129	1.375
O95232	Luc7-like protein 3	28.7037	15	30	15	1.083	1.405	0.943	5.78704	3	3	3	1.574	11.8056	5	15	5	1.201	1.299	1.611	11.5741	5	10	5	1.592	1.186	1.376
O43395	U4/U6 small nuclear ribonucleoprotein Prp3	30.7467	20	28	20	1.156	1.129	1.116	2.78184	2	2	2	1.173	16.9839	9	13	9	1.022	1.341	2.572	5.85652	3	5	3	0.901	1.759	1.199
P40222	Alpha-taxilin	31.8681	18	31	17	1.015	1.126	1.004	3.47985	2	3	2	1.143	32.967	14	17	14	1.043	1.677	1.971	28.3883	11	14	10	1.71	2.09	1.353
P84103	Serine/arginine-rich splicing factor 3	49.3902	12	48	11	0.995	1.392	0.49	33.5366	8	19	8	2.022	42.6829	8	48	7	1.123	3.506	3.802	32.3171	7	34	6	1.778	1.776	2.035
Q8TBC4	NEDD8-activating enzyme E1 catalytic subunit	32.3974	11	31	11	1.006	0.782	0.96	4.75162	1	1	1	1.043	39.0929	13	40	13	1.177	1.058	1.227	32.1814	11	16	11	0.865	1.16	1.286
Q14699	Raftlin	30.1038	14	25	14	0.666	0.493	0.986	10.8997	5	7	5	0.969	12.4567	6	15	6	1.109	1.586	0.961	6.92042	3	4	3	0.965	0.844	0.635
O76024	Wolframin	18.0899	15	26	15	0.445	0.447	0.621	10.2247	9	14	9	0.889	16.9663	15	33	15	1.139	1.232	1.533	5.73034	5	6	5	0.71	0.523	0.872
Q96CS3	FAS-associated factor 2	40.4494	15	26	14	1.152	1.227	0.919	8.31461	4	4	4	1.708	39.7753	12	23	12	1.041	1.628	2.162	22.6966	9	12	9	1.34	1.729	1.597
Q8NI60	Atypical kinase COQ8A, mitochondrial	27.6662	15	27	15	1.714	1.32	0.936	2.78207	2	2	2	0.92	6.18238	3	4	3	1.274	0.969	1.475	2.47295	1	1	1	0.954	1.073	1.149
Q8NBQ5	Estradiol 17-beta-dehydrogenase 11	48.3333	13	25	13	1.077	1.671	1.062	10.3333	3	5	3	1.488	28	6	11	6	0.931	1.712	2.722	34.3333	8	14	8	0.963	1.441	1.092
P01019	Angiotensinogen	21.6495	9	30	9	0.627	0.834	1.522	14.2268	6	9	6	1.052	24.9485	10	41	10	0.807	1.113	0.426	20.2062	9	33	9	1.079	0.541	0.437
Q8IZ83	Aldehyde dehydrogenase family 16 member A1	26.9327	14	27	14	1.055	0.944	1.03	16.9576	12	18	12	1.037	28.1796	16	34	16	1.164	1.241	0.974	25.3117	13	28	13	1.163	0.902	0.939
P17812	CTP synthase 1	27.0728	17	25	13	1.189	1.644	1.052	21.3198	11	13	9	0.655	27.4112	15	43	13	1.02	0.616	2.045	16.2437	8	9	6	0.519	0.903	1.167
Q15437	Protein transport protein Sec23B	26.9883	17	26	14	1.486	2.233	1.183						17.0795	10	21	7	1.298	1.218	2.661	18.3833	9	20	6	2.137	1.328	1.489
Q12996	Cleavage stimulation factor subunit 3	34.8675	18	30	18	0.998	1.179	0.97	4.88145	4	5	4	1.745	7.81032	4	10	4	1.116	1.996	2.327	8.3682	5	5	5	1.104	1.252	1.826
P63162	Small nuclear ribonucleoprotein-associated protein N	29.5833	7	40	1	0.401	0.392	0.523						33.3333	10	53	2	1.051	2.543	3.141
Q9HCS7	Pre-mRNA-splicing factor SYF1	26.7836	22	29	22	1.196	1.177	0.97	2.10526	2	2	2	1.322	5.61404	3	5	3	1.047	1.143	1.501	2.80702	2	3	2	1.772	1.38	1.813
Q9Y697	Cysteine desulfurase, mitochondrial	44.6389	15	25	15	0.988	1.164	1.052	5.03282	2	2	2	2.618	32.8228	11	15	11	0.988	1.237	1.74	19.256	5	5	5	0.872	1.07	0.983
Q9UN36	Protein NDRG2	38.814	9	29	9	0.809	0.629	0.724	8.62534	3	5	3	0.75	24.5283	7	18	7	1.002	1.449	0.677	23.1806	5	12	5	0.44	0.528	0.612
Q8IXQ6	Poly [ADP-ribose] polymerase 9	20.4918	15	26	15	1.747	1.729	1.332	3.86417	4	4	4	1.205	16.1593	12	29	12	1.104	1.245	3.92	10.6557	8	14	8	2.344	1.994	2.08
Q05397	Focal adhesion kinase 1	19.4867	16	22	15	1.516	1.275	1.088	3.89734	5	6	5	1.089	14.4487	10	27	10	1.066	1.266	1.682	17.9658	13	20	13	1.268	1.24	0.624
P22694	cAMP-dependent protein kinase catalytic subunit beta	35.0427	15	41	3	0.53	0.478	0.643						39.6011	12	33	3	1.011	1.08	0.513	34.188	10	30	3	0.722	0.791	1.244
Q9Y2U8	Inner nuclear membrane protein Man1	22.1734	15	19	15	0.88	1.276	0.687	6.80571	5	5	5	1.39	6.36663	7	8	7	1.547	0.568	1.591	2.08562	2	2	2	0.95	0.641	0.62
Q8NFH4	Nucleoporin Nup37	38.6503	10	34	10	1.099	1.421	0.987	11.0429	3	3	3	1.645	22.0859	6	12	6	1.177	1.214	1.482	12.5767	3	10	3	1.463	1.413	1.594
P11171	Protein 4.1	25	19	29	17	1.124	0.902	0.793	31.3657	26	69	24	1.676	14.8148	10	23	7	0.712	2.343	1.275	12.2685	9	18	9	2.48	1.252	0.861
P69891	Hemoglobin subunit gamma-1	60.5442	9	45	1	1.006	0.689	0.764	62.585	7	244	1	1.687	60.5442	10	650	7	0.537	1.642	0.596	56.4626	8	489	1	2.207	1.158	0.542
P20592	Interferon-induced GTP-binding protein Mx2	21.1189	13	29	9	1.594	0.775	1.233	9.79021	5	7	3	1.329	16.3636	10	59	4	1.12	1.758	3.012	19.5804	11	33	7	2.112	1.6	1.515
O00469	Procollagen-lysine,2-oxoglutarate 5-dioxygenase 2	26.5943	15	31	15	1.754	1.323	1.205						3.25645	2	3	2	1.073	0.832	0.72	26.3229	18	36	18	4.869	4.775	3.953
Q9UL12	Sarcosine dehydrogenase, mitochondrial	24.6187	21	25	21	0.721	1.483	0.923	0.980392	1	2	1	1.542
O75147	Obscurin-like protein 1	14.1878	20	26	20	1.008	0.752	0.958	0.949367	2	2	2	0.9	1.47679	2	3	2	0.956	1.803	1.342	0.791139	2	2	2	1.004	1.211	1.08
O43813	LanC-like protein 1	32.8321	13	31	13	0.984	0.719	0.712	21.8045	7	12	7	1.464	20.5514	9	25	9	0.931	0.688	0.616	20.5514	8	17	8	0.42	0.553	0.8
P46439	Glutathione S-transferase Mu 5	52.7523	15	37	7	0.466	0.493	0.266	32.5688	8	12	4	0.819
Q9UBB4	Ataxin-10	29.8947	14	27	13	1.116	1.17	0.999	8.21053	3	3	3	1.585	20.2105	8	28	7	1.119	1.067	1.848	8.42105	3	8	2	0.694	1.092	1.493
Q13247	Serine/arginine-rich splicing factor 6	25.2907	12	41	7	1.24	2.537	0.942	23.5465	10	21	5	1.637	31.686	15	36	10	1.244	2.548	4.83	27.0349	12	24	7	1.942	1.787	1.903
O43237	Cytoplasmic dynein 1 light intermediate chain 2	47.561	16	25	15	0.825	1.367	1.059	10.5691	5	6	4	0.763	23.1707	9	20	8	0.911	0.816	0.775	32.9268	12	22	12	0.861	1.203	1.233
O00764	Pyridoxal kinase	30.7692	9	36	9	1.192	0.873	0.848	15.3846	5	10	5	1.01	38.141	10	27	10	1.23	1.491	1.683	55.7692	14	43	14	2.094	1.863	2.04
P46109	Crk-like protein	47.1947	15	32	15	1.148	0.955	0.89	23.7624	6	9	6	0.97	41.2541	9	43	9	1.108	1.117	1.285	49.1749	11	38	11	0.98	1.145	1.185
Q9Y3A5	Ribosome maturation protein SBDS	47.2	14	34	14	0.734	0.592	0.799	27.2	9	12	9	0.852	63.6	16	59	16	0.988	0.646	0.625	50.8	12	28	12	0.734	0.964	0.922
Q03001	Dystonin	3.1572	20	24	18	0.743	1.25	1.143	0.858653	6	6	5	1.247	1.46631	10	20	6	0.842	0.705	0.698	1.07001	7	11	5	0.569	0.633	1.015
Q96P70	Importin-9	17.0989	16	32	16	1.099	1.206	0.976	2.59366	2	3	2	0.879	8.64553	7	27	7	1.11	1.172	1.844	9.70221	6	28	6	1.221	1.339	1.809
P61964	WD repeat-containing protein 5	52.0958	12	30	10	1.242	1.263	0.889	13.4731	4	6	4	1.657	44.3114	10	34	10	1.152	1.836	2.115	38.6228	10	18	10	1.518	1.494	1.35
O15484	Calpain-5	31.7188	18	28	18	0.724	0.824	0.765	10.1562	6	12	6	0.869	17.3438	9	12	9	0.974	1.238	1.19	10.1562	5	7	5	0.682	0.582	1.051
Q7L2H7	Eukaryotic translation initiation factor 3 subunit M	36.3636	11	28	11	1.126	0.878	0.982	12.2995	4	6	4	1.243	12.5668	5	12	5	1.197	1.023	1.514	16.0428	5	8	5	1.17	1.094	1.847
Q2TB90	Putative hexokinase HKDC1	20.9378	19	25	16	1.564	2.035	1.161
Q9Y6D9	Mitotic spindle assembly checkpoint protein MAD1	29.2479	18	24	18	1.03	0.99	0.912	6.68524	5	5	5	0.869	9.05292	6	6	6	1	1.171	1.075	7.66017	4	4	4	1.272	0.962	1.291
P15927	Replication protein A 32 kDa subunit	54.8148	11	34	11	1.289	1.232	0.989	5.18519	1	1	1	1.298	55.1852	9	20	9	1.027	1.446	2.347	55.9259	7	16	7	1.417	1.319	1.319
Q9NW64	Pre-mRNA-splicing factor RBM22	36.1905	14	24	14	1.041	1.276	0.891	8.33333	3	3	3	1.792	20	7	11	7	1.157	1.818	2.45	14.2857	4	5	4	1.57	1.316	1.136
P49903	Selenide, water dikinase 1	32.6531	9	28	9	1.151	0.816	0.884	10.9694	3	4	3	1.434	30.6122	9	29	8	1.248	1.17	1.52	34.6939	10	26	10	1.047	1.315	0.85
P62750	60S ribosomal protein L23a	49.359	14	46	14	1.121	0.968	1.113	32.0513	7	18	7	1.655	51.2821	14	39	14	0.941	1.487	0.618	57.0513	12	84	12	1.174	0.946	0.912
P69892	Hemoglobin subunit gamma-2	60.5442	9	45	1	0.64	0.563	0.818	62.585	7	241	1	2.435								56.4626	8	487	1	0.889	1.074	0.539
Q9BRX8	Redox-regulatory protein FAM213A	44.9782	11	34	11	0.8	1.634	1.154	3.93013	1	1	1	0.967	29.2576	6	21	6	1.093	1.18	2.769	13.5371	3	4	3	1.524	0.702	1.106
P35080	Profilin-2	64.2857	10	23	10	0.97	1.058	0.995	35.7143	6	11	6	0.916	40	7	38	7	1.023	0.858	2.326	45.7143	5	14	5	0.559	0.873	0.933
P02743	Serum amyloid P-component	29.5964	10	68	10	0.662	0.683	0.151	34.0807	11	45	11	0.98	33.6323	11	92	11	0.657	0.809	0.145	33.6323	11	64	11	0.879	0.262	0.202
Q9NVH1	DnaJ homolog subfamily C member 11	32.0215	18	28	18	1.34	0.973	0.825	15.7424	9	10	9	1.369	32.9159	17	29	17	1.283	1.154	3.498	19.3202	9	15	9	1.251	1.637	1.892
Q9UIA9	Exportin-7	16.7433	15	22	15	1.245	0.919	0.986	7.63569	8	8	8	1.168	7.81969	6	9	6	1.224	1.403	1.676	1.01196	1	2	1	0.974	1.036	1.391
P42226	Signal transducer and activator of transcription 6	25.5018	19	26	19	0.825	0.783	0.652	6.49351	5	6	5	1.069	22.9044	15	27	14	0.973	1.025	0.888	16.8831	10	14	10	0.572	0.82	1.005
Q68CZ2	Tensin-3	14.9481	16	26	13	0.995	0.813	1.028	7.33564	12	17	7	1.61	8.23529	9	31	5	1.039	1.124	0.485	13.7716	13	33	10	1.56	1.156	1.167
P46782	40S ribosomal protein S5	46.5686	12	39	12	1.176	1.58	0.848	28.9216	7	19	7	0.903	52.9412	12	72	12	0.821	1.214	2.322	44.6078	12	46	12	1.889	1.544	1.661
Q13347	Eukaryotic translation initiation factor 3 subunit I	43.6923	11	32	11	1.008	0.707	0.986	22.1538	6	11	6	1.377	55.6923	13	32	13	1.152	1.468	1.556	51.0769	12	21	12	1.224	1.425	1.474
O43264	Centromere/kinetochore protein zw10 homolog	30.0385	18	28	18	1.011	1.494	0.922						4.10783	2	3	2	1.161	1.21	1.256	6.03338	3	3	3	1.01	1.562	2.298
Q96GK7	Fumarylacetoacetate hydrolase domain-containing protein 2A	55.7325	12	30	3	1	0.711	0.892
P83731	60S ribosomal protein L24	56.6879	15	31	15	1.242	1.024	1.01	44.586	12	18	12	1.362	45.8599	9	22	9	0.952	0.991	0.366	45.8599	9	18	9	1.697	0.847	0.571
O95433	Activator of 90 kDa heat shock protein ATPase homolog 1	36.3905	13	36	13	1.531	1.238	1.227	18.3432	6	7	6	1.06	33.432	13	38	13	1.154	0.958	2.658	30.4734	11	31	11	0.887	1.35	1.768
Q9H6T3	RNA polymerase II-associated protein 3	24.9624	17	19	17	1.022	1.108	0.976	2.40602	2	3	2	1.347	8.42105	3	3	3	0.948	1.239	1.696	3.90977	3	3	3	1.63	1.142	0.917
P78559	Microtubule-associated protein 1A	8.02711	19	28	18	0.89	0.796	1.026	2.06921	5	9	3	0.782	4.03139	9	29	7	1.007	0.772	0.785	4.45951	10	23	8	0.823	1	1.092
Q96EE3	Nucleoporin SEH1	36.1111	11	22	11	1.004	1.226	0.905	12.5	4	5	4	1.455	33.0556	7	15	7	1.082	1.345	1.512	23.6111	5	6	5	1.253	1.054	0.993
P55036	26S proteasome non-ATPase regulatory subunit 4	37.6658	11	30	11	1.136	1.066	1.03	18.5676	6	9	4	1.379	36.87	9	36	7	1.078	1.675	2.007	33.4218	10	25	10	1.388	1.328	1.101
Q32P44	Echinoderm microtubule-associated protein-like 3	20.3125	15	23	15	1.184	0.632	0.85	7.47768	6	7	6	0.943	10.6027	7	11	7	1.042	1.305	1	6.69643	4	11	4	1.772	1.312	1.539
Q01814	Plasma membrane calcium-transporting ATPase 2	9.41271	13	30	1	0.01	100	2.297
P16144	Integrin beta-4	12.7333	19	28	19	1.718	0.819	1.691	3.56751	6	7	6	0.608	20.0878	28	71	28	1.054	0.916	2.206	15.6422	20	40	20	0.786	0.375	0.846
Q96DH6	RNA-binding protein Musashi homolog 2	34.7561	12	22	10	1.16	1.536	0.811	4.57317	1	2	1	2.822	9.45122	2	4	2	1.33	1.996	2.014
P01891	HLA class I histocompatibility antigen, A-68 alpha chain	29.589	8	32	1	0.895	0.629	0.617
Q7Z4W1	L-xylulose reductase	48.7705	11	37	11	1.275	0.784	0.713	26.6393	6	11	6	1.079	64.3443	11	41	11	1.019	1.154	3.133	38.5246	6	16	6	1.437	1.197	1.385
P63167	Dynein light chain 1, cytoplasmic	52.809	7	39	5	0.883	1.03	1.18	21.3483	3	11	2	1.415	57.3034	8	63	5	0.992	0.482	0.881	69.6629	9	27	5	0.497	0.868	1.001
Q16629	Serine/arginine-rich splicing factor 7	40.3361	14	42	13	0.962	1.307	0.587	22.2689	7	16	7	1.435	37.395	10	48	9	1.216	2.991	4.446	36.5546	11	36	10	1.871	1.799	1.709
P10606	Cytochrome c oxidase subunit 5B, mitochondrial	55.814	11	34	11	0.978	1.951	1.214	40.3101	8	18	8	1.134	55.814	10	48	10	1.246	1.535	2.78	35.6589	8	47	8	1.423	1.675	0.72
Q13573	SNW domain-containing protein 1	38.4328	19	31	19	1.069	1.377	0.853	1.86567	1	1	1	3.143	23.8806	9	14	9	0.998	1.677	2.002	23.8806	10	15	10	1.39	1.569	1.523
P41240	Tyrosine-protein kinase CSK	34.4444	14	27	14	1.259	1.145	1.008	22.2222	10	13	10	1.118	13.1111	5	11	5	1.12	1.34	0.902	25.1111	10	20	10	1.192	1.467	1.579
P16278	Beta-galactosidase	22.8951	12	30	12	0.958	1.272	1.653	10.6352	6	8	6	1.549	11.5214	6	23	6	1.113	1.608	2.328	12.8508	7	21	7	1.707	2.084	1.295
P98194	Calcium-transporting ATPase type 2C member 1	24.1567	15	22	15	1.446	1.918	1.44	1.19695	1	1	1	0.735								3.80849	2	2	2	1.789	1.373	1.213
O43772	Mitochondrial carnitine/acylcarnitine carrier protein	42.1927	12	29	12	1.087	2.067	1.018	5.64784	3	3	3	1.016	31.5615	8	17	8	1.017	0.937	2.693	11.9601	2	4	2	1.122	1.105	0.993
O00273	DNA fragmentation factor subunit alpha	43.2024	14	21	14	1.547	0.771	0.761	8.45921	3	3	3	0.482	46.2236	11	23	11	1.258	1.246	1.734	33.5347	8	12	8	1.684	1.638	1.462
Q6WCQ1	Myosin phosphatase Rho-interacting protein	21.9512	21	25	20	0.729	0.744	1.277	11.7073	11	12	10	1.015	16.5854	12	17	12	1.088	1.305	0.849	20.4878	17	25	16	1.31	1.452	1.745
P35249	Replication factor C subunit 4	49.0358	15	21	15	1.393	1.49	0.925	14.6006	4	6	4	1.443	10.7438	3	5	3	1.186	1.068	1.706	26.4463	8	10	8	1.897	1.291	2.448
Q96P16	Regulation of nuclear pre-mRNA domain-containing protein 1A	45.8333	14	26	9	1.181	1.728	1.193						8.97436	3	3	1	3.254	1.51	2.306	8.01282	2	2	1	2.366	1.501	1.568
P62244	40S ribosomal protein S15a	69.2308	11	37	11	1.043	1.092	0.88	33.8462	7	19	7	1.989	70	10	46	10	0.916	1.718	2.699	71.5385	11	40	11	1.705	1.845	1.96
Q14999	Cullin-7	13.9576	17	27	15	1.246	1.169	0.943						2.00236	3	3	3	1.21	0.892	0.835	3.59246	3	3	3	1.158	1.175	1.45
P19971	Thymidine phosphorylase	31.7427	14	26	14	1.861	1.146	1.156	25.5187	10	17	10	1.294	49.5851	20	76	20	1.141	2.665	2.699	61.8257	24	101	24	1.934	2.21	1.655
Q96S55	ATPase WRNIP1	31.4286	16	27	16	1.281	1.163	1.056	1.35338	1	1	1	1.119	9.62406	6	11	6	1.171	0.889	1.405	3.00752	2	2	2	1.57	1.306	1.632
O15357	Phosphatidylinositol 3,4,5-trisphosphate 5-phosphatase 2	18.124	18	19	17	1.537	1.132	1.108	2.30525	2	2	2	1.119	3.89507	4	8	4	1.063	1.151	1.544	3.10016	3	4	3	1.566	2.292	1.374
Q99567	Nuclear pore complex protein Nup88	25.1012	16	29	16	0.92	1.412	0.807	8.23212	7	8	7	1.46	17.5439	8	17	8	1.035	1.287	1.615	17.5439	8	11	8	1.541	1.417	1.2
Q9Y394	Dehydrogenase/reductase SDR family member 7	34.8083	11	36	11	0.918	1.292	0.744	15.0442	5	10	5	0.979	22.4189	6	12	6	0.924	1.257	1.045	28.6136	6	13	6	1.031	1.831	1.596
P30085	UMP-CMP kinase	56.6327	9	40	9	0.947	2.029	1.298	27.0408	5	6	5	0.832	57.6531	10	51	10	1.133	1.048	2.996	57.6531	11	39	11	1.552	2.077	1.545
O60306	Intron-binding protein aquarius	15.0168	16	24	16	1.349	1.507	0.981	1.88552	2	2	2	0.793	1.75084	2	2	1	1.386	1.338	1.615	2.62626	3	3	2	1.904	0.843	0.945
Q9NQW7	Xaa-Pro aminopeptidase 1	26.4848	16	29	16	1.224	0.775	1.156	16.5329	9	12	9	1.037	29.695	15	40	15	1.037	0.961	1.536	33.3868	15	48	15	1.124	1.498	1.707
Q9NTZ6	RNA-binding protein 12	13.412	14	28	13	1.188	1.119	0.773	3.64807	3	3	3	2.856	9.12017	8	15	8	1.061	1.459	2.107	5.5794	5	8	5	2.205	1.181	1.09
Q96DG6	Carboxymethylenebutenolidase homolog	46.5306	13	35	13	1.111	0.572	0.489	24.4898	7	11	7	1.406	28.5714	7	9	7	0.906	1.148	0.535	16.7347	6	9	6	0.621	0.825	0.674
Q13421	Mesothelin	17.3016	12	28	12	1.101	0.452	2.859						20.7937	13	64	13	1.168	1.192	7.179	20.3175	10	36	10	1.664	4.266	1.56
Q86WV6	Stimulator of interferon genes protein	36.9393	9	24	9	0.947	0.962	1.28	11.3456	3	3	3	0.416	14.5119	3	7	3	0.977	1.475	0.763	27.7045	7	15	7	1.35	0.894	0.931
P05997	Collagen alpha-2(V) chain	11.8079	16	31	15	0.613	0.357	1.145	8.67245	12	19	11	0.918	3.6024	5	36	4	0.883	0.7	0.217	7.67178	11	32	10	1.603	0.562	0.75
Q15428	Splicing factor 3A subunit 2	26.2931	12	32	12	0.94	1.021	0.895	7.32759	4	6	4	1.353	8.40517	5	9	5	0.916	1.725	2.314	12.931	4	5	4	1.414	1.233	0.695
Q92974	Rho guanine nucleotide exchange factor 2	21.3996	18	26	18	1.419	1.247	1.112	3.5497	3	3	3	0.621	13.286	11	21	11	1.101	1.209	2.543	9.22921	7	13	7	0.956	1.099	1.894
P57721	Poly(rC)-binding protein 3	19.9461	7	40	1	1.137	1.225	0.796	21.2938	7	29	1	1.308	21.2938	7	51	1	1.146	1.437	1.878	21.2938	7	36	1	1.158	1.419	1.659
Q08379	Golgin subfamily A member 2	19.5609	16	24	16	0.871	1.503	1.023	5.08982	5	5	5	1.142	14.4711	11	17	11	1.134	1.3	1.507	14.1717	13	25	13	1.825	1.613	1.876
P31483	Nucleolysin TIA-1 isoform p40	33.4197	12	22	6	0.975	1.72	0.775	7.51295	3	4	1	1.905	24.8705	8	19	5	0.925	1.222	1.688	26.4249	8	15	4	1.205	1.513	1.772
O60684	Importin subunit alpha-7	27.0522	14	25	7	1.134	1.139	1.094	15.4851	8	9	6	0.982	31.903	13	25	9	1.045	0.771	1.234	29.4776	13	20	8	1.08	1.296	1.166
Q15057	Arf-GAP with coiled-coil, ANK repeat and PH domain-containing protein 2	22.4936	17	26	17	1.116	0.641	0.91	7.06941	6	7	6	0.887	11.8252	7	11	7	1.043	1.205	1.347	8.48329	7	7	7	0.937	1.154	1.008
Q96C01	Protein FAM136A	68.1159	11	24	11	1.545	2.726	1.411	25.3623	5	6	5	1.465	45.6522	7	16	7	1.036	1.158	5.55	21.7391	3	4	3	2.049	1.793	2.226
P53634	Dipeptidyl peptidase 1	22.8942	10	23	10	1.535	1.272	1.252	3.02376	1	1	1	0.939	16.8467	6	15	6	1.444	2.265	1.565	13.6069	5	13	5	1.271	2.197	1.264
P46108	Adapter molecule crk	49.3421	15	29	15	0.951	0.654	0.874	15.7895	4	4	4	0.761	42.7632	11	41	11	1.131	0.996	1.157	35.5263	9	20	9	0.783	1.167	1.203
Q96A33	Coiled-coil domain-containing protein 47	26.501	14	24	14	1.089	1.837	0.896	8.69565	5	5	5	1.381	22.1532	9	10	9	1.068	1.762	2.258	29.3996	10	15	10	1.735	1.641	1.717
P07947	Tyrosine-protein kinase Yes	30.3867	16	37	6	1.011	1.142	1.032	18.232	9	15	5	0.948	15.2855	8	25	4	1.121	1.084	2.665	12.1547	6	11	3	1.129	1.413	2.167
P40429	60S ribosomal protein L13a	39.4089	14	49	14	1.33	1.429	0.835	37.931	11	34	11	1.098	46.798	12	35	12	0.931	0.769	0.506	38.9163	10	31	10	0.905	0.919	0.91
Q92804	TATA-binding protein-associated factor 2N	29.3919	12	30	10	1.374	1.418	0.91	8.27703	6	11	4	1.401	16.0473	7	42	5	0.986	2.181	2.341	12.8378	5	18	3	2.13	1.851	1.104
O95302	Peptidyl-prolyl cis-trans isomerase FKBP9	30.1754	16	28	16	0.939	1.18	1.74	22.2807	14	19	14	1.743	17.5439	12	27	12	1.015	1.571	1.362	31.7544	18	49	18	2.567	4.072	3.75
P50579	Methionine aminopeptidase 2	38.7029	13	28	13	0.884	1.214	0.907	5.64854	3	3	3	1.333	27.8243	9	12	9	1.072	1.383	0.824	24.2678	8	12	8	1.223	1.202	1.272
P20042	Eukaryotic translation initiation factor 2 subunit 2	36.036	15	30	15	1.402	1.366	1.012	21.3213	9	12	9	1.303	30.3303	12	37	12	0.999	0.998	2.794	19.8198	8	17	8	1.502	1.889	2.292
Q96T60	Bifunctional polynucleotide phosphatase/kinase	32.6296	16	23	16	1.35	1.173	1.039	1.53551	1	1	1	1.282	26.1036	12	13	12	1.161	1.353	2.413	23.2246	9	12	9	1.582	1.011	1.039
O14558	Heat shock protein beta-6	70	7	39	7	0.496	0.661	0.468	29.375	4	22	4	0.51	85.625	9	69	9	1.316	0.239	0.167	85.625	9	53	9	0.174	0.267	0.202
Q96SM3	Probable carboxypeptidase X1	21.3896	12	28	12	0.869	0.741	2.996	15.3951	9	12	9	1.733	9.40054	4	6	4	1.102	2.139	1.394	30.2452	12	37	12	4.4	1.312	2.585
Q8WYP5	Protein ELYS	10.6355	16	23	16	1.235	1.377	0.888	1.5887	3	3	3	2.1	1.98588	2	2	2	1.285	1.437	1.497	0.441306	1	1	1	1.886	1.032	3.081
P50897	Palmitoyl-protein thioesterase 1	40.1961	11	24	11	1.083	1.204	1.029	30.3922	8	12	8	1.16	41.1765	10	30	10	1.105	1.728	2.687	36.2745	8	22	8	1.337	1.669	1.158
O75306	NADH dehydrogenase [ubiquinone] iron-sulfur protein 2, mitochondrial	32.6134	12	26	12	0.949	1.169	1.142	10.3672	5	7	5	0.735	29.3737	13	54	13	1.123	1.323	1.142	30.6695	14	42	14	1.162	1.293	1.414
Q9UKA9	Polypyrimidine tract-binding protein 2	29.0019	11	25	10	1.358	0.952	0.895						5.83804	4	13	2	0.993	0.871	1.195	7.15631	2	3	1	1.136	1.624	1.775
Q13315	Serine-protein kinase ATM	8.18063	21	26	21	1.513	1.213	0.905						0.52356	1	1	1	1.665	1.037	0.776	2.09424	4	5	4	1.562	1.356	1.457
Q15493	Regucalcin	45.4849	12	29	12	0.679	0.704	0.684	4.34783	1	1	1	0.603	13.3779	3	5	3	1.044	0.967	1.582	10.0334	2	2	2	1.172	0.519	0.472
P02511	Alpha-crystallin B chain	65.1429	15	26	15	0.862	0.486	0.874	46.8571	11	18	11	0.391	64	17	95	17	1.033	0.503	0.691	64.5714	16	64	16	0.481	0.228	0.317
O43866	CD5 antigen-like	45.8213	15	21	15	0.764	0.829	1.141	27.3775	8	13	8	0.823	38.6167	11	18	11	0.905	2.152	0.609	61.9597	15	34	15	2.815	0.77	0.774
Q13427	Peptidyl-prolyl cis-trans isomerase G	19.3634	13	25	13	1.308	1.979	0.784	1.19363	1	1	1	2.34	13.13	9	20	9	1.058	1.893	3.273	10.8753	6	17	6	1.76	1.459	1.28
Q9HA64	Ketosamine-3-kinase	43.3657	13	31	13	0.721	0.57	0.625	12.945	4	5	4	0.765	39.8058	11	30	11	1.098	0.931	0.937	24.5955	7	14	7	0.588	0.831	1.503
Q92544	Transmembrane 9 superfamily member 4	19.7819	13	32	13	1.339	2.799	1.135	7.00935	4	5	4	1.837	9.65732	6	18	6	1.114	1.336	3.765	8.25545	4	15	4	2.239	2.247	2.419
P84090	Enhancer of rudimentary homolog	53.8462	8	35	8	0.991	1.603	0.726	40.3846	6	12	6	3.635	53.8462	9	52	9	1.211	2.058	3.534	46.1538	7	39	7	1.738	2.037	1.875
Q96MM6	Heat shock 70 kDa protein 12B	32.3615	20	29	18	0.745	0.684	0.634	15.4519	10	12	9	0.833	17.3469	12	22	10	1.123	1.182	0.661	14.2857	8	9	8	0.646	0.633	0.737
O95881	Thioredoxin domain-containing protein 12	48.2558	9	36	9	0.896	1.29	1.145	18.0233	3	6	3	1.864	35.4651	6	16	6	1.213	2.065	2.848	35.4651	5	11	5	2.099	2.945	1.512
Q8N684	Cleavage and polyadenylation specificity factor subunit 7	26.9639	11	29	11	1.094	1.074	0.813	17.8344	7	8	7	1.263	24.8408	9	21	9	1.153	1.417	2.168	16.5605	6	12	6	1.477	1.651	1.594
P22352	Glutathione peroxidase 3	35.3982	9	41	9	0.345	0.343	1.928	42.0354	9	52	9	1.716	44.6903	10	88	10	0.863	1.618	0.24	40.2655	9	38	9	1.187	0.475	0.736
P61006	Ras-related protein Rab-8A	50.7246	12	40	4	0.926	0.917	0.883	46.3768	12	33	5	1.019	48.7923	11	70	5	1.09	1.262	1.904	52.1739	11	50	3	1.584	1.64	2.006
P67809	Nuclease-sensitive element-binding protein 1	41.0494	8	25	6	0.976	0.977	1.042	14.8148	3	3	3	1.03	57.716	16	49	13	0.971	2.041	3.997	52.1605	12	22	11	1.741	1.567	0.984
Q9P016	Thymocyte nuclear protein 1	57.3333	13	30	13	1.037	0.679	0.673	23.5556	6	12	6	1.755	38.6667	9	19	9	1.196	1.711	2.018	30.2222	7	12	7	2.601	1.058	0.897
P07305	Histone H1.0	39.1753	13	46	13	0.586	0.474	0.637	32.4742	11	46	11	1.767	43.299	16	178	16	0.924	1.937	0.301	43.8144	13	53	13	0.454	0.206	0.169
P55735	Protein SEC13 homolog	49.0683	10	27	10	1.175	1.234	1.152	25.7764	6	10	6	0.964	20.1863	5	35	5	1.06	1.171	1.13	31.677	6	34	6	1.509	2.07	1.499
Q9NZ45	CDGSH iron-sulfur domain-containing protein 1	54.6296	7	28	7	1.001	1.108	0.944	36.1111	3	4	3	1.265	55.5556	6	25	6	1.042	1.058	2.5	59.2593	7	9	7	1.362	1.632	1.031
P28066	Proteasome subunit alpha type-5	42.3237	7	38	7	1.193	0.996	0.973	21.9917	5	15	5	0.852	55.1867	9	53	9	1.097	1.282	1.876	54.3568	9	81	9	1.31	1.466	1.625
Q01085	Nucleolysin TIAR	34.9333	12	22	6	1.302	1.181	0.69	10.6667	4	6	2	1.647	18.6667	6	15	3	0.988	2.096	2.432	16	6	12	2	1.882	1.151	1.573
Q8IUE6	Histone H2A type 2-B	42.3077	7	55	3	0.756	0.475	0.544	35.3846	4	28	1	3.58	47.6923	8	277	3	0.889	2.117	0.738	47.6923	8	207	3	0.487	0.78	0.3
P09601	Heme oxygenase 1	43.4028	13	24	13	0.673	0.546	0.627	27.0833	7	8	7	1.189	8.33333	1	3	1	1.254	9.097	1.784	24.3056	5	9	5	1.6	4.317	1.207
O00629	Importin subunit alpha-3	29.3666	10	24	5	1.569	1.025	1.257						24.1843	11	25	5	0.938	0.863	1.302	27.8311	8	17	4	0.928	1.575	1.457
P42126	Enoyl-CoA delta isomerase 1, mitochondrial	43.7086	9	26	9	1.708	0.893	0.804	17.5497	5	9	5	1.404	50.3311	11	54	11	1.06	0.952	6.362	26.1589	5	18	5	1.444	1.585	1.683
Q14011	Cold-inducible RNA-binding protein	50.5814	8	38	8	0.582	0.869	0.643	15.1163	4	6	4	1.899	55.2326	8	29	7	1.227	2.227	1.88	41.8605	6	20	6	1.732	2.046	1.373
Q16850	Lanosterol 14-alpha demethylase	31.2127	13	24	13	0.794	2.552	0.97
Q7Z3B4	Nucleoporin p54	30.1775	13	30	13	0.971	1.117	0.985	19.7239	10	13	10	1.612	20.7101	10	22	10	1.142	1.569	2.096	12.2288	5	22	5	2.016	1.588	1.438
P30405	Peptidyl-prolyl cis-trans isomerase F, mitochondrial	54.1063	12	28	10	1.566	2.259	1.234	22.7053	8	11	6	1.702	59.9034	12	30	9	1.119	2.012	7.62	39.6135	8	21	7	3.622	2.189	2.377
Q05655	Protein kinase C delta type	28.6982	19	24	18	1.277	1.712	1.098	4.88166	4	4	4	1.045	14.2012	8	12	7	1.088	1.234	2.812	7.98817	4	5	3	2.073	1.621	1.395
Q96SI9	Spermatid perinuclear RNA-binding protein	11.9048	9	34	2	1.773	2.413	1.603						9.22619	7	78	1	1.13	1.119	1.909
E9PAV3	Nascent polypeptide-associated complex subunit alpha, muscle-specific form	3.70549	8	35	6	1.455	1.67	0.69	2.11742	4	8	4	2.16	2.74302	5	39	5	0.836	2.047	4.085	3.51299	6	28	6	2.291	1.565	1.269
Q9UBI6	Guanine nucleotide-binding protein G(I)/G(S)/G(O) subunit gamma-12	80.5556	7	36	7	0.479	0.525	0.602	80.5556	6	18	6	0.926	76.3889	5	18	5	0.919	0.966	0.556	80.5556	7	26	7	0.447	0.605	0.853
Q9HCU5	Prolactin regulatory element-binding protein	39.0887	10	24	10	0.833	1.205	0.936	20.6235	5	5	5	0.997	13.4293	4	11	4	1.066	1.329	1.473	11.9904	3	4	3	1.758	2.346	1.441
Q92520	Protein FAM3C	50.2203	12	24	12	1.944	1.573	1.046	22.9075	5	9	5	1.487	29.0749	4	16	4	1.296	1.156	1.525	37.4449	6	27	6	1.877	3.265	1.755
Q9Y6I3	Epsin-1	29.3403	11	23	11	0.82	0.715	0.763	10.0694	2	3	2	0.736	8.68056	4	9	4	1.284	1.495	1.377	1.90972	1	1	1	1.168	0.929	0.717
O00264	Membrane-associated progesterone receptor component 1	52.3077	13	35	11	1.077	1.489	1.03	48.7179	8	17	7	1.434	45.1282	12	40	11	1.083	1.842	2.006	24.6154	9	29	8	1.422	1.118	1.581
Q9BUT1	3-hydroxybutyrate dehydrogenase type 2	39.1837	11	26	11	0.677	0.528	0.852	18.3673	5	5	5	1.03	30.6122	6	17	6	1.186	1.592	1.157	39.1837	9	18	8	0.978	0.884	0.876
Q6ZXV5	Transmembrane and TPR repeat-containing protein 3	20.4372	17	32	15	0.881	1.481	1.042	4.48087	4	7	3	0.954	3.27869	3	3	1	1.19	1.477	1.452	6.55738	6	7	4	1.115	1.661	2.01
Q13363	C-terminal-binding protein 1	27.0455	13	28	7	1.083	0.781	0.833	22.7273	12	19	6	1.344	32.7273	14	33	9	1.172	1.415	2.292	35.4545	13	18	9	1.146	0.919	1.241
Q9NX40	OCIA domain-containing protein 1	44.898	11	25	11	1.041	1.418	1.002	20.4082	4	8	4	1.104	40.8163	8	15	8	1.072	1.304	3.131	37.551	7	11	7	1.625	1.413	1.858
O00505	Importin subunit alpha-4	27.6392	10	25	5	1.228	1.61	1.058	11.5163	6	9	6	1.222	17.4664	8	17	2	1.005	0.937	0.987	22.6488	7	12	3	0.757	1.217	1.618
Q04760	Lactoylglutathione lyase	46.7391	10	51	10	0.785	0.869	0.642	32.0652	8	20	8	1.538	46.7391	11	51	11	1.273	1.209	1.284	46.7391	11	53	11	0.901	0.974	1.11
P49773	Histidine triad nucleotide-binding protein 1	47.619	8	41	8	1.063	0.766	0.855	45.2381	6	13	6	0.997	39.6825	5	35	5	1.076	0.866	2.053	65.873	8	24	8	0.632	0.998	1.201
O95319	CUGBP Elav-like family member 2	23.4252	14	22	10	0.777	0.654	0.751	12.0079	6	6	3	0.784	12.0079	6	9	3	1.195	1.715	1.525	9.84252	4	5	2	1.457	0.654	1.343
Q96C23	Aldose 1-epimerase	53.2164	13	35	13	0.855	0.979	0.884	19.2982	5	7	5	1.264	37.7193	9	18	9	1.259	1.954	3.072	41.8129	9	20	9	1.092	1.3	0.874
Q9Y295	Developmentally-regulated GTP-binding protein 1	34.0599	12	25	11	1.543	1.746	1.198	6.81199	3	4	2	1.071	33.2425	10	30	9	1.08	1.134	1.991	30.7902	11	26	11	1.299	1.72	1.447
Q96GQ7	Probable ATP-dependent RNA helicase DDX27	24.1206	20	28	19	1.501	1.859	0.843	6.78392	5	6	5	0.853	5.15075	4	4	4	1.683	1.349	2.285	4.14573	3	3	3	1.771	1.205	1.331
O60610	Protein diaphanous homolog 1	14.4654	16	21	16	1.365	1.324	1.175	2.83019	3	3	3	1.04	9.27673	10	13	10	1.013	1.014	1.574	16.1164	18	36	17	1.309	1.133	1.481
Q14165	Malectin	46.5753	14	36	14	0.922	2.17	0.794	32.5342	11	18	11	1.766	29.1096	7	18	7	1.183	1.961	1.311	33.5616	8	19	8	1.586	1.959	1.692
Q15643	Thyroid receptor-interacting protein 11	9.85346	18	20	18	1.185	1.122	1.098	1.31379	3	3	3	1.071	3.99192	6	12	5	1.163	1.18	1.289	6.1142	9	13	8	1.564	1.61	1.515
Q13751	Laminin subunit beta-3	17.7474	17	21	17	1.292	1.334	2.053	1.10922	1	1	1	1.826	3.75427	2	4	2	1.803	2.072	1.771	4.26621	3	7	2	3.475	0.704	1.74
Q9Y624	Junctional adhesion molecule A	30.4348	11	29	11	1.019	2.752	1.24						43.8127	10	27	10	1.189	1.554	4.132	7.69231	1	1	1	1.812	1.051	1.846
P10253	Lysosomal alpha-glucosidase	13.3403	12	21	12	0.892	0.845	1.979	6.82773	4	5	4	1.218	21.9538	16	59	16	1.095	1.646	1.621	21.0084	15	43	15	2.006	2.464	2.429
Q96DZ1	Endoplasmic reticulum lectin 1	31.8841	14	21	14	0.85	1.383	1.312	6.41822	3	5	3	1.419	15.735	8	12	7	1.258	1.04	1.025	21.9462	8	15	7	1.664	1.51	1.685
O14879	Interferon-induced protein with tetratricopeptide repeats 3	33.0612	14	19	14	1.45	0.769	1.035	9.79592	4	4	4	1.258	42.8571	13	41	12	1.136	1.412	3.042	32.449	11	21	10	1.955	1.653	1.379
Q96JJ3	Engulfment and cell motility protein 2	21.3889	14	26	11	0.734	0.656	1.136	11.9444	8	10	6	1.142	8.19444	5	17	4	1.128	1.852	0.928	9.16667	5	19	4	1.365	1.378	1.105
Q9Y696	Chloride intracellular channel protein 4	46.2451	9	25	9	0.82	0.815	1.017	26.8775	6	16	6	0.548	67.9842	18	89	17	1.019	0.348	0.516	66.7984	15	57	15	0.332	1.237	1.23
Q9UNE7	E3 ubiquitin-protein ligase CHIP	43.8944	14	30	14	1.292	0.797	0.829	25.7426	6	6	6	0.787	31.6832	8	12	8	1.066	1.149	1.453	24.0924	6	7	6	0.989	0.635	0.513
Q9H6S3	Epidermal growth factor receptor kinase substrate 8-like protein 2	31.8881	18	27	18	1.036	2.48	1.372						13.8462	9	15	9	0.845	0.733	1.841	16.0839	9	13	9	0.98	0.763	1.912
Q08170	Serine/arginine-rich splicing factor 4	23.2794	14	32	9	1.169	1.45	0.64	15.1822	8	20	3	1.249	23.6842	12	23	7	1.16	3.008	3.522	16.5992	10	21	5	1.183	1.209	0.981
O00401	Neural Wiskott-Aldrich syndrome protein	29.703	18	26	18	0.672	0.608	0.777	10.8911	7	11	7	1.252	19.604	6	11	6	0.982	1.322	0.829	24.1584	10	18	10	1.147	1.256	1.265
O75323	Protein NipSnap homolog 2	45.4545	13	32	11	1.235	0.896	0.893	30.0699	7	12	7	1.231	37.7622	11	48	9	1.136	1.275	3.544	56.6434	14	31	12	1.232	1.425	1.357
Q9BSD7	Cancer-related nucleoside-triphosphatase	59.4737	10	24	10	1.426	1.057	1.118	43.6842	7	10	7	1.902	35.2632	5	14	5	1.169	1.7	1.31	60.5263	9	16	9	1.654	1.179	1.912
O75937	DnaJ homolog subfamily C member 8	46.2451	15	35	15	0.962	0.915	0.717	20.5534	6	7	6	1.282	33.5968	11	19	11	1.045	1.68	2.158	46.2451	12	21	12	1.244	1.407	1.051
P23946	Chymase	45.3441	9	31	9	0.333	0.318	0.997	42.1053	9	29	9	0.438	35.6275	8	27	8	0.563	0.308	0.236	54.251	11	58	11	0.123	0.368	0.751
P04179	Superoxide dismutase [Mn], mitochondrial	50	11	26	11	1.231	0.819	1.022	27.4775	5	10	5	1.989	37.3874	11	93	11	1.174	1.264	0.668	38.2883	13	95	13	1.539	1.397	0.592
O43852	Calumenin	37.4603	13	30	13	0.992	1.022	1.228	20.3175	8	13	8	0.999	39.0476	11	31	11	0.921	1.12	0.646	39.0476	9	23	9	1.46	2.617	1.636
Q96T51	RUN and FYVE domain-containing protein 1	27.4011	17	24	16	1.07	0.779	1.045	7.34463	5	5	4	0.922	23.0226	14	16	14	1.321	1.19	1.359	11.7232	8	11	8	1.145	1.515	1.454
Q0ZGT2	Nexilin	22.8148	19	34	19	0.678	0.606	1.408	20.8889	17	24	17	0.886	38.5185	32	68	31	0.976	0.368	0.228	29.7778	24	43	22	0.353	0.992	0.79
Q86VS8	Protein Hook homolog 3	22.5627	16	20	15	0.695	0.94	0.868	9.7493	6	6	6	0.736	24.6518	15	29	12	1.066	1.093	0.698	21.3092	10	17	10	0.921	1.186	1.161
Q5VTR2	E3 ubiquitin-protein ligase BRE1A	16.5128	15	20	13	1.127	0.779	0.964	2.5641	2	3	2	0.924	11.7949	11	15	9	0.99	1.574	1.959	4.41026	4	5	4	1.498	1.115	1.168
O75821	Eukaryotic translation initiation factor 3 subunit G	36.875	13	21	13	1.107	0.941	0.997	13.4375	4	5	4	1.507	30	6	15	6	1.084	1.661	1.503	27.1875	6	10	6	1.492	1.191	0.663
O95671	N-acetylserotonin O-methyltransferase-like protein	25.6039	14	20	14	0.826	0.515	1.019	6.60225	4	6	4	0.946	29.1465	13	25	13	1.075	0.979	1.72	24.4767	9	14	9	0.964	1.183	1.17
Q9Y5K6	CD2-associated protein	28.3255	16	22	16	1.753	1.365	1.482	1.56495	1	2	1	1.432	22.3787	12	21	12	1.131	1.246	2.439	11.2676	7	12	7	1.337	1.378	1.305
P08697	Alpha-2-antiplasmin	32.3829	12	29	12	1.369	1.269	1.15	18.1263	6	8	6	1.363	22.6069	9	13	9	0.706	2.199	0.647	31.7719	10	25	10	2.24	0.883	0.585
P98175	RNA-binding protein 10	23.9785	17	21	14	0.995	1.126	0.72	0.860215	1	1	1	2.276	9.78495	9	11	9	1.146	2.213	2.842	6.45161	6	7	6	1.531	1.59	1.334
Q96JB5	CDK5 regulatory subunit-associated protein 3	26.087	14	28	13	0.685	0.798	1.215	13.4387	8	14	7	1.417	24.5059	12	44	11	1.163	1.178	1.241	28.4585	13	36	12	1.522	1.613	1.47
Q12765	Secernin-1	32.3671	13	32	13	0.834	0.662	0.812	15.2174	6	11	6	0.776	33.0918	13	41	12	1.223	0.822	0.833	25.6039	8	17	8	1.263	1.026	0.735
Q9NRR5	Ubiquilin-4	27.1215	10	19	8	1.098	1.197	1.202	4.49251	3	3	3	0.81	10.3161	6	8	4	1.159	1.129	2.183	19.4676	6	15	3	1.074	1.305	1.682
Q99426	Tubulin-folding cofactor B	40.5738	14	25	14	1.049	0.773	0.749	27.459	6	9	6	0.718	41.3934	10	23	10	0.992	0.839	0.924	39.7541	10	14	10	0.741	1.217	0.967
Q9BR76	Coronin-1B	25.9714	14	32	13	1.405	0.787	1.337	24.9489	14	18	14	0.867	37.0143	19	77	18	1.091	0.698	0.917	41.1043	16	48	16	0.746	1.161	1.187
P35052	Glypican-1	25.9857	10	26	10	0.639	0.745	0.839	10.2151	4	4	4	0.921	15.9498	7	16	7	0.99	1.439	1.318	10.0358	4	13	4	1.169	1.417	1.508
P56199	Integrin alpha-1	13.1467	16	27	15	0.945	0.707	1.013	10.4326	15	22	15	0.572	28.3291	31	85	29	1.146	0.488	0.252	19.2536	21	45	20	0.348	0.807	0.865
Q969G5	Caveolae-associated protein 3	38.6973	11	29	11	0.654	0.444	0.648	34.4828	10	34	10	0.498	57.0881	13	53	13	0.889	0.647	0.151	56.3218	10	40	10	0.275	0.316	0.307
Q9Y2I8	WD repeat-containing protein 37	31.1741	14	25	14	1.054	0.917	0.886	15.1822	7	9	7	1.151	14.3725	7	11	7	1.156	1.527	1.029	4.25101	2	2	2	1.638	1.184	0.81
P30419	Glycylpeptide N-tetradecanoyltransferase 1	31.25	14	29	12	1.044	1.019	0.983	4.23387	2	3	2	0.756	8.66935	4	10	2	1.013	0.949	1.454	24.5968	11	20	10	1.132	1.19	1.646
P30520	Adenylosuccinate synthetase isozyme 2	25.4386	14	23	13	1.097	1.157	1.294	2.85088	1	1	1	0.511	17.9825	7	22	6	1.113	1.109	1.657	19.7368	7	22	7	1.592	1.041	1.326
Q13043	Serine/threonine-protein kinase 4	23.614	11	22	7	1.017	1.533	1.022	6.16016	3	3	1	0.924	14.7844	6	13	4	0.992	1.038	1.087	18.4805	8	14	5	1.463	1.533	1.334
Q9UH65	Switch-associated protein 70	24.7863	17	22	17	0.725	0.62	1.287	5.81197	4	4	4	1.015	17.7778	13	16	13	0.856	1.309	0.906	17.094	9	12	9	0.923	1.237	1.236
Q14344	Guanine nucleotide-binding protein subunit alpha-13	31.0345	12	40	10	0.744	0.772	0.721	25.4642	9	37	7	1.29	32.8912	11	54	9	1.039	1.827	1.009	32.8912	11	47	9	1.154	1.053	1.189
Q7Z2W4	Zinc finger CCCH-type antiviral protein 1	22.0621	16	23	16	0.911	0.779	1.005	7.8714	7	9	7	0.8	19.2905	16	22	15	1.019	1.092	1.955	20.3991	17	21	17	1.261	1.588	1.686
P50148	Guanine nucleotide-binding protein G(q) subunit alpha	44.5682	15	33	12	0.574	0.661	0.733	16.156	6	16	4	1.168	35.6546	12	48	9	1.058	1.025	0.547	27.0195	8	21	4	0.831	0.806	0.871
Q15005	Signal peptidase complex subunit 2	51.3274	13	28	12	1.159	1.337	0.828	26.9912	7	11	7	1.349	34.0708	8	19	8	1.03	1.738	1.957	38.4956	10	20	9	1.717	2.957	1.592
Q13442	28 kDa heat- and acid-stable phosphoprotein	49.7238	10	21	10	1.729	1.132	0.679	16.0221	2	3	2	1.139	46.9613	10	23	10	1.026	1.235	1.813	44.1989	10	18	10	1.281	1.769	2.034
P11233	Ras-related protein Ral-A	37.8641	9	30	6	0.888	1.275	0.646	27.6699	5	7	4	0.666	36.8932	7	22	5	1.158	1.36	2.55	28.6408	5	12	4	2.153	1.678	1.659
Q15417	Calponin-3	31.6109	9	33	7	0.633	0.55	1.149	21.8845	6	12	4	1.27	46.2006	18	118	12	1.27	0.584	0.702	56.8389	21	118	15	0.658	2.615	2.73
O15231	Zinc finger protein 185	30.0435	16	20	16	1.36	0.575	1.733	20.6096	11	13	11	0.386	21.1901	11	16	11	1.514	1.289	2.675	44.5573	24	32	24	1.368	0.31	1.007
Q12873	Chromodomain-helicase-DNA-binding protein 3	8.65	13	25	4	1.388	0.775	1.117	0.65	1	1	1	1.335
Q8TDB6	E3 ubiquitin-protein ligase DTX3L	26.7568	17	22	17	1.707	1.387	1.202						18.7838	11	25	11	1.061	1.297	3.558	22.1622	12	17	12	2.396	1.962	1.453
P08311	Cathepsin G	44.7059	12	33	12	0.553	0.401	1.287	47.0588	10	34	10	0.752	40.7843	11	43	11	0.911	0.612	0.195	59.6078	14	54	14	0.659	0.342	0.328
P62277	40S ribosomal protein S13	58.2781	13	33	13	1.16	1.203	0.993	61.5894	12	22	12	1.454	70.1987	13	60	13	0.788	1.042	1.205	66.8874	14	68	14	2.129	1.348	1.456
Q8IV08	Phospholipase D3	23.2653	9	23	9	0.749	1.547	1.415	13.2653	5	9	5	1.533	15.3061	6	13	6	1.165	3.663	2.001	16.7347	7	11	7	1.45	2.172	1.496
Q15287	RNA-binding protein with serine-rich domain 1	23.9344	6	26	6	0.913	1.272	0.705	2.29508	1	1	1	0.397	12.1311	4	10	4	1.091	2.778	3.527	20.3279	4	10	4	1.688	1.324	1.252
P62847	40S ribosomal protein S24	40.6015	7	28	7	1.298	1.017	1.115	40.6015	5	13	5	0.931	39.0977	5	26	5	0.842	1.089	0.923	48.8722	8	38	8	1.458	0.855	0.962
O95486	Protein transport protein Sec24A	13.9067	12	27	10	1.423	2.34	0.896	3.65965	3	5	3	1.233	3.93413	3	9	2	1.129	1.278	1.007	11.8939	10	14	8	1.499	1.312	1.494
Q8NEU8	DCC-interacting protein 13-beta	30.2711	17	20	16	1.044	1.782	0.888	2.25904	2	3	1	1.02	4.66867	3	3	2	1.238	1.363	0.789	2.10843	1	1	1	0.969	0.761	0.669
Q14318	Peptidyl-prolyl cis-trans isomerase FKBP8	31.3107	11	24	11	1.054	1.144	0.808	19.4175	7	8	7	1.01	26.2136	7	21	7	1.016	1.491	2.059	23.7864	6	16	6	1.382	1.092	0.98
O75340	Programmed cell death protein 6	51.3089	10	34	10	1.231	0.928	0.816	21.466	5	13	5	1.534	53.9267	9	72	9	1.1	0.785	1.586	49.2147	7	34	7	0.683	1.169	1.327
O14976	Cyclin-G-associated kinase	16.6285	17	20	17	0.973	1.328	1.243						15.4844	15	21	15	1.018	1.044	1.881	7.47521	5	7	5	1.248	0.985	1.046
Q99961	Endophilin-A2	38.0435	12	25	12	0.811	0.959	0.856	13.0435	5	8	5	0.54	41.8478	15	32	15	1.068	1.264	0.999	36.413	13	36	13	0.918	1.03	1.02
O43837	Isocitrate dehydrogenase [NAD] subunit beta, mitochondrial	33.5065	12	26	12	1.022	1.283	1.035	8.83117	3	6	3	0.642	19.4805	7	20	6	1.067	1.067	1.982	21.5584	8	10	7	1.099	1.258	1.414
O14773	Tripeptidyl-peptidase 1	22.3801	8	25	8	1.317	1.129	1.509	14.3872	6	15	6	1.004	24.6892	7	56	7	1.182	2.566	1.615	27.1758	8	47	8	2.2	1.968	1.552
A0AVT1	Ubiquitin-like modifier-activating enzyme 6	19.962	17	25	17	0.98	0.763	1.023	1.61597	2	2	2	0.884	15.019	12	19	12	1.081	0.95	1.378	17.5856	15	23	15	1.112	1.219	1.293
Q8IYB8	ATP-dependent RNA helicase SUPV3L1, mitochondrial	21.6285	14	22	14	1.26	1.479	0.977	3.94402	2	3	2	1.749	6.2341	4	6	4	0.968	1.002	2.564
Q9NY15	Stabilin-1	8.83268	17	24	17	0.986	0.64	1.096	4.12451	10	14	10	0.718	2.14008	5	10	4	1.199	1.045	1.047	5.60311	9	15	9	1.341	1.203	1.394
Q5T440	Putative transferase CAF17, mitochondrial	62.0787	13	24	13	1.114	0.923	0.967	14.8876	4	4	4	1.358	30.3371	7	11	7	1.044	1.007	1.162	20.2247	3	8	3	1.361	1.068	1.376
P09488	Glutathione S-transferase Mu 1	48.6239	12	36	1	0.656	0.842	0.936						42.2018	10	26	3	0.99	1.135	6.378	47.7064	10	31	4	0.702	0.315	0.308
P50914	60S ribosomal protein L14	42.7907	12	32	12	1.156	0.854	1.101	40	10	28	10	1.467	43.2558	10	48	10	1.219	0.864	0.53	46.0465	12	52	12	1.199	0.738	1.05
P23141	Liver carboxylesterase 1	34.5679	15	25	15	0.898	2.559	1.136	20.9877	11	18	11	0.785	47.619	20	60	20	0.785	0.628	0.399	30.1587	14	28	14	0.335	0.56	0.698
Q16647	Prostacyclin synthase	26.8	12	28	12	1.014	0.644	1.052	15.6	8	10	8	0.917	32	15	69	15	0.757	0.523	0.284	29.2	11	48	11	0.845	2.399	2.617
Q8N3U4	Cohesin subunit SA-2	14.6223	17	25	12	0.904	0.69	0.872	3.57433	4	5	3	1.346	7.39236	9	17	7	1.065	1.484	2.78	2.51828	3	5	1	2.165	1.65	2.012
P51570	Galactokinase	36.7347	14	23	14	0.881	1.233	0.8	17.3469	8	12	8	1.076	27.8061	9	30	9	1.143	1.268	1.246	36.7347	10	21	10	1.097	1.232	1.224
P05204	Non-histone chromosomal protein HMG-17	75.5556	9	37	8	0.782	0.502	0.345	60	7	12	6	2.469	84.4444	14	39	10	0.986	3.549	5.236	83.3333	12	32	8	0.524	0.856	0.39
Q12788	Transducin beta-like protein 3	24.2574	14	18	14	1.248	1.298	1.072	5.07426	3	3	3	1.563	12.8713	6	8	6	1.183	1.217	1.67	1.48515	1	1	1	0.832	1.024	1.211
Q8NBF2	NHL repeat-containing protein 2	25.3444	13	19	13	1.038	0.758	0.817	11.8457	7	10	7	0.762	21.9008	12	35	12	1.102	0.803	0.913	13.7741	5	10	5	0.853	0.746	0.809
Q14202	Zinc finger MYM-type protein 3	12.1898	15	24	14	1.139	1.097	0.951	0.729927	1	1	1	0.974	2.26277	3	4	3	0.914	1.612	3.088	1.45985	2	3	2	0.993	0.88	1.567
Q70UQ0	Inhibitor of nuclear factor kappa-B kinase-interacting protein	37.7143	15	26	14	1.369	2.713	1.396	28.8571	10	17	10	1.737	13.1429	4	7	4	1.188	2.095	1.385	32	10	20	10	3.925	4.377	2.29
Q8IYI6	Exocyst complex component 8	27.1724	18	28	18	0.641	0.897	0.891	6.89655	5	6	5	0.907	14.4828	8	12	8	1.007	0.974	0.745	6.89655	5	6	5	0.976	1.173	1.207
Q9UBV2	Protein sel-1 homolog 1	19.8992	12	18	12	0.89	1.342	1.138	6.92695	5	6	5	1.11	3.02267	3	3	3	1.039	1.628	2.269	6.29723	4	6	4	1.512	1.406	1.556
Q9NVJ2	ADP-ribosylation factor-like protein 8B	53.2258	11	28	4	0.947	1.044	0.826	44.086	6	8	6	0.715	28.4946	6	22	2	0.934	1.178	1.719	31.7204	6	21	2	1.132	1.341	1.367
Q16270	Insulin-like growth factor-binding protein 7	50	12	24	12	0.917	1.296	2.072	31.2057	7	12	7	0.565	34.3972	7	15	7	1.208	1.084	0.986	28.3688	6	12	6	1.954	1.334	1.965
P07225	Vitamin K-dependent protein S	22.1893	16	27	16	0.828	0.878	1.185	16.716	9	14	9	1.213	4.43787	3	5	3	0.768	1.648	0.788	14.2012	7	7	7	2.495	0.666	0.435
P34896	Serine hydroxymethyltransferase, cytosolic	23.3954	11	24	10	1.365	0.87	0.97						16.7702	6	25	5	1.077	1.462	3.003	11.3872	4	10	3	1.705	1.118	1.761
P37840	Alpha-synuclein	59.2857	9	16	9	1.579	1.348	0.581	59.2857	9	38	9	1.883	44.2857	7	11	7	0.803	2.115	0.662	50.7143	7	18	7	0.843	0.926	0.623
Q86V81	THO complex subunit 4	40.4669	8	29	8	1.096	1.244	1.007	11.284	2	4	2	0.777	28.0156	5	22	5	1.293	0.898	2.008	35.0195	5	26	5	2.259	2.184	1.997
P26368	Splicing factor U2AF 65 kDa subunit	25.2632	9	43	9	1.187	1.501	1.01	14.9474	6	8	6	1.241	32.8421	13	34	13	1.084	2.059	3.385	20	7	15	7	1.655	1.301	1.182
P19623	Spermidine synthase	48.0132	12	23	12	0.991	0.791	0.668	15.894	6	13	6	1.029	13.245	4	10	4	1.447	1.076	0.903	26.8212	7	17	7	1.163	1.635	1.918
Q9Y512	Sorting and assembly machinery component 50 homolog	33.2623	14	22	14	1.012	1.167	0.831	8.52878	5	6	5	1.237	38.1663	17	46	17	0.984	1.102	2.492	21.9616	8	17	8	1.191	1.436	1.43
Q5JWF2	Guanine nucleotide-binding protein G(s) subunit alpha isoforms XLas	11.5718	11	40	10	0.666	0.692	0.799													15.3327	11	47	10	0.486	0.816	0.861
Q9HCD5	Nuclear receptor coactivator 5	30.3972	15	22	15	0.952	1.188	0.834	13.6442	6	6	6	0.882	12.7807	6	9	6	1.347	1.851	1.882	8.63558	4	4	4	1.389	1.707	1.792
P51665	26S proteasome non-ATPase regulatory subunit 7	31.1728	10	25	10	0.712	0.502	0.988	13.5802	4	6	4	0.724	36.4198	8	22	8	1.042	1.094	1.461	36.4198	8	21	8	1.38	1.248	1.032
Q9H936	Mitochondrial glutamate carrier 1	48.6068	12	19	9	1.106	1.364	1.089	5.88235	2	2	2	1.124	18.2663	6	10	6	1.03	1.303	3.097	19.5046	4	5	4	2.411	1.914	2.031
Q8IWX8	Calcium homeostasis endoplasmic reticulum protein	16.3755	13	25	13	1.168	1.361	0.905	3.16594	3	7	3	2.019	6.22271	5	16	5	1.159	1.567	2.597	3.16594	2	2	2	1.132	1.332	1.485
P20742	Pregnancy zone protein	6.14035	7	31	1	1.262	1.578	1.674	6.14035	8	26	2	0.835								7.89474	9	119	1	1.968	0.711	0.898
Q15642	Cdc42-interacting protein 4	31.614	16	22	15	0.599	0.631	0.911	8.98502	5	8	5	0.967	19.9667	10	14	10	1.103	1.137	1.141	17.4709	9	15	9	1.18	1.13	1.202
P61313	60S ribosomal protein L15	47.0588	11	45	11	0.76	0.801	0.922	39.2157	8	18	8	0.825	46.0784	9	22	9	0.795	0.549	0.314	37.2549	9	17	9	0.775	0.754	1.297
Q01081	Splicing factor U2AF 35 kDa subunit	43.75	9	24	9	1.603	2.261	0.879	23.75	5	6	5	1.927	43.75	8	14	8	1.223	2.472	3.7	20.8333	4	7	4	2.445	1.36	1.252
Q99733	Nucleosome assembly protein 1-like 4	29.6	11	35	10	0.977	1.28	0.646	22.1333	9	20	7	1.124	30.9333	13	67	11	1.025	1.591	1.23	24.8	8	29	7	1.53	1.396	1.626
Q8IU81	Interferon regulatory factor 2-binding protein 1	36.9863	15	25	15	1.042	1.06	0.759	9.07534	4	5	4	1.358	17.4658	7	9	7	1.147	1.32	1.393	9.41781	3	5	3	1.167	1.11	1.43
Q9Y2Z4	Tyrosine--tRNA ligase, mitochondrial	36.8973	16	30	16	0.843	1.523	0.943	4.19287	2	2	2	0.934	17.6101	6	16	6	0.996	1.305	4.363	13.8365	4	4	4	1.404	0.898	0.841
P07741	Adenine phosphoribosyltransferase	65	10	46	10	1.051	0.916	0.693	63.8889	9	17	9	1.506	65	10	44	10	1.034	1.348	1.283	75	11	52	11	1.607	1.625	1.558
O60885	Bromodomain-containing protein 4	15.4919	17	24	13	1.156	0.961	0.858	3.15712	3	3	3	1.369	5.21292	6	14	4	0.905	1.544	2.336	4.03818	5	6	2	1.191	1.299	1.321
Q8N0X4	Citrate lyase subunit beta-like protein, mitochondrial	37.6471	11	22	11	1.5	0.935	1.136	8.52941	3	6	3	1.97	11.4706	3	7	3	1.055	1.18	1.505	5.88235	1	1	1	0.892	1.136	0.812
P23497	Nuclear autoantigen Sp-100	12.628	14	40	7	1.161	0.611	0.776	2.95791	4	4	2	2.545	13.8794	15	62	6	0.935	2.04	4.16	9.89761	9	34	5	1.718	1.449	0.8
Q9H845	Acyl-CoA dehydrogenase family member 9, mitochondrial	26.248	17	22	17	1.305	1.444	0.996	10.789	9	11	9	1.109	42.8341	24	34	24	1.033	1.132	2.931	9.01771	4	4	4	1.06	1.258	2.088
O15067	Phosphoribosylformylglycinamidine synthase	13.3034	17	24	17	0.987	1.164	0.958	6.50224	10	10	10	1.084	8.66966	7	12	7	1.07	1.606	0.915	6.95067	6	7	6	1.204	0.771	0.545
Q8TAT6	Nuclear protein localization protein 4 homolog	25.6579	14	19	14	0.897	0.768	1.089	8.38816	5	7	5	0.876	25.3289	11	27	11	1.078	1.192	1.359	24.3421	9	17	9	1.107	1.682	1.632
O14964	Hepatocyte growth factor-regulated tyrosine kinase substrate	17.5032	17	27	17	0.808	0.618	0.872	10.8108	9	12	9	0.896	13.8996	12	18	12	0.994	0.876	1.045	12.2265	11	13	11	0.881	1.222	1.12
P61020	Ras-related protein Rab-5B	34.4186	6	42	4	0.775	1.394	0.781	28.3721	5	24	3	1.317	53.4884	8	55	5	1.074	1.003	1.241	45.5814	8	49	4	0.876	1.112	1.094
Q9NP58	ATP-binding cassette sub-family B member 6, mitochondrial	19.5962	13	21	13	1.375	1.504	0.679	4.86936	4	7	4	0.86	2.85036	2	5	2	2.011	1.544	1.044	7.00713	3	10	3	1.514	0.971	1.551
Q8WWQ0	PH-interacting protein	11.0379	17	23	17	1.102	1.524	1.006	0.768808	1	1	1	1.082	6.42504	7	11	7	0.968	0.825	0.809	2.85557	3	4	3	2.457	1.057	0.96
Q15113	Procollagen C-endopeptidase enhancer 1	26.9488	9	23	9	0.774	1.005	1.696	32.294	12	31	12	0.662	19.5991	7	16	7	1.064	1.4	0.475	47.4388	17	65	17	4.065	1.493	1.308
O75339	Cartilage intermediate layer protein 1	18.9189	19	21	19	1.021	1.226	1.73	11.3176	13	15	13	0.897								25.0845	24	45	24	2.541	2.148	1.819
P18085	ADP-ribosylation factor 4	60	7	33	4	1.459	1.152	1.028	16.6667	2	8	1	1.186	58.8889	8	35	5	1.015	0.843	1.654	60	10	37	6	1.927	3.3	2.696
Q9HAV4	Exportin-5	15.9468	15	27	15	1.453	1.723	1.046						8.05648	6	11	6	1.117	1.217	2.118	2.49169	2	2	2	1.074	1.101	1.696
Q9Y3E1	Hepatoma-derived growth factor-related protein 3	34.4828	9	32	7	0.366	0.38	0.383	22.1675	7	18	6	1.083	30.5419	7	24	5	1.148	2.493	1.46	27.0936	7	17	5	0.966	0.898	0.571
Q6NVY1	3-hydroxyisobutyryl-CoA hydrolase, mitochondrial	36.0104	13	22	13	1.676	0.908	1.205	6.47668	3	6	3	0.831	32.1244	12	34	12	1.253	1.055	2.952	30.0518	10	22	10	1.075	1.092	1.394
Q8IWZ3	Ankyrin repeat and KH domain-containing protein 1	8.69394	17	21	7	1.37	1.479	1.001	1.88828	4	4	4	1.218	1.53423	4	11	4	1.081	1.327	1.903	3.22581	5	7	1	1.396	1.084	2.225
P29536	Leiomodin-1	23.6667	17	22	17	0.321	0.358	1.038	21.5	15	25	15	0.342	54.1667	41	124	40	0.932	0.252	0.154	45.3333	31	63	31	0.115	0.263	0.554
Q13098	COP9 signalosome complex subunit 1	34.4196	14	23	14	1.004	1.038	0.922	13.6456	6	7	6	1.197	25.0509	10	25	10	1.07	0.901	1.204	19.1446	7	19	7	1.28	1.116	1.253
Q96KP1	Exocyst complex component 2	17.9654	15	23	15	0.786	0.885	0.922	1.19048	1	1	1	1.654	8.76623	7	10	7	1.066	0.753	0.597	5.30303	6	7	6	0.716	0.81	0.93
Q13201	Multimerin-1	12.3779	14	24	14	2.06	0.858	0.996	15.5537	15	27	15	1.35	3.33876	3	11	3	1.266	1.099	0.684	6.43322	6	9	6	2.731	0.867	0.984
P30479	HLA class I histocompatibility antigen, B-41 alpha chain	37.2928	12	25	0	1.039	0.655	0.729	24.8619	8	16	3	1.614								34.2541	10	56	0	1.432	2.849	2.458
P22897	Macrophage mannose receptor 1	11.5385	15	23	15	0.876	0.515	1.554	5.1511	7	8	6	0.759	9.68407	12	14	12	1.067	1.688	0.742	6.04396	7	13	7	1.682	1.099	1.131
Q96AB3	Isochorismatase domain-containing protein 2	52.1951	5	41	5	1.882	1.239	1.071	24.878	3	7	3	1.542	55.122	6	37	6	1.15	1.247	3.187	63.4146	6	24	6	1.938	1.821	1.884
Q8TC12	Retinol dehydrogenase 11	31.4465	10	21	10	0.577	1.414	0.863	17.6101	5	8	5	1.618	41.195	13	24	13	1.055	1.166	1.738	24.5283	8	9	8	0.992	1.632	1.789
O95994	Anterior gradient protein 2 homolog	55.4286	10	33	9	0.933	4.368	1.535
O94911	ATP-binding cassette sub-family A member 8	10.3099	12	22	12	0.533	0.425	0.564	3.98482	5	6	5	1.466	2.7198	3	3	3	0.967	1.113	0.591	2.34029	3	4	3	0.861	0.588	0.79
P36507	Dual specificity mitogen-activated protein kinase kinase 2	33	12	26	6	0.899	0.656	0.856	14.5	6	9	2	0.564	18.75	7	14	3	1.01	0.836	1.011	27.75	9	13	4	0.919	1.003	0.885
P08263	Glutathione S-transferase A1	47.7477	14	34	2	0.457	1.044	0.494						23.8739	8	15	7	1.131	11.827	2.505
Q9UKX7	Nuclear pore complex protein Nup50	34.8291	12	21	12	0.904	0.874	0.863	7.47863	2	3	2	1.631	20.0855	6	6	6	1.287	1.736	3.633	7.69231	2	2	2	1.161	0.887	1.31
Q13439	Golgin subfamily A member 4	8.02691	18	19	18	0.848	1.178	1.025	0.852018	2	2	1	0.495	2.55605	6	9	5	1.06	0.974	1.54	2.46637	6	8	4	0.786	1.217	1.004
Q14498	RNA-binding protein 39	21.3208	10	36	9	1.404	1.245	1.043	15.4717	8	15	8	1.394	18.3019	7	16	7	1.115	1.094	1.131	18.1132	8	24	8	1.762	1.248	1.33
P20339	Ras-related protein Rab-5A	46.5116	8	42	6	1.246	1.169	1.063	21.8605	4	17	2	0.863	47.907	7	57	4	1.182	1.232	1.711	51.1628	8	35	4	2.139	1.4	1.338
O75347	Tubulin-specific chaperone A	85.1852	14	29	14	1.052	0.949	0.815	45.3704	8	11	8	1.476	77.7778	13	40	13	1.096	1.122	1.247	71.2963	11	34	11	1.211	1.359	1.267
Q15654	Thyroid receptor-interacting protein 6	31.7227	12	25	12	0.9	0.886	1.215	20.3782	7	12	7	0.765	32.1429	12	25	11	1.039	0.678	0.7	46.2185	15	28	14	0.819	0.987	1.128
P68036	Ubiquitin-conjugating enzyme E2 L3	74.026	9	27	9	1.091	0.825	0.909	29.8701	4	7	4	0.896	77.2727	13	74	11	1.097	0.945	1.645	76.6234	11	52	10	0.704	1.461	1.176
P49023	Paxillin	27.7496	14	19	14	0.902	1.215	1.145	7.78342	5	7	5	1.078	12.0135	6	10	6	1.122	0.928	0.856	20.3046	8	9	8	1.156	1.262	1.342
Q6P2I3	Fumarylacetoacetate hydrolase domain-containing protein 2B	47.7707	10	27	1	1.58	0.922	0.772	14.3312	3	5	3	1.107	19.7452	4	15	4	0.756	1.219	1.137	18.7898	4	10	4	0.864	0.887	0.899
Q7L1Q6	Basic leucine zipper and W2 domain-containing protein 1	36.5155	17	32	17	1.233	2.044	0.974	10.0239	5	7	5	0.919	24.821	12	26	12	1.01	0.945	1.437	20.0477	8	16	8	0.897	1.917	2.25
Q9GZS3	WD repeat-containing protein 61	51.8033	11	25	11	1.134	1.091	1.27	19.6721	4	5	4	1.427	34.0984	7	22	7	1.356	0.914	1.167	29.8361	6	10	6	1.254	1.197	1.234
Q86UX7	Fermitin family homolog 3	18.2909	10	17	10	1.623	0.928	1.047	24.1379	13	27	13	1.731	21.7391	11	14	11	1.012	2.212	1.253	30.1349	14	30	14	3.119	1.857	1.31
P18428	Lipopolysaccharide-binding protein	23.4927	11	36	11	0.66	1.024	1.31	8.73181	4	6	4	1.163	13.7214	5	22	5	0.906	1.227	0.57	13.0977	5	19	5	1.857	1.033	1.155
Q13523	Serine/threonine-protein kinase PRP4 homolog	13.1082	13	23	13	1.237	1.507	0.826	4.96524	4	4	4	1.245	3.57498	4	5	4	1.247	2.095	3.05	9.43396	8	8	8	1.475	2.079	1.912
Q14108	Lysosome membrane protein 2	19.6653	12	22	12	0.946	0.862	0.793	12.9707	8	10	8	1.128	26.3598	11	25	11	1.05	1.964	3.273	18.2008	8	25	8	1.696	1.659	1.284
P30487	HLA class I histocompatibility antigen, B-49 alpha chain	32.5967	11	26	3	1.331	0.506	0.808						43.9227	11	57	0	1.136	0.649	0.623	39.779	10	57	1	1.567	2.475	0.743
Q16576	Histone-binding protein RBBP7	37.1765	13	29	6	1.158	0.96	0.884	10.5882	6	14	1	1.251	44	13	51	7	1.158	1.416	2.633	22.3529	10	28	2	0.759	1.11	1.352
Q7Z3K3	Pogo transposable element with ZNF domain	13.9716	16	21	16	1.032	1.361	0.95	2.97872	3	3	3	1.959	2.69504	2	2	2	1.268	0.843	1.053	2.97872	4	5	4	1.419	1.262	1.723
A0M8Q6	Immunoglobulin lambda constant 7	62.2642	6	76	2	0.545	1.116	1.682	62.2642	6	85	2	0.983	60.3774	6	148	1	0.823	2.543	0.644	52.8302	5	194	1	1.617	0.731	0.383
P52943	Cysteine-rich protein 2	52.4038	10	23	10	1.564	0.732	1.995	51.9231	8	18	8	0.569	54.3269	11	73	11	0.824	0.793	1.814	57.2115	12	60	11	0.555	0.693	1.178
Q9BQG0	Myb-binding protein 1A	14.3072	17	23	17	0.916	1.094	1.046	1.58133	2	2	2	1.939	5.27108	5	7	5	1.16	1.188	2.052	2.71084	3	3	3	1.545	1.583	1.304
O00178	GTP-binding protein 1	25.2616	14	27	14	0.899	0.844	0.867	3.8864	2	3	2	1.012	18.0867	7	17	7	0.935	1.175	0.834	12.7055	7	13	7	1.106	0.947	1.087
Q01105	Protein SET	37.2414	11	31	11	1.387	1.412	0.741						22.069	10	61	10	1.182	1.964	4.158	34.1379	9	29	9	2.333	1.964	1.531
Q9Y625	Glypican-6	33.1532	13	20	11	0.569	0.925	1.122													8.82883	2	3	2	1.057	1.65	1.574
P49585	Choline-phosphate cytidylyltransferase A	43.8692	17	27	17	1.005	1.51	0.795	12.2616	5	7	5	1.398	31.6076	10	16	10	1.064	1.374	1.943	26.703	8	12	8	1.073	1.49	1.309
P55001	Microfibrillar-associated protein 2	39.3443	7	31	7	0.628	0.423	0.439	33.8798	6	30	6	1.068	33.8798	7	36	7	0.928	1.911	0.272	33.8798	7	30	7	1.381	0.639	0.985
P49720	Proteasome subunit beta type-3	37.561	8	28	8	1.147	0.929	0.946	36.0976	7	19	7	1.484	34.6341	8	38	8	1.06	1.063	1.757	42.9268	7	17	7	1.33	1.483	1.831
Q02338	D-beta-hydroxybutyrate dehydrogenase, mitochondrial	41.9825	11	24	11	1.368	1.704	0.996						55.102	16	67	16	1.064	1.111	7.656	16.035	4	8	4	2.217	1.924	2.53
Q96N67	Dedicator of cytokinesis protein 7	9.06542	19	25	17	1.004	0.957	0.828	2.38318	4	6	4	1.667	5.3271	9	12	7	1.276	1.046	1.264	3.08411	5	7	5	1.165	1.144	0.961
Q9C0J8	pre-mRNA 3' end processing protein WDR33	15.1946	16	22	16	1.202	1.549	0.799	0.748503	1	1	1	1.113	5.76347	6	11	5	1.09	1.215	1.436	1.87126	2	2	1	0.32	0.741	0.84
Q99447	Ethanolamine-phosphate cytidylyltransferase	36.7609	13	20	13	0.732	1.008	0.792						17.2237	6	7	6	1.05	0.906	0.845	13.1105	4	5	4	0.793	1.249	1.649
P09210	Glutathione S-transferase A2	47.7477	14	33	2	0.584	4.812	1.126
Q03519	Antigen peptide transporter 2	20.4082	12	21	11	1.32	1.157	0.86	9.76676	6	9	6	1.159	13.7026	8	10	7	0.989	1.739	3.912	15.7434	9	13	9	1.627	2.464	2.352
Q16610	Extracellular matrix protein 1	42.4074	14	29	14	1.218	1.742	1.275	26.8519	13	21	13	0.829	21.8519	8	21	8	0.842	1.083	0.505	48.5185	15	50	15	1.96	1.416	1.369
O00499	Myc box-dependent-interacting protein 1	30.86	13	24	12	0.984	1.231	1.076	17.2007	9	11	7	0.881	16.1889	11	33	9	0.902	0.921	1.168	19.2243	9	16	9	0.477	0.587	0.619
Q9BY77	Polymerase delta-interacting protein 3	43.4679	13	21	13	0.969	1.204	0.808	9.97625	3	4	3	1.544	23.5154	7	13	7	1.464	1.364	1.611	25.1781	6	8	6	0.868	1.078	1.025
O60687	Sushi repeat-containing protein SRPX2	36.5591	15	23	15	0.773	0.722	1.347	8.8172	4	6	4	1.057	3.87097	1	1	1	1.114	3.68	0.525	19.3548	7	17	7	3.058	1.228	1.832
P36551	Oxygen-dependent coproporphyrinogen-III oxidase, mitochondrial	32.3789	14	19	14	1.064	1.545	0.855	2.86344	1	1	1	1.694	11.0132	3	4	3	1.174	0.946	1.034	18.5022	7	10	7	1.675	1.514	1.72
Q9P0J1	[Pyruvate dehydrogenase [acetyl-transferring]]-phosphatase 1, mitochondrial	26.4432	10	18	10	1.246	1.167	1.065	13.4078	5	6	5	0.936	28.3054	11	35	11	1.129	1.165	2.742	24.3948	9	19	9	0.94	1.025	1.111
P36915	Guanine nucleotide-binding protein-like 1	28.1713	13	24	13	1.077	0.822	0.788	12.0264	7	11	7	1.319	14.9918	9	21	9	1.102	0.969	1.371	15.6507	7	13	7	0.967	0.83	1.552
Q02978	Mitochondrial 2-oxoglutarate/malate carrier protein	38.2166	10	21	10	0.966	0.989	0.827	23.5669	7	9	7	1.557	32.8025	9	38	9	1.07	1.156	3.997	15.9236	4	6	4	1.294	1.261	1.784
Q8NHH9	Atlastin-2	19.0395	10	24	9	0.654	1.183	0.951	10.1201	5	5	4	0.786	11.8353	6	8	5	0.902	0.967	2.017	12.0069	6	9	4	0.685	1.058	0.893
Q15031	Probable leucine--tRNA ligase, mitochondrial	22.2591	17	21	17	1.06	1.456	1.078	1.43965	1	1	1	0.3	13.1783	10	21	10	1.27	0.989	2.302	3.76523	2	2	2	0.632	0.98	0.958
O76031	ATP-dependent Clp protease ATP-binding subunit clpX-like, mitochondrial	23.8547	12	18	12	1.185	1.849	1.135	6.63507	4	5	4	1.584	13.1122	6	11	6	1.129	1.085	1.822	6.00316	3	5	3	1.333	1.124	1.684
P05164	Myeloperoxidase	25.906	15	18	15	1.17	1.022	1.017	21.8792	17	37	17	1.327	11.6779	7	13	7	0.716	0.969	0.423	29.2617	18	55	16	2.773	1.127	0.516
Q6P1J9	Parafibromin	31.8267	16	24	16	1.111	1.247	0.977	8.6629	5	5	5	1.063	4.14313	3	3	3	1.007	1.305	1.814	5.64972	2	3	2	1.725	0.908	1.479
Q14520	Hyaluronan-binding protein 2	20.5357	11	24	11	0.661	0.739	1.181	8.57143	4	6	4	0.864	19.2857	9	17	9	0.751	1.543	0.613	10	4	5	4	2.303	0.762	0.538
Q9NRX4	14 kDa phosphohistidine phosphatase	70.4	9	26	9	0.764	0.961	0.67	44	5	7	5	0.742	50.4	7	18	7	0.987	1.072	0.884	67.2	7	15	7	0.73	1.523	0.849
P10301	Ras-related protein R-Ras	53.211	11	21	8	0.684	0.587	0.939	20.6422	5	8	4	0.683	60.0917	11	76	9	0.869	0.315	0.24	53.211	11	49	8	0.261	0.487	0.583
P05546	Heparin cofactor 2	27.8557	14	29	14	0.464	0.512	1.689	27.2545	14	27	14	1.314	20.0401	10	34	10	0.729	1.362	0.432	21.6433	11	23	11	2.015	0.465	0.393
P62995	Transformer-2 protein homolog beta	36.1111	12	35	10	0.983	1.617	0.524	22.2222	8	16	6	1.999	35.7639	11	72	9	1.287	3.746	4.85	36.1111	10	56	9	2.165	1.799	1.759
Q8IWE2	Protein NOXP20	22.2025	12	20	12	0.78	0.941	1.015	6.03908	3	3	3	0.773	10.8348	5	22	5	1.059	0.835	0.819	22.7353	11	28	11	1.014	1.637	1.664
Q9BQ52	Zinc phosphodiesterase ELAC protein 2	23.1235	13	18	13	1.041	1.267	1.06						3.5109	2	2	2	1.084	1.894	1.569	5.08475	2	2	2	1.478	1.141	1.287
Q8NFV4	Protein ABHD11	38.7302	9	22	9	2.041	1.467	1.543	22.8571	7	10	7	0.974	29.5238	8	22	8	1.028	1.22	5.102	25.0794	6	10	6	3.388	2.147	2.764
Q14677	Clathrin interactor 1	26.24	14	17	14	1.163	2.133	0.996						23.2	14	20	14	1.124	1.194	2.257	12	6	9	6	1.275	1.368	1.046
Q66K14	TBC1 domain family member 9B	16.24	18	22	18	0.977	0.853	0.857	2.24	2	2	2	1.533	7.28	6	6	6	1.043	1.483	1.343	4.24	3	3	3	1.191	1.194	1.189
P15088	Mast cell carboxypeptidase A	33.0935	16	38	16	0.246	0.243	1.104	27.0983	16	42	16	0.242	26.8585	13	55	13	0.494	0.206	0.137	36.4508	16	62	16	0.07	0.299	0.702
Q96T23	Remodeling and spacing factor 1	13.7405	16	23	16	1.106	0.716	0.846	3.88619	4	4	4	1.116	2.98404	3	6	3	1.104	1.553	1.625
P18859	ATP synthase-coupling factor 6, mitochondrial	63.8889	7	23	7	1.124	1.6	1.031	51.8519	5	10	5	1.131	62.037	8	44	8	1.011	1.769	1.625	62.037	8	28	8	1.299	1.521	1.331
Q9Y2B0	Protein canopy homolog 2	54.9451	9	33	9	0.751	1.684	1.104	26.3736	4	10	4	1.316	71.978	11	33	11	1.074	1.989	2.893	56.5934	10	29	10	2.113	1.641	1.602
Q9H1B7	Interferon regulatory factor 2-binding protein-like	17.2111	11	27	8	0.944	0.641	0.758	10.5528	7	9	6	1.052	17.9648	10	28	10	0.953	1.535	2.442	11.4322	6	7	6	0.871	1.399	1.291
O15460	Prolyl 4-hydroxylase subunit alpha-2	33.8318	15	18	15	2.441	2.096	1.321	3.92523	2	2	2	0.954	9.53271	4	5	4	1.058	0.881	1.963	34.5794	15	32	15	2.204	3.545	2.313
Q6PD62	RNA polymerase-associated protein CTR9 homolog	16.3683	17	20	17	0.939	1.038	1.093	4.60358	4	4	4	1.034	7.24638	7	8	7	0.977	1.583	1.695	3.41006	3	5	2	1.454	1.284	1.243
Q13616	Cullin-1	18.0412	14	22	14	0.961	0.781	0.881	7.08763	6	7	6	0.965	10.6959	7	8	7	1.185	1.016	1.206	6.18557	4	7	4	1.276	1.327	1.507
Q01831	DNA repair protein complementing XP-C cells	17.8723	14	22	14	0.978	1.053	0.857	8.19149	6	6	6	1.086	0.851064	1	1	1	0.983	3.571	2.262	2.02128	2	2	2	1.339	1.212	1.286
P46779	60S ribosomal protein L28	46.7153	12	28	12	1.116	0.861	0.993	40.8759	11	18	11	1.297	40.8759	8	20	8	0.843	0.821	0.31	45.9854	10	20	10	1.486	1.084	0.958
Q14185	Dedicator of cytokinesis protein 1	8.25737	16	23	15	0.871	0.749	1.039	3.86059	8	10	7	0.881	3.10992	5	13	5	1.132	1.324	0.751	3.53887	6	10	5	1.342	0.98	1.121
Q99816	Tumor susceptibility gene 101 protein	33.5897	11	19	11	0.843	0.837	1.167	12.0513	4	5	4	1.006	20.7692	6	10	6	1.016	0.78	0.911	16.9231	6	10	6	1.409	1.324	1.432
P55010	Eukaryotic translation initiation factor 5	27.8422	13	32	13	0.815	1.546	0.837	12.065	5	7	5	1.736	27.1462	11	32	11	1.046	1.339	1.57	26.4501	9	27	8	1.481	1.533	1.567
P46778	60S ribosomal protein L21	50.625	12	32	12	0.973	0.754	1.176	35.625	9	20	9	1.339	32.5	8	25	8	0.838	0.848	0.457	35.625	8	24	8	1.108	0.988	0.883
Q7Z2K6	Endoplasmic reticulum metallopeptidase 1	14.3805	15	19	15	1.173	1.694	0.977	4.20354	4	4	4	0.955	9.0708	5	7	5	1.638	1.514	2.455	4.20354	3	4	3	1.404	1.242	1.672
Q15276	Rab GTPase-binding effector protein 1	20.1856	15	18	15	0.874	0.704	0.93	3.36427	3	3	3	0.958	11.2529	8	13	8	1	1.071	0.76	5.68445	4	4	4	0.787	1.024	1.034
P61201	COP9 signalosome complex subunit 2	27.7652	13	23	13	0.954	0.883	0.83	10.8352	4	6	4	1.288	29.3454	11	16	11	1.049	1.017	1.501	20.0903	6	8	6	1.133	0.913	1.198
Q8IZP0	Abl interactor 1	21.8504	11	19	8	1.039	0.892	0.878	10.6299	7	10	7	1.098	20.8661	10	20	7	1.017	1.102	1.527	19.2913	8	15	5	1.087	1.213	1.206
O75781	Paralemmin-1	35.9173	17	26	16	0.603	0.48	0.651	17.8295	9	10	7	0.967	20.6718	9	15	9	1.004	1.148	0.558	18.0879	8	13	6	0.614	0.599	0.805
O75487	Glypican-4	25.7194	11	18	9	0.877	0.594	0.664	16.1871	7	7	7	1.108	19.964	8	20	8	0.986	0.994	2.35	3.77698	2	3	2	0.443	1.279	2.14
Q9NZL9	Methionine adenosyltransferase 2 subunit beta	41.9162	14	22	14	1.066	0.768	0.921	16.1677	6	9	6	1.353	32.6347	9	29	9	1.102	1.22	1.392	28.1437	8	17	8	1.995	1.177	1.278
P62987	Ubiquitin-60S ribosomal protein L40	46.875	8	40	2	1.256	1.284	1.099	42.9688	6	18	1	1.5	55.4688	12	84	1	1.065	1.649	1.859	60.1562	12	97	1	0.909	1.297	1.581
Q8N0X7	Spartin	21.9219	15	25	15	0.864	0.78	0.856	9.75976	6	6	6	1.343	14.5646	7	7	7	0.627	1.189	1.169	7.95796	5	5	5	0.744	0.929	0.747
Q8TB22	Spermatogenesis-associated protein 20	19.9746	14	22	14	0.961	1.444	1.07	5.47074	4	5	4	0.989	4.45293	3	4	3	1.13	0.951	0.836
P18615	Negative elongation factor E	41.0526	12	21	12	1.121	1.119	0.93						11.8421	3	6	3	1.194	1.279	1.797	4.73684	1	4	1	1.42	1.478	1.439
O15269	Serine palmitoyltransferase 1	32.7696	15	24	15	0.809	1.202	0.913	10.7822	6	7	6	1.313	26.4271	11	20	11	1.081	1.5	1.818	8.45666	3	8	3	1.568	1.507	1.989
Q9Y371	Endophilin-B1	30.9589	13	24	12	1.008	1.176	0.918	18.0822	7	11	6	0.918	30.9589	11	30	10	1.139	0.837	0.726	41.0959	14	32	13	1.099	1.516	1.492
Q9BWS9	Chitinase domain-containing protein 1	27.2265	10	21	10	0.621	0.801	0.875	11.9593	5	9	5	1.694	14.2494	7	9	7	0.987	2.397	2.269	14.7583	6	10	6	1.727	1.123	1.245
P62269	40S ribosomal protein S18	49.3421	14	43	14	1.267	1.091	1.125	55.2632	15	25	15	1.052	52.6316	12	33	12	0.808	0.84	1.3	52.6316	13	26	13	1.457	1.257	1.348
Q92888	Rho guanine nucleotide exchange factor 1	15.6798	14	20	14	1.284	0.909	1.082	2.30263	2	2	2	0.865	6.57895	6	7	6	1.399	1.278	1.189	13.1579	9	16	9	0.892	1.35	1.215
Q7RTV0	PHD finger-like domain-containing protein 5A	82.7273	13	27	13	0.995	1.365	1.132	76.3636	8	15	8	1.489	66.3636	7	15	7	1.097	2.114	2.629	55.4545	6	15	6	1.788	1.699	1.517
Q96A65	Exocyst complex component 4	15.8111	13	21	13	0.681	0.812	0.96	5.0308	4	5	4	0.975	7.90554	7	10	7	1.08	1.246	1.016	8.00821	7	15	7	1.106	1.082	0.981
O43681	ATPase ASNA1	34.1954	11	30	11	1.152	0.874	0.849	19.8276	6	10	6	1.706	34.1954	9	40	9	1.135	1.147	3.068	37.6437	9	23	9	1.184	1.478	1.392
Q9UHD1	Cysteine and histidine-rich domain-containing protein 1	34.9398	10	22	10	1.683	1.393	1.324	2.71084	1	1	1	1.205	6.92771	2	6	2	1.086	1.162	1.453	17.4699	5	8	5	1.553	1.517	1.253
Q9NV70	Exocyst complex component 1	18.4564	16	25	16	0.822	0.918	0.986	4.58613	4	5	4	0.966	7.38255	6	7	6	1.013	0.963	0.997	3.24385	3	6	3	0.843	0.902	1.046
P02652	Apolipoprotein A-II	42	7	53	7	0.432	0.688	1.508	22	6	36	6	0.92	69	9	56	9	0.816	2.541	0.534	69	9	44	9	2.961	0.519	0.211
Q13555	Calcium/calmodulin-dependent protein kinase type II subunit gamma	27.957	13	24	7	0.961	1.266	1.025	14.5161	10	21	6	0.563	31.8996	16	64	9	0.944	0.356	0.34	28.1362	14	45	7	0.64	0.635	0.759
O94776	Metastasis-associated protein MTA2	25	15	22	13	1.284	1.17	1.086	10.7784	7	11	5	1.061	22.9042	14	22	11	1.014	1.356	2.014	22.4551	12	14	11	1.443	1.451	1.73
Q9H444	Charged multivesicular body protein 4b	30.3571	10	27	10	0.839	1.509	0.828	28.125	7	10	7	1.44	37.5	10	32	10	1.007	1.733	2.05	40.625	10	21	10	2.215	1.411	1.182
P49590	Probable histidine--tRNA ligase, mitochondrial	29.249	14	23	9	1.501	1.942	1.098	7.50988	4	5	1	0.914	6.12648	3	8	1	0.94	1.182	1.473	13.6364	7	17	1	1.295	1.347	1.783
Q9UBL3	Set1/Ash2 histone methyltransferase complex subunit ASH2	22.4522	14	25	14	1.048	1.102	0.89	1.43312	1	1	1	1.541	5.89172	4	6	4	1.104	1.461	1.295	2.2293	2	2	2	0.927	0.857	0.525
P33316	Deoxyuridine 5'-triphosphate nucleotidohydrolase, mitochondrial	43.6508	9	23	9	1.515	0.781	0.927	25.3968	5	9	5	1.063	14.2857	3	9	3	1.032	1.396	1.642	19.8413	4	16	4	1.523	1.048	1.53
Q14019	Coactosin-like protein	78.8732	14	27	14	1.513	0.661	1.449	32.3944	9	12	9	0.92	78.169	10	40	10	1.334	1.237	0.883	92.9577	15	36	15	1.517	2.158	1.346
P01116	GTPase KRas	53.4392	8	19	3	0.877	1.029	0.838	20.1058	3	8	1	1.999	24.8677	4	15	2	0.95	0.819	0.649	41.7989	6	12	2	0.832	1.181	0.875
P30443	HLA class I histocompatibility antigen, A-1 alpha chain	24.1096	7	22	1	0.547	4.187	1.131
Q9UNX4	WD repeat-containing protein 3	18.2397	14	19	14	1.518	1.754	1.357	0.954401	1	1	1	1.407	6.36267	4	6	4	1.09	1.306	2.479	4.55992	2	3	2	1.697	1.253	1.595
P16455	Methylated-DNA--protein-cysteine methyltransferase	54.5894	9	22	9	0.829	0.661	0.773	14.4928	2	2	2	1.826	11.1111	2	4	2	1.218	1.2	1.168	38.6473	5	14	5	1.794	1.763	1.123
O95758	Polypyrimidine tract-binding protein 3	21.1957	10	23	6	0.811	1.591	1.155	9.05797	6	8	2	1.078	12.1377	7	22	3	0.915	1.263	2.185	11.2319	6	8	4	1.279	1.354	1.587
Q9Y6W5	Wiskott-Aldrich syndrome protein family member 2	31.7269	15	23	15	1.06	0.737	0.738	8.23293	4	6	4	1.155	21.6867	9	22	9	1.159	1.421	1.629	21.4859	9	15	9	0.897	1.099	1.116
Q9Y333	U6 snRNA-associated Sm-like protein LSm2	89.4737	9	22	9	1.5	1.1	0.797	49.4737	5	7	5	1.499	48.4211	4	21	4	1.369	1.897	2.37	81.0526	6	15	6	1.223	1.775	1.31
Q96BM9	ADP-ribosylation factor-like protein 8A	53.2258	9	25	2	0.826	1.019	0.867						31.1828	6	14	2	0.974	0.895	0.917	34.4086	6	17	2	0.921	1.321	0.935
Q53H12	Acylglycerol kinase, mitochondrial	33.6493	15	19	15	1.072	1.202	1.052	10.9005	4	4	4	1.314	24.1706	8	10	8	1.135	1.086	2.006	12.0853	4	6	4	1.163	1.659	2.15
P35442	Thrombospondin-2	13.9078	14	25	11	0.771	0.696	2.994	14.7611	14	19	12	1.479								34.6416	33	134	30	4.311	3.433	5.651
Q13188	Serine/threonine-protein kinase 3	17.9226	8	16	4	0.642	0.648	1.095	10.1833	5	5	3	0.905	8.55397	4	11	1	1.062	1.413	1.308	15.4786	7	16	3	1.044	1.199	1.028
P54709	Sodium/potassium-transporting ATPase subunit beta-3	53.0466	11	25	11	1.412	1.459	1.108	5.73477	2	2	2	1.055	29.3907	7	23	7	0.975	1.339	3.683	25.8065	7	15	7	1.515	0.93	1.098
Q13136	Liprin-alpha-1	12.812	14	21	14	1.373	0.932	1.068	1.24792	1	1	1	1.554								5.40765	7	8	6	1.519	1.314	1.453
P39656	Dolichyl-diphosphooligosaccharide--protein glycosyltransferase 48 kDa subunit	27.6316	11	37	11	0.768	1.137	0.833	12.5	6	18	6	2.071	26.3158	11	75	11	1.132	2.417	3.041	37.5	14	59	14	2.267	2.502	2.495
Q9BWF3	RNA-binding protein 4	31.8681	13	29	2	0.985	1.126	0.915	22.5275	10	13	10	1.164	37.3626	12	28	12	1.125	1.418	2.466	21.978	6	13	6	1.486	1.473	1.561
Q9H2K8	Serine/threonine-protein kinase TAO3	15.2561	14	17	11	1.013	1.41	1.146	3.2294	3	3	2	1.949	2.78396	3	4	2	1.069	1.362	1.232	1.67038	2	2	2	1.351	1.147	0.884
P62888	60S ribosomal protein L30	66.9565	7	34	7	1.049	1.234	1.203	74.7826	8	28	8	0.935	50.4348	7	56	7	0.967	1.558	2.616	72.1739	9	39	9	1.741	1.5	2.052
P50402	Emerin	45.6693	11	24	11	0.695	0.698	0.779	29.1339	8	13	8	1.19	56.2992	11	32	11	0.961	1.409	1.269	43.7008	10	22	10	0.691	0.916	0.967
Q6PCB0	von Willebrand factor A domain-containing protein 1	31.9101	8	22	8	1.071	0.758	1.323	25.1685	7	20	7	0.499	41.573	13	66	13	0.836	0.426	0.357	42.6966	13	41	13	0.976	0.374	0.731
Q4L180	Filamin A-interacting protein 1-like	13.3921	19	25	19	0.501	0.531	0.991	9.163	11	15	11	0.719	22.467	28	53	28	1.135	0.414	0.195	13.8326	12	14	12	0.405	1.166	1.061
P00748	Coagulation factor XII	20	11	22	11	0.649	0.676	1.558	7.31707	5	8	5	0.917	22.439	12	26	12	0.883	1.403	0.534	24.3902	11	18	11	1.675	0.711	0.699
Q8IYB3	Serine/arginine repetitive matrix protein 1	17.3673	12	29	12	1.449	1.381	0.75	2.21239	2	2	2	2.356	10.9513	7	14	7	1.112	2.101	3.813	11.0619	7	12	7	1.504	1.359	1.1
Q8N8N7	Prostaglandin reductase 2	38.1766	12	22	12	0.928	0.606	1.032	6.83761	2	2	2	1.684	16.5242	3	6	3	1.111	0.879	1.202	2.2792	1	1	1	1.354	1.07	1.311
Q14137	Ribosome biogenesis protein BOP1	21.9839	14	26	14	1.544	1.186	0.809	3.21716	2	3	2	1.315	12.8686	7	9	7	1.001	1.536	1.538	13.1367	6	14	6	1.48	1.222	1.314
Q567U6	Coiled-coil domain-containing protein 93	20.9192	14	21	13	0.912	0.865	0.99	10.4596	6	8	6	0.972	7.13154	4	5	4	0.981	1.475	1.392	5.54675	4	4	4	1.328	1.273	1.572
P36959	GMP reductase 1	33.913	10	24	6	1.332	0.492	1.121	12.4638	4	9	3	0.829	19.4203	6	16	4	1.054	1.483	2.881	14.7826	4	6	3	1.893	1.106	1.174
P28070	Proteasome subunit beta type-4	38.2576	7	23	7	1.026	0.693	0.948	25.3788	5	10	5	1.339	50.3788	9	51	9	1.125	1.178	1.513	50.3788	9	57	9	1.23	1.333	1.445
O00291	Huntingtin-interacting protein 1	14.3684	14	21	12	0.853	0.724	1.048	7.90743	7	7	7	0.84	17.7435	13	22	13	1.065	0.99	1.331	16.8756	10	16	10	1.272	1.377	1.789
P36543	V-type proton ATPase subunit E 1	34.0708	11	23	11	1.33	1.024	1.3	13.2743	3	7	3	1.192	23.4513	6	33	6	1.159	2.536	1.531	32.7434	10	31	10	2.208	2.095	1.673
Q9UQ16	Dynamin-3	14.1542	15	29	2	1.108	1.031	0.974						18.7572	16	44	3	1.132	1.201	1.501	14.3843	12	26	2	0.882	0.627	0.645
Q16539	Mitogen-activated protein kinase 14	41.3889	12	24	11	1.305	1.54	1.097	4.72222	2	7	1	0.716	42.7778	11	31	10	1.066	0.816	0.908	30.2778	6	14	5	0.793	1.252	1.228
Q8IZL8	Proline-, glutamic acid- and leucine-rich protein 1	12.9204	11	23	11	1.189	1.303	1.095	7.61062	6	11	6	1.141	4.77876	4	8	4	1.081	1.295	2.764	6.72566	5	5	5	1.937	1.443	2.243
Q9H8Y8	Golgi reassembly-stacking protein 2	26.9912	9	24	9	1.238	1.132	0.893	7.9646	4	10	4	1.468	16.8142	7	15	7	0.923	1.922	1.653	27.6549	9	21	9	1.645	1.687	1.343
Q03135	Caveolin-1	33.7079	10	42	10	0.607	0.28	0.484	33.7079	7	32	7	0.675	45.5056	10	70	10	0.943	0.648	0.174	45.5056	11	52	11	0.174	0.23	0.31
Q4G0N4	NAD kinase 2, mitochondrial	29.1855	12	23	12	0.785	0.849	0.994	14.7059	6	6	6	1.503	33.0317	12	23	11	0.964	1.224	1.658	16.7421	6	12	6	0.853	1.067	1.338
Q9H0A0	RNA cytidine acetyltransferase	20	16	23	16	1.396	1.669	1.092	5.36585	5	6	5	0.65	12.5854	8	15	8	1.273	1.692	2.898	12	6	9	6	2.184	1.582	1.359
P56545	C-terminal-binding protein 2	28.764	13	24	7	1.343	0.745	0.792	13.9326	9	14	3	1.464	24.9438	12	20	6	1.098	1.523	2.325	21.3483	9	13	4	1.067	1.589	1.603
P51398	28S ribosomal protein S29, mitochondrial	32.9146	10	17	10	1.135	1.698	1.42	2.76382	1	1	1	0.497	14.5729	5	13	5	1.125	1.135	4.479	3.76884	1	4	1	1.497	0.668	1.68
Q15286	Ras-related protein Rab-35	52.7363	13	30	10	0.473	0.806	0.876	38.3085	8	21	6	0.994	60.199	11	51	8	0.963	0.999	0.824	53.7313	9	39	6	0.745	0.795	0.621
Q9NRW1	Ras-related protein Rab-6B	43.75	10	29	2	1.113	0.422	0.926	28.8462	6	12	1	1.041	33.6538	8	41	1	1.081	0.402	0.823	41.8269	9	28	1	0.265	0.493	1.307
Q01581	Hydroxymethylglutaryl-CoA synthase, cytoplasmic	20.3846	10	23	8	0.741	1.99	1.022													13.4615	4	6	4	2.017	0.274	1.436
P27487	Dipeptidyl peptidase 4	19.3211	15	21	15	0.49	0.5	0.739	11.2272	9	16	9	2.069	7.70235	6	7	6	1.607	5.901	0.819	3.65535	3	4	3	1.64	1.153	0.82
O95816	BAG family molecular chaperone regulator 2	46.9194	11	24	11	0.57	0.771	0.875	31.7536	9	19	9	0.518	59.7156	13	53	13	1.122	0.443	0.211	56.3981	13	46	13	0.235	0.966	0.996
O75179	Ankyrin repeat domain-containing protein 17	7.56819	15	19	5	1.172	1.212	0.941													2.53554	6	9	1	1.264	1.357	1.296
O94769	Extracellular matrix protein 2	23.6052	14	23	14	0.674	0.723	0.913	11.8741	8	9	8	1.91	3.86266	2	5	1	1.004	2.324	0.921	6.86695	4	6	3	1.705	0.775	0.771
Q9P289	Serine/threonine-protein kinase 26	28.125	11	18	5	1.134	1.35	0.806						34.1346	12	60	7	1.199	0.49	0.486	31.9712	11	37	8	0.289	1.198	1.151
Q9ULU4	Protein kinase C-binding protein 1	12.4789	16	18	15	0.947	1.256	0.801	2.36088	3	3	3	0.918	1.77066	2	2	2	1.041	1.435	3.324	1.0118	1	1	1	1.237	0.792	0.91
O15084	Serine/threonine-protein phosphatase 6 regulatory ankyrin repeat subunit A	16.2393	12	17	10	1.015	1.075	1.099	2.08927	2	2	1	1.375	3.79867	3	3	3	1.186	1.075	1.886	2.37417	2	2	2	0.974	1.383	1.531
Q0JRZ9	F-BAR domain only protein 2	24.1975	16	22	16	0.911	0.914	1.009	5.30864	5	6	5	0.751	3.82716	2	4	2	1.026	2.15	0.797	5.4321	3	7	3	1.204	1.929	1.807
P14649	Myosin light chain 6B	38.9423	10	34	8	0.955	1.095	1.089	18.75	4	40	1	1.001	18.75	4	141	1	1.426	1.752	0.774	26.4423	5	60	2	1.466	0.8	0.882
Q9NRY4	Rho GTPase-activating protein 35	11.3409	14	18	14	1.172	1.31	1.005	1.60107	2	3	2	0.568	1.13409	2	3	2	1.192	1.275	1.771	3.20213	3	3	3	1.244	1.166	1.491
P28074	Proteasome subunit beta type-5	34.2205	10	23	10	0.855	0.795	1.061	26.616	7	15	7	0.852	47.9087	10	21	10	1.023	0.742	0.91	42.9658	10	22	10	0.865	0.978	1.159
P63173	60S ribosomal protein L38	57.1429	7	46	6	1.362	1.525	1.019	35.7143	3	13	3	1.258	57.1429	8	56	7	0.983	2.163	3.012	52.8571	5	47	5	1.921	1.696	1.346
P51116	Fragile X mental retardation syndrome-related protein 2	19.1679	11	22	6	0.975	1.338	1.036	8.76672	5	6	1	1.275	24.3685	11	21	9	0.953	1.222	1.647	17.682	9	11	6	1.597	1.145	1.358
Q92575	UBX domain-containing protein 4	23.8189	10	22	10	0.973	1.168	1.101	5.90551	2	2	2	1.459	15.1575	6	12	6	1.068	1.639	1.71	13.5827	5	9	5	1.246	1.518	1.539
Q86W42	THO complex subunit 6 homolog	39.2962	10	23	10	1.137	1.324	0.974	23.4604	5	8	5	2.336	23.4604	4	11	4	1.077	1.105	1.447	4.69208	1	4	1	1.569	1.811	1.665
Q9Y5X1	Sorting nexin-9	24.0336	13	20	13	0.857	0.945	0.927	9.2437	5	7	5	1.049	32.7731	13	22	13	0.817	0.861	0.604	20.1681	8	13	8	0.565	1.017	0.915
Q969X5	Endoplasmic reticulum-Golgi intermediate compartment protein 1	32.4138	10	30	10	1.006	1.373	1.018	17.931	5	9	5	1.397	36.5517	10	36	10	1.014	1.65	2.643	26.5517	7	20	7	1.456	1.813	2.031
O00233	26S proteasome non-ATPase regulatory subunit 9	40.8072	9	16	9	0.933	1.151	0.98	29.5964	6	10	6	1.155	39.9103	9	17	9	0.914	1.104	1.181	36.7713	7	10	7	1.182	1.353	0.547
O00422	Histone deacetylase complex subunit SAP18	69.281	12	25	12	1.15	1.674	0.97	45.098	6	8	6	1.363	43.7908	7	13	7	1.22	2.763	3.313	47.7124	6	11	6	1.758	1.883	1.244
Q05086	Ubiquitin-protein ligase E3A	19.6571	14	19	14	1.488	1.314	1.189	1.6	1	2	1	0.761	5.71429	3	6	3	1.082	1.131	0.894	9.94286	6	10	6	1.147	1.072	0.794
P62841	40S ribosomal protein S15	35.8621	6	58	6	1.067	1.562	1.132	22.7586	4	7	4	1.012	26.2069	4	10	4	0.852	0.833	1.787	35.1724	4	6	4	1.982	1.437	0.928
P30622	CAP-Gly domain-containing linker protein 1	11.3352	16	18	12	0.786	1.289	1.155	4.03338	6	6	5	0.863	14.4645	21	30	20	0.998	0.697	0.484	12.1001	15	20	13	0.456	1.013	1.036
Q08752	Peptidyl-prolyl cis-trans isomerase D	44.5946	15	22	13	1.377	1.403	1.164	4.59459	2	2	2	0.845	40	12	15	10	1.146	0.989	2.428	19.4595	7	11	6	1.275	1.372	1.515
Q14571	Inositol 1,4,5-trisphosphate receptor type 2	5.77564	17	24	5	0.977	1.042	0.966						3.62829	12	24	4	1.022	2.12	1.958	2.07331	4	10	2	1.699	1.142	1.209
O95373	Importin-7	12.2351	13	21	13	1.01	1.168	0.996	6.55106	5	6	5	0.978	10.4046	7	23	7	1.167	0.963	1.838	6.93642	5	19	5	1.145	1.244	1.094
Q13085	Acetyl-CoA carboxylase 1	7.63001	14	18	14	1.605	1.798	1.048	0.468883	1	1	1	1.265	1.96078	3	4	3	1.284	1.219	1.361	0.682012	1	1	1	0.877	1.098	1.041
P00491	Purine nucleoside phosphorylase	40.8304	9	16	9	1.357	1.293	1.201	49.481	12	24	12	1.275	57.0934	13	30	13	0.904	1.346	2.339	64.0138	14	28	14	1.872	1.626	1.758
Q15369	Elongin-C	66.0714	7	18	7	1.122	0.836	1.058	29.4643	3	6	3	0.675	54.4643	5	14	5	1.112	1.463	1.977	54.4643	5	18	5	1.235	1.383	1.624
Q9Y6D5	Brefeldin A-inhibited guanine nucleotide-exchange protein 2	11.1485	17	22	11	1.007	1.54	1.122						3.02521	5	6	5	1.107	1.065	2.192	1.84874	3	4	3	1.109	1.385	1.403
P31949	Protein S100-A11	56.1905	7	50	7	1.048	2.182	2.039	47.619	5	19	5	1.226	61.9048	8	157	8	0.822	1.202	1.552	56.1905	8	118	8	1.672	1.545	2.032
Q53GQ0	Very-long-chain 3-oxoacyl-CoA reductase	35.2564	11	24	11	0.863	1.221	0.789	14.7436	4	10	4	1.357	39.7436	10	39	10	0.952	1.415	2.789	38.4615	8	24	8	1.496	1.32	1.569
O60508	Pre-mRNA-processing factor 17	25.9067	12	22	12	0.905	1.363	0.89	1.38169	1	1	1	1.319	10.0173	5	7	5	1.03	1.332	1.618	3.10881	2	3	2	1.247	1.373	1.167
P08651	Nuclear factor 1 C-type	29.5276	11	19	9	0.506	0.37	0.44	8.46457	3	4	2	1.575	16.7323	7	12	5	0.766	1.687	1.969	15.748	5	10	4	0.897	0.679	0.729
Q09028	Histone-binding protein RBBP4	27.5294	12	31	5	1.725	0.987	0.964	12	7	17	2	1.628	32	10	51	4	1.333	1.563	3.132	30.3529	11	39	3	1.345	1.598	1.8
Q53EP0	Fibronectin type III domain-containing protein 3B	15.5316	13	19	13	0.894	0.906	1.081						2.57475	2	2	2	1.055	1.429	1.225	9.13621	7	13	7	0.81	1.664	1.61
P12694	2-oxoisovalerate dehydrogenase subunit alpha, mitochondrial	34.1573	11	27	11	1.022	1.339	1.026	12.5843	5	5	5	0.776	34.6067	12	27	12	1.001	1.494	2.884	16.8539	4	4	4	1.486	1.245	1.019
O95182	NADH dehydrogenase [ubiquinone] 1 alpha subcomplex subunit 7	82.3009	9	20	9	1.002	1.264	1.092	54.8673	5	7	5	1.13	71.6814	7	10	7	1.044	1.686	0.441	66.3717	7	7	7	1.348	1.341	1.239
Q14118	Dystroglycan	15.1955	12	25	12	0.576	0.673	0.951	8.04469	7	10	7	0.78	18.1006	13	47	13	1.009	0.894	0.578	11.6201	9	23	9	0.613	0.687	0.925
P23919	Thymidylate kinase	49.5283	12	20	12	1.88	1.543	1.15	20.7547	5	6	5	0.726	33.0189	8	15	8	1.097	1.211	2.064	33.0189	8	9	8	1.433	1.137	1.352
P62913	60S ribosomal protein L11	42.6966	9	43	9	1.059	1.467	0.923	27.5281	6	23	6	1.644	35.9551	9	64	9	1.071	2.164	2.48	43.8202	11	52	11	2.204	1.997	1.994
P63279	SUMO-conjugating enzyme UBC9	34.8101	7	24	7	0.885	0.614	0.816	22.7848	4	7	4	1.09	43.038	6	32	6	1.137	2.124	2.88	34.8101	4	18	4	3.067	1.832	1.455
P07108	Acyl-CoA-binding protein	75.8621	8	33	7	0.699	1.086	0.999	52.8736	3	3	3	1.792	72.4138	5	35	5	1.069	1.75	2.613	74.7126	7	33	7	0.859	1.343	0.913
Q14558	Phosphoribosyl pyrophosphate synthase-associated protein 1	41.8539	13	22	10	0.893	0.832	0.753	20.2247	6	10	4	1.099	18.8202	5	15	4	1.118	1.345	1.618	22.7528	6	14	5	0.961	1.022	1.087
Q9UI09	NADH dehydrogenase [ubiquinone] 1 alpha subcomplex subunit 12	82.069	10	25	10	1.105	1.101	1.15	20	2	4	2	1.064	24.1379	2	5	2	1.061	1.36	0.888	37.931	4	9	4	1.049	1.049	1.098
O14786	Neuropilin-1	17.7681	12	16	12	0.434	0.445	0.875	5.6338	5	9	5	0.864	7.47562	5	8	5	1.134	2.447	0.914	5.74215	3	6	3	1.586	1.197	0.608
O14744	Protein arginine N-methyltransferase 5	16.1695	12	22	12	1.242	0.981	1.064	3.92465	3	5	3	1.825	16.0126	8	20	8	1.114	1.247	2.207	12.8728	6	12	6	1.3	1.364	2.094
P53990	IST1 homolog	26.6484	11	34	11	0.838	1.135	0.978	17.8571	8	19	8	1.122	15.1099	7	13	7	1.081	1.295	1.058	13.7363	4	17	4	0.829	1.407	1.051
Q8TE77	Protein phosphatase Slingshot homolog 3	15.9332	9	23	9	1.266	0.969	0.781	1.82094	1	1	1	0.63	8.04249	4	20	4	1.008	1.171	1.264	14.5675	9	20	9	1.072	0.911	0.884
Q96K76	Ubiquitin carboxyl-terminal hydrolase 47	11.9273	18	19	18	0.91	0.983	0.928	2.25455	3	3	3	1.144	2.47273	4	5	4	0.886	1.036	0.672	0.581818	1	1	1	2.009	0.876	1.013
Q01844	RNA-binding protein EWS	13.872	9	24	9	1.143	1.473	0.859	7.31707	3	9	3	0.805	12.5	6	21	6	0.911	1.776	1.894	13.872	5	14	5	3.473	2.109	1.516
P98095	Fibulin-2	11.4865	12	22	12	0.898	0.781	0.949	18.2432	19	39	19	0.592	20.3547	18	67	18	0.978	0.62	0.322	22.8885	19	66	19	0.739	1.499	1.335
P62857	40S ribosomal protein S28	60.8696	8	33	8	1.28	1.392	0.938	72.4638	6	18	6	1.02	60.8696	7	36	7	1.205	2.157	2.585	44.9275	6	37	6	2.605	1.937	2.179
Q9NZJ9	Diphosphoinositol polyphosphate phosphohydrolase 2	51.1111	8	21	3	0.677	0.896	0.953	19.4444	3	6	3	1.736	21.1111	2	3	2	1.094	1.74	1.235	16.6667	3	3	2	1.341	1.026	1.137
Q6IBS0	Twinfilin-2	54.7278	15	26	12	0.771	0.753	1	8.02292	4	4	3	0.837	43.8395	13	73	10	0.999	1.003	1.12	32.6648	11	45	8	1.392	1.709	1.531
Q9UQ03	Coronin-2B	25.2083	11	20	10	0.601	0.504	0.758	16.25	8	10	8	1.254	30.8333	12	29	12	0.609	1.546	0.888	10.625	4	5	4	0.717	0.756	0.956
Q9UFN0	Protein NipSnap homolog 3A	40.081	8	21	8	1.05	0.979	1.236	23.0769	4	5	4	1.211	38.4615	8	43	6	1.002	1.228	4.196	33.6032	7	16	7	0.9	1.372	1.332
Q13619	Cullin-4A	20.8169	15	22	8	1.664	1.114	0.994	3.42556	3	5	1	0.887	10.0132	7	14	3	1.085	0.852	0.902	12.78	9	16	5	0.82	1.105	1.028
Q9Y5Z4	Heme-binding protein 2	43.9024	10	23	10	0.547	0.657	0.619	25.8537	6	8	6	1.238	45.8537	8	36	8	1.115	0.845	0.988	51.2195	10	30	10	0.68	1.181	1.027
P30486	HLA class I histocompatibility antigen, B-48 alpha chain	30.663	10	22	0	2.145	1.252	0.789
Q969X6	U3 small nucleolar RNA-associated protein 4 homolog	18.2216	11	20	11	1.238	1.521	1.011	1.31195	1	1	1	1.816	1.31195	1	1	1	1.026	1.068	2.116	3.93586	2	2	2	1.494	0.987	1.351
Q9NSK0	Kinesin light chain 4	27.4637	15	22	13	1.341	1.761	1.189	6.30048	4	4	2	0.878	11.3086	6	9	4	1.115	0.9	1.518	2.90792	2	2	1	0.929	0.811	1.567
P16298	Serine/threonine-protein phosphatase 2B catalytic subunit beta isoform	24.0458	12	24	5	0.9	0.856	0.933	10.687	6	8	3	0.905	15.458	5	12	1	1.066	0.653	0.501	15.0763	5	7	1	0.678	0.949	1.152
Q00577	Transcriptional activator protein Pur-alpha	23.2919	8	25	8	0.663	0.502	0.853	25.1553	8	16	6	1.293	57.764	17	76	16	0.839	1.143	0.613	52.1739	13	39	12	0.581	0.732	0.885
O60869	Endothelial differentiation-related factor 1	66.8919	14	28	14	0.938	1.555	0.782	22.2973	3	5	3	1.298	54.7297	10	28	10	1.066	1.19	2.329	46.6216	10	23	10	1.364	1.811	1.809
Q9Y639	Neuroplastin	16.3317	8	28	8	0.883	1.021	0.756	18.593	6	12	6	0.622	16.0804	7	26	7	0.993	0.565	0.415	16.0804	5	23	5	0.329	0.676	0.863
P36269	Glutathione hydrolase 5 proenzyme	15.0171	7	18	7	0.833	0.601	1.056	18.7713	10	19	10	1.656	31.57	14	55	14	0.947	1.266	0.484	24.5734	9	39	9	0.547	0.321	0.569
O00139	Kinesin-like protein KIF2A	19.4051	15	19	15	1.297	1.201	1.119	7.08215	5	6	5	1.041	11.3314	9	16	9	0.992	1.187	2.644	12.3229	8	10	8	1.801	1.53	1.568
Q9NUD5	Zinc finger CCHC domain-containing protein 3	35.6436	14	23	14	1.249	1.881	1.01	2.9703	1	1	1	1.462	9.65347	3	4	3	1.27	1.323	1.233	4.70297	1	1	1	1.455	0.629	1.074
Q13630	GDP-L-fucose synthase	28.0374	10	18	10	2.965	1.154	1.171	8.09969	2	3	2	1.435	36.7601	12	57	12	1.114	0.949	3.142	46.729	10	40	10	3.152	2.369	1.399
O95470	Sphingosine-1-phosphate lyase 1	27.4648	10	21	10	1.469	1.944	1.226	11.9718	6	7	6	1.272	22.5352	9	14	9	1.136	1.362	2.533	24.2958	10	27	10	3.259	3.648	2.446
Q92879	CUGBP Elav-like family member 1	21.3992	13	27	9	1.832	1.403	1.053	8.43621	4	4	1	1.167	20.9877	9	14	6	0.998	1.507	2.8	16.0494	7	10	5	1.404	1.484	1.923
P49902	Cytosolic purine 5'-nucleotidase	21.0339	10	18	10	1.391	2.196	0.813	3.0303	2	4	2	0.681	8.55615	5	11	5	1.073	1.412	2.056	12.8342	5	6	5	1.224	1.587	1.618
P08571	Monocyte differentiation antigen CD14	34.9333	10	28	10	1.517	0.85	1.209	27.4667	7	11	7	1.838	32	9	19	9	0.978	2.401	1.675	32	8	22	8	3.037	1.613	1.596
Q8NI36	WD repeat-containing protein 36	17.8759	13	17	13	1.39	1.233	1.155	2.31335	2	2	2	3.117	2.83912	2	6	2	1.044	1.092	1.379	4.31125	3	7	3	1.61	1.228	1.532
[truncated: 6,250 more rows]

## Sheet: Table S2
Table S2. The list of up-regulated and down-regulated proteins in ovarian tumors compared with the normal tissues (missing values imputed).
Accession	Ratio: Tumor1/ Normal1_exp1	Ratio: Tumor2/ Normal2_exp1	Ratio: Tumor3/ Normal3_exp1	Ratio:Tumor4/Normal4_exp2	Ratio:Tumor5/Normal5_exp3	Ratio:Tumor6/Normal6_exp3	Ratio:Tumor7/Normal7_exp3	Ratio:Tumor8/Normal8_exp4	Ratio:Tumor9/Normal9_exp4	Ratio:Tumor10/Normal10_exp4	Average	p-value
Q8N257	2.333	3.123	0.538	2.534	4.319	6.81	8.951	21.869	12.109	0.573	6.3159	0.0315683
P05787	2.738	4.124	2.441	2.512	1.737	0.959	11.81	9.19	1.619	5.28	4.241	0.0186685
P08729	4.899	0.897	3.808	1.809	1.222	1.055	14.639	6.528	3.103	4.359	4.2319	0.0344304
P05783	1.98	3.049	2.086	1.767	1.269	1.059	13.457	8.928	1.905	6.035	4.1535	0.0380755
Q14508	1.008	0.878	3.874	1.77817	0.902	1.917	8.438	8.927	5.529	1.891	3.51422	0.0300767
P16422	1.009	4.383	1.745	1.46064	1.138	0.832	9.303	3.967	3.965	6.115	3.39176	0.0222338
P15941	2.822	1.046	4.835	1.72	1.081	1.037	9.201	2.963	4.747	2.762	3.2214	0.0213992
P61604	2.962	2.575	1.32	1.586	1.145	1.719	9.381	3.905	2.11	3.325	3.0028	0.0277295
P08727	2.744	2.287	2.289	1.436	1.901	0.926	8.403	5.558	0.611	3.708	2.9863	0.0269476
P05161	2.048	0.486	1.185	0.913	1.067	0.897	8.224	5.53	5.205	3.27	2.8825	0.0488125
O00182	1.478	0.824	1.409	2.49	1.334	5.32	5.204	5.071	2.742	2.309	2.8181	0.00926777
P07996	1.223	0.792	4.021	1.813	1.624	1.635	0.643	5.534	2.276	8.4	2.7961	0.0479709
B7ZAP0	0.868	1.301	1.236	1.70776	1.443	6.42	7.136	3.434	2.259	1.577	2.73818	0.0371121
Q96CG8	1.142	1.24	2.619	1.519	1.08558	1.76157	5.03249	3.266	6.75	2.938	2.73536	0.0168631
Q03692	1.092	0.906	0.217	3.673	1.14452	1.84027	4.57234	5.933	3.859	4.066	2.73031	0.0191675
P50454	1.36	1.591	1.547	1.581	1.037	2.674	1.816	4.114	6.119	4.952	2.6791	0.0145931
P10809	2.48	3.747	1.211	1.503	1.108	1.772	7.35	3.086	1.86	2.577	2.6694	0.0187931
P20591	3.12	0.755	1.12	1.729	1.096	1.363	7.679	4.797	1.825	2.619	2.6103	0.0420848
Q15392	0.983	2.798	1.26	1.44232	1.36	1.992	6.829	1.59	3.22	4.367	2.58413	0.0228859
P27658	0.964	0.669	0.98	1.12	1.13311	1.23613	4.52959	5.025	4.24	5.923	2.58198	0.0388179
P30405	1.566	2.259	1.234	1.702	1.119	2.012	7.62	3.622	2.189	2.377	2.57	0.0288031
O60637	1.64636	1.03229	2.00537	1.63732	1.967	2.475	4.875	6.281	1.547	2.168	2.56343	0.0159028
Q14978	3.374	1.01	0.894	1.783	0.944	2.999	7.19	2.607	2.396	2.355	2.5552	0.0260305
P15291	1.215	1.464	1.393	1.86657	1.009	1.927	7.138	2.646	2.917	3.597	2.51726	0.0270749
Q9C002	2.902	1.204	0.836	1.45729	1.355	1.644	3.717	5.884	3.564	1.644	2.42073	0.0193085
O15347	1.876	1.874	0.766	2.476	1.031	1.485	2.236	4.502	4.303	3.599	2.4148	0.00767943
P12429	2.058	3.632	2.295	1.293	1.262	0.72	5.655	1.707	2.095	3.304	2.4021	0.0137118
Q9NQ50	1.344	1.392	1.143	1.57402	1.142	1.397	3.461	7.125	2.319	3.115	2.4012	0.0405993
P20700	0.946	1.223	0.917	1.816	1.289	3.887	5.345	3.969	2.343	2.222	2.3957	0.0172152
Q96SL4	1.358	2.662	1.573	1.32815	1.20916	1.79248	4.25105	2.303	3.359	4.011	2.38468	0.00398673
P48735	1.643	2.681	1.505	0.989	1.129	1.04	7.195	2.133	2.013	3.407	2.3735	0.0443511
Q9HC07	1.76	3.053	1.205	1.28211	0.967	1.987	5.383	3.169	3.45	1.359	2.36151	0.0127927
P22676	0.556	0.777	0.71	0.914	1.18254	4.57363	3.56581	5.012	3.554	2.696	2.3541	0.0351358
Q9ULF5	1.64	1.573	1.964	3.087	1.13773	1.52081	4.24599	2.786	1.85	3.259	2.30635	0.00238349
Q7L266	1.642	1.512	4.933	0.970627	1.565	1.085	2.834	5.979	1.022	1.496	2.30386	0.0437998
P35442	0.771	0.696	2.994	1.479	1.02418	1.45775	1.18986	4.311	3.433	5.651	2.30068	0.0391838
Q96RQ9	1.472	0.66	1.476	1.128	1.21	1.909	5.585	5.729	2.116	1.712	2.2997	0.0499655
P45973	1.155	2.399	0.704	2.49	1.028	2.755	5.803	2.988	1.622	1.877	2.2821	0.0213157
P21796	1.925	2.941	1.035	1.457	1.053	1.576	5.665	2.523	2.249	2.274	2.2698	0.0153756
P09237	1.318	1.255	5.078	1.30061	1.11548	1.43793	3.36212	5.225	1.492	1.005	2.25891	0.0403799
O00515	1.419	2.684	3.475	1.45847	0.999	1.208	3.016	2.218	0.78	5.311	2.25685	0.0197822
P40261	1.087	0.745	1.037	0.494	1.09912	2.16546	4.21718	3.155	5.836	2.682	2.25178	0.0489314
Q70UQ0	1.369	2.713	1.396	1.737	1.188	2.095	1.385	3.925	4.377	2.29	2.2475	0.00637322
P26022	1.875	0.847	1.515	1.22307	1.18884	1.90853	4.10328	3.956	1.84	3.909	2.23657	0.0124783
P43405	1.614	1.139	1.929	1.265	1.256	3.294	4.346	3.033	1.821	2.663	2.236	0.00507013
P39748	1.962	2.05	1.172	1.563	1.065	1.487	5.593	2.77	1.771	2.876	2.2309	0.0165648
P09874	2.14	2.481	1.041	1.699	1.029	1.899	4.925	2.485	1.703	2.699	2.2101	0.00739687
Q15063	1.306	0.637	1.667	0.518	2.282	1.687	1.833	2.659	5.996	3.482	2.2067	0.0408368
O95831	1.938	1.486	1.07	1.505	1.109	1.408	6.345	2.223	2.854	2.084	2.2022	0.0371265
P55327	2.497	3.063	1.794	1.181	1.015	0.88	5.328	3.429	1.481	1.353	2.2021	0.0240075
P49006	0.621	0.722	0.649	2.199	1.118	4.669	5.47	2.395	2.295	1.871	2.2009	0.0493979
P21757	1.8	0.755	1.12	1.149	1.14199	2.13516	3.40281	5.064	4.206	1.23	2.2004	0.0322231
Q9NR99	2.294	0.889	2.012	1.31	0.903	0.796	1.21	4.098	5.042	3.4	2.1954	0.0329551
P34897	1.371	3.354	1.17	1.485	1.052	1.016	6.001	1.667	1.462	3.184	2.1762	0.0433191
P04233	1.308	0.703	1.446	2.23	1.125	1.495	4.715	2.436	3.088	3.153	2.1699	0.014014
Q8NFV4	2.041	1.467	1.543	0.974	1.028	1.22	5.102	3.388	2.147	2.764	2.1674	0.0187202
P0DJ07	2.194	5.961	2.235	1.55208	1.077	0.717	3.554	1.55749	1.38979	1.26274	2.15001	0.0441946
P10619	0.95	2.389	1.399	1.802	0.995	3.181	2.479	2.876	3.631	1.729	2.1431	0.0034181
P54687	1.519	0.655	1.267	1.40268	1.202	1.69	4.08	2.56	3.125	3.914	2.14147	0.0149753
P33993	1.139	2.333	1.137	1.569	1.219	1.425	4.692	2.406	1.358	4.094	2.1372	0.0203884
Q6UX53	1.038	3.215	1.624	1.38426	1.02	1.904	5.505	1.94224	1.67479	1.98982	2.12971	0.025642
P43304	1.682	2.694	1.199	1.608	1.186	1.273	6.396	1.852	1.622	1.781	2.1293	0.0479887
Q8NFU3	1.208	0.617	1.226	1.429	1	3.155	5.708	3.263	1.608	1.859	2.1073	0.0484525
P14406	1.235	2.759	1.101	2.268	1.185	1.954	4.321	1.863	2.159	2.205	2.105	0.00499699
Q96AY3	1.35	1.697	1.669	1.163	1.057	1.614	1.575	2.843	3.906	4.153	2.1027	0.0128038
Q96C01	1.545	2.726	1.411	1.465	1.036	1.158	5.55	2.049	1.793	2.226	2.0959	0.0273038
P07858	1.46	1.002	2.025	1.529	0.955	3.431	2.446	2.686	2.326	3.058	2.0918	0.00277891
P23378	2.517	2.633	1.032	1.54652	1.191	1.143	4.998	2.10822	1.70627	2.02624	2.09013	0.0159531
P01903	1.801	1.006	1.778	1.417	1.123	2.821	4.449	1.771	3.189	1.485	2.084	0.0113505
Q8TED1	1.214	1.372	1.093	1.097	0.988	1.474	2.448	2.783	4.36	4.005	2.0834	0.0236315
Q13185	1.235	2.197	0.817	2.069	1.229	2.074	5.236	2.192	2.108	1.667	2.0824	0.0198113
P45877	1.234	1.962	1.715	1.631	1.07	1.104	1.826	1.888	3.825	4.564	2.0819	0.017027
P05141	1.305	2.195	1.09	2.093	1.111	1.184	5.306	1.744	2.014	2.733	2.0775	0.0242177
P62995	0.983	1.617	0.524	1.999	1.287	3.746	4.85	2.165	1.799	1.759	2.0729	0.0278866
Q08426	1.028	2.371	1.139	1.82099	1.171	1.505	5.394	1.89754	1.84357	2.54174	2.07119	0.0260066
P54886	1.436	2.753	1.201	1.404	1.207	1.166	4.578	1.864	2.658	2.43	2.0697	0.011905
P29728	1.839	0.798	1.293	2.218	1.148	1.906	5.275	3.261	1.521	1.419	2.0678	0.0304052
P35637	1.635	2.296	0.653	1.998	1.108	2.964	3.606	2.974	1.87	1.568	2.0672	0.00484387
Q99828	1.092	2.438	2.091	1.40736	1.045	1.703	3.289	3.639	2.217	1.749	2.06704	0.00370279
P51571	1.397	2.187	1.093	1.252	1.201	1.818	2.837	3.081	3.138	2.618	2.0622	0.00256797
Q13247	1.24	2.537	0.942	1.637	1.244	2.548	4.83	1.942	1.787	1.903	2.061	0.0141941
Q99729	1.235	0.87	0.735	2.243	1.14	2.554	5.757	1.93	1.707	2.397	2.0568	0.0465262
Q15084	1.024	1.745	1.249	1.442	1.137	2.32	4.41	2.692	2.51	2.033	2.0562	0.00932819
P19338	2.042	1.446	0.534	1.856	1.055	2.711	5.311	2.17	1.649	1.777	2.0551	0.0295274
Q9BPW8	1.407	3.056	1.115	1.943	1.198	1.77	3.92	2.153	1.813	2.1	2.0475	0.00393953
Q8TE68	2.032	0.941	1.141	2.00748	1.168	1.962	5.008	2.664	2.231	1.285	2.04395	0.0210071
Q969L2	2.978	1.632	1.261	1.374	1.189	0.458	4.052	2.271	1.143	4.028	2.0386	0.027976
Q9C075	0.991	0.914	3.275	1.12282	1.37	1.027	5.229	2.10734	2.72627	1.59627	2.03587	0.0412407
P40926	2.061	1.239	1.068	1.734	1.173	1.323	5.85	2.125	1.655	2.108	2.0336	0.04432
Q9NPE3	1.713	1.307	1.275	1.84254	1.462	2.542	3.499	2.762	2.445	1.454	2.03015	0.00180812
O95470	1.469	1.944	1.226	1.272	1.136	1.362	2.533	3.259	3.648	2.446	2.0295	0.00571057
P30048	1.855	3.788	1.127	1.244	1.052	1.521	3.546	1.391	1.741	2.982	2.0247	0.0115575
Q96AG4	1.412	2.325	0.993	1.592	1.032	1.687	1.715	2.878	3.795	2.809	2.0238	0.00599709
Q9UHN6	1.435	1.895	1.191	1.67245	1.45445	2.60702	3.16724	3.041	2.364	1.407	2.02342	0.00151797
P15313	1.474	1.119	1.918	1.34852	1.01032	2.22541	3.12201	2.934	1.755	3.327	2.02333	0.0040943
Q92544	1.339	2.799	1.135	1.837	1.114	1.336	3.765	2.239	2.247	2.419	2.023	0.00413657
Q99538	1.249	0.854	1.278	1.41	1.094	3.046	2.509	2.997	3.712	2.061	2.021	0.00988836
P08195	1.454	2.649	1.157	1.71	1.126	2.187	3.514	2.089	1.771	2.534	2.0191	0.00185896
P23786	1.619	2.666	1.083	1.404	1.157	1.322	5.443	1.682	2.003	1.767	2.0146	0.0345154
Q9NY12	1.569	1.29	1.086	2.54	0.945	2.089	4.404	3.091	2.042	1.072	2.0128	0.0168127
Q9H4L5	0.778	1.141	0.664	2.22035	0.954	2.095	4.427	2.65635	2.77541	2.35147	2.00626	0.0231644
O43521	0.845	0.604	0.776	1.74773	1.484	2.093	4.536	2.83505	2.9086	2.19068	2.00201	0.0275674
P07339	1.022	0.805	1.374	1.356	1.158	4.865	1.949	2.209	3.433	1.828	1.9999	0.033095
Q9P258	1.294	1.268	0.811	1.323	1.229	2.018	4.923	2.757	2.389	1.97	1.9982	0.0264779
O43809	1.219	1.495	0.917	3.631	1.186	2.146	3.59	1.731	1.936	2.108	1.9959	0.0086496
O95302	0.939	1.18	1.74	1.743	1.015	1.571	1.362	2.567	4.072	3.75	1.9939	0.0200065
Q9BW72	2.546	3.558	1.211	1.33002	1.037	1.652	3.747	1.54072	1.77606	1.51855	1.99164	0.0100308
Q14061	2.176	2.091	1.915	0.917265	1.096	1.415	5.671	1.94393	1.30225	1.31514	1.98426	0.0487718
O14967	2.71	1.596	1.524	1.34828	1.162	0.881	5.437	1.70209	1.52416	1.94074	1.98253	0.0415601
P33241	2.578	1.312	1.296	1.1	1.057	3.681	1.968	2.674	2.864	1.283	1.9813	0.00799663
P38159	1.16	1.411	0.62	2.219	1.076	2.737	4.136	2.319	2.129	1.988	1.9795	0.0130553
Q07065	1.024	2.618	1.122	1.413	1.118	1.871	0.794	2.391	4.091	3.34	1.9782	0.020844
Q8WYQ3	1.64328	1.88249	1.29696	1.04906	1.056	1.552	5.585	2.193	1.9	1.603	1.97608	0.0441455
P33991	1.342	2.463	1.07	2.346	1.353	1.341	4.09	1.712	1.055	2.97	1.9742	0.0122781
Q9UJS0	1.771	3.101	1.297	1.176	1.038	1.595	4.036	2.16	1.59	1.969	1.9733	0.00932661
Q06710	2.62	0.903	1.325	1.28389	1.179	0.877	4.433	2.66013	1.95115	2.49297	1.97251	0.021713
Q14554	1.302	1.838	1.301	1.604	1.02	1.709	3.376	2.258	2.873	2.411	1.9692	0.00276929
P25205	0.999	1.743	0.814	0.948	1.184	1.844	4.841	2.262	1.235	3.82	1.969	0.0488034
Q02809	1.428	1.117	1.549	1.538	1.075	1.714	1.974	2.92	3.571	2.768	1.9654	0.00545751
P18754	1.322	1.169	1.013	1.314	1.173	1.956	3.33	3.246	2.89	2.238	1.9651	0.00843036
O15264	1.111	2.376	1.837	1.53111	1.13071	1.24426	4.44087	2.826	1.041	2.1	1.9638	0.0181035
P35232	1.621	2.275	1.046	1.666	1.11	1.682	4.518	1.879	1.659	2.15	1.9606	0.0126143
P42677	1.503	1.749	1.023	1.767	1.006	2.156	3.45	2.747	2.258	1.918	1.9577	0.0029103
P33992	1.112	2.007	1.124	1.75444	1.013	1.765	4.274	1.739	1.234	3.549	1.95714	0.0222454
P13473	1.687	1.228	0.904	1.60102	1.25	2.631	3.355	2.926	2.326	1.63	1.9538	0.00480255
Q9Y237	1.07	1.26	0.785	1.95262	1.076	2.595	4.309	3.27	2.137	1.07	1.95246	0.0278613
P49736	1.117	1.863	1.094	1.75559	1.256	1.511	4.343	2.036	1.256	3.275	1.95066	0.0195502
P46087	1.658	1.755	1.026	1.384	1.13664	1.75422	4.04081	2.677	2.292	1.75	1.94737	0.0080771
P08637	2.401	0.911	1.471	1.4	0.976	3.888	3.526	3.217	0.727	0.945	1.9462	0.0350623
Q9UBR2	1.061	0.741	1.612	1.388	1.143	4.441	1.327	1.946	4.084	1.675	1.9418	0.0438841
P84090	0.991	1.603	0.726	3.635	1.211	2.058	3.534	1.738	2.037	1.875	1.9408	0.013549
Q9BSR8	1.386	2.341	1.078	1.797	1.486	1.843	2.39	2.663	2.348	2.046	1.9378	0.000258153
Q9P2K3	0.856	1.283	0.709	1.272	1.101	3.657	4.124	2.67779	2.04864	1.64387	1.93723	0.0337793
P27797	1.165	1.207	0.829	1.832	1.047	2.224	4.688	2.02	2.583	1.75	1.9345	0.0268733
Q96SM3	0.869	0.741	2.996	1.733	1.102	2.139	1.394	4.4	1.312	2.585	1.9271	0.0298134
Q14566	1.198	2.262	1.159	2.191	1.17	1.233	3.837	1.94	1.317	2.956	1.9263	0.0104501
P13667	1.03	1.329	0.955	1.343	1.179	2.278	3.08	2.874	2.887	2.297	1.9252	0.00710096
Q15833	1.269	2.059	1.11	1.133	1.122	2.33	3.721	2.428	2.101	1.978	1.9251	0.00607333
O00584	1.478	1.217	1.966	1.16	1.369	1.823	2.245	3.788	2.017	2.082	1.9145	0.00421793
P31431	1.844	2.604	1.151	1.03019	1.071	0.954	5.029	2.26393	1.7513	1.43293	1.91313	0.0431301
Q5VZL5	1.201	0.942	0.87	1.31597	1.058	1.354	4.855	2.48502	2.31764	2.72912	1.91278	0.0443635
Q01081	1.603	2.261	0.879	1.927	1.223	2.472	3.7	2.445	1.36	1.252	1.9122	0.00728201
Q96K17	0.917	1.131	0.898	1.74201	1.018	2.437	3.736	3.205	2.696	1.336	1.9116	0.0213994
Q9P2E9	0.842	1.285	1.386	1.332	0.972	1.537	3.097	1.939	3.927	2.75	1.9067	0.020238
A8MWD9	0.962	1.301	0.944	2.718	1.296	2.498	3.382	2.17	2.065	1.704	1.904	0.00634314
Q00688	1.129	1.794	0.95	1.755	1.02	2.168	3.745	1.847	2.415	2.205	1.9028	0.00720256
P22307	1.301	1.204	0.782	1.599	1.066	1.903	4.994	1.795	2.991	1.364	1.8999	0.0480484
Q12931	2.101	1.912	1.178	1.381	1.298	1.243	4.948	1.943	1.203	1.787	1.8994	0.0324835
Q9GZT3	1.323	1.88	1.172	1.849	1.146	1.466	4.407	1.641	1.606	2.43	1.892	0.0167582
P84103	0.995	1.392	0.49	2.022	1.123	3.506	3.802	1.778	1.776	2.035	1.8919	0.0249873
P42704	1.279	1.824	1.062	1.675	1.058	1.283	5.21	1.709	1.541	2.272	1.8913	0.0468519
P61619	1.02	1.295	0.888	1.505	1.048	2.014	2.948	2.651	3.11	2.425	1.8904	0.00889341
Q6PI48	1.995	2.006	1.154	1.64	1.044	1.31	2.613	1.916	2.009	3.208	1.8895	0.00216486
P06493	2.634	4.891	1.571	1.09903	1.006	1.048	2.791	1.075	1.287	1.492	1.8894	0.0490928
P51965	1.783	1.17	1.227	0.951	1.173	2.055	5.033	1.88958	1.80626	1.79323	1.88811	0.0396642
Q96C90	1.472	1.195	1.025	1.37637	1.09533	1.52726	3.69223	2.383	2.33	2.774	1.88702	0.0107656
Q13630	2.965	1.154	1.171	1.435	1.114	0.949	3.142	3.152	2.369	1.399	1.885	0.0136219
P09651	1.39	1.865	0.857	1.609	1.083	1.888	4.812	1.704	1.596	2.044	1.8848	0.0305637
Q9P2K5	2.882	2.097	1.595	1.914	1.184	0.808	2.08	2.727	1.697	1.86	1.8844	0.00160503
P55769	1.469	1.145	0.923	1.934	1.232	2.531	3.504	2.404	2.183	1.495	1.882	0.00642956
P58107	2.399	1.779	1.444	0.898	1.001	0.846	4.014	1.362	3.033	2.022	1.8798	0.0237838
O15460	2.441	2.096	1.321	0.954	1.058	0.881	1.963	2.204	3.545	2.313	1.8776	0.00889473
Q15181	1.658	0.86	1.61	1.46	1.209	0.96	4.177	1.976	2.104	2.756	1.877	0.0202277
Q4KWH8	1.18667	1.69896	0.973656	1.6	1.078	2.19	2.519	2.638	2.293	2.558	1.87353	0.0020783
P42224	1.358	0.927	1.08	1.34	1.096	1.484	4.001	2.024	2.993	2.417	1.872	0.0218123
Q8IXQ6	1.747	1.729	1.332	1.205	1.104	1.245	3.92	2.344	1.994	2.08	1.87	0.00913439
O75093	1.06173	1.54699	1.34782	1.24968	1.134	1.049	1.798	1.884	3.21	4.416	1.86972	0.0339994
Q9HAB3	1.619	1.158	0.818	1.16762	1.253	1.34	4.728	2.083	2.174	2.347	1.86876	0.0370738
Q5JTJ3	1.4	1.484	1.264	1.235	0.977	1.49	4.284	3.327	1.616	1.593	1.867	0.0297594
P40937	1.273	1.556	0.95	3.131	1.068	1.811	4.153	1.307	1.165	2.255	1.8669	0.0269614
P39656	0.768	1.137	0.833	2.071	1.132	2.417	3.041	2.267	2.502	2.495	1.8663	0.00856719
P04839	2.026	0.766	0.95	1.304	0.933	4.519	1.657	2.453	2.509	1.528	1.8645	0.0368199
Q86X29	1.59	2.471	1.297	1.01382	1.059	1.619	4.664	2.427	1.166	1.29	1.85968	0.0373454
Q8IWS0	0.89	0.748	0.627	1.754	1.112	2.032	3.141	4.386	1.794	2.102	1.8586	0.0458775
Q7L0Y3	1.794	2.092	1.215	1.8	0.941	1.113	4.644	1.864	1.609	1.478	1.855	0.0294151
P05362	1.482	0.744	1.147	1.084	1.001	2.671	3.035	3.027	2.479	1.862	1.8532	0.0136816
P43307	1.094	1.952	0.862	2.056	1.02	1.748	2.38	2.12	2.903	2.379	1.8514	0.00302999
Q32P28	1.03	0.828	1.263	1.307	1.114	1.858	1.782	2.625	3.92	2.785	1.8512	0.0227105
Q8N6T3	1.335	2.641	1.043	1.488	0.954	1.606	2.903	1.842	2.882	1.807	1.8501	0.0048037
P19440	0.994	4.148	1.202	1.23921	1.045	1.916	3	1.37505	1.56787	2.01383	1.8501	0.025561
P49257	0.99	1.756	1.072	1.334	1.076	2.282	1.732	2.232	3.363	2.655	1.8492	0.00745695
Q9Y2W1	1.267	1.303	0.753	1.397	1.055	2.425	4.697	1.723	1.947	1.921	1.8488	0.0391265
Q92526	0.92	2.383	1.011	1.3727	1.06796	1.63078	2.27866	3.027	2.538	2.234	1.84631	0.00560708
Q9P015	1.377	1.922	1.082	1.96	1.106	1.465	3.667	1.82	1.648	2.413	1.846	0.0064942
Q6GTX8	1.55977	1.01618	1.28068	0.773446	1.153	4.567	1.154	2.411	2.156	2.372	1.84431	0.0410084
Q96GM8	1.859	1.398	1.132	1.15657	1.132	1.404	4.771	2.01689	1.69167	1.88184	1.8443	0.0354697
P11021	1.022	1.635	1.183	1.277	1.096	2.014	3.456	2.361	2.516	1.869	1.8429	0.00731887
P61923	1.747	2.44	1.592	1.354	0.967	1.515	2.613	1.915	2.293	1.981	1.8417	0.000567622
P79483	1.0327	1.6943	2.26591	1.33017	1.242	1.069	4.563	1.335	2.815	1.063	1.84101	0.0416032
Q6P4A8	1.731	2.479	1.205	1.16901	1.097	2.11	3.413	1.75905	2.01725	1.39977	1.83801	0.00488377
Q13243	1.139	2.063	0.467	1.629	1.24	2.501	3.791	2.064	1.992	1.488	1.8374	0.0163235
Q9H2W6	1.338	1.535	1.287	1.882	1.167	1.322	3.352	2.92108	1.5361	2.0177	1.83579	0.00609142
Q9HAT2	1.43247	1.23209	1.42262	1.34399	1.155	1.803	3.376	3.116	2.324	1.15	1.83552	0.0107795
Q96AE4	1.19	1.253	0.942	1.549	1.057	1.87	3.987	2.024	2.183	2.298	1.8353	0.0163668
Q14116	2.408	1.09	1.583	0.641	1.25	2.569	2.233	2.948	1.276	2.341	1.8339	0.00712855
Q16629	0.962	1.307	0.587	1.435	1.216	2.991	4.446	1.871	1.799	1.709	1.8323	0.0434849
O60220	1.808	1.575	0.955	3.346	1.12	1.405	3.293	2.077	1.339	1.404	1.8322	0.0124881
Q9HBL7	1.424	1.345	1.07	1.43409	1.021	1.445	4.888	1.562	2.025	2.091	1.83051	0.0449852
P07237	1.11	1.342	1.232	1.459	1.014	1.791	2	2.239	3.408	2.705	1.83	0.00790359
Q9NRP0	1.172	1.979	0.941	1.801	1.307	1.373	2.705	2.31	2.715	1.961	1.8264	0.00239118
Q53H96	1.681	1.063	0.921	1.895	1.192	1.356	3.2	2.226	2.238	2.486	1.8258	0.00563742
Q13263	1.332	2.121	1.126	1.639	1.113	1.864	3.827	1.933	1.674	1.598	1.8227	0.00864236
Q8IXM2	1.24	1.153	1.399	2.27	1.239	2.104	2.659	2.733	2.087	1.335	1.8219	0.00225847
P06748	1.978	1.251	0.804	1.75	1.097	2.09	3.665	2.183	1.986	1.405	1.8209	0.00988525
Q13435	1.127	1.257	0.764	1.972	1.103	2.532	3.527	2.174	1.986	1.757	1.8199	0.0113973
Q9Y4K0	1.198	0.92	1.365	0.448	1.29021	2.4612	2.08735	4.526	1.961	1.904	1.81608	0.0475335
Q92615	1.68	1.464	1.167	1.16835	1.05	1.475	4.695	2.036	1.609	1.814	1.81583	0.0373971
Q96E39	0.992	0.69	0.507	2.199	1.042	2.018	3.561	2.455	2.181	2.507	1.8152	0.0264363
Q9NYF8	0.867	1.143	0.643	2.177	1.154	2.409	4.009	1.75	2.007	1.975	1.8134	0.0267866
P29692	1.463	0.896	1.312	1.121	1.054	1.701	2.976	2.26	2.543	2.794	1.812	0.008704
P61916	1.12	1.209	2.139	1.351	0.984	1.988	3.997	1.873	2.076	1.376	1.8113	0.016849
Q01105	1.387	1.412	0.741	1.41847	1.182	1.964	4.158	2.333	1.964	1.531	1.80905	0.0234569
O75348	1.577	1.12	1.497	1.903	1.106	2.823	1.885	2.665	2.057	1.454	1.8087	0.00179897
Q5RI15	1.444	2.219	0.963	2.241	1.154	1.063	3.313	1.685	1.679	2.317	1.8078	0.00652188
Q00059	1.664	1.761	0.814	1.795	0.912	1.622	4.575	2.354	1.418	1.155	1.807	0.0414918
E9PAV3	1.455	1.67	0.69	2.16	0.836	2.047	4.085	2.291	1.565	1.269	1.8068	0.0260961
Q99623	1.188	1.561	1.068	1.389	1.092	1.501	4.588	1.839	1.7	2.127	1.8053	0.0359584
P30084	1.257	1.516	0.945	1.769	1.05	1.447	4.709	1.695	2.123	1.528	1.8039	0.0426261
Q14527	1.922	1.516	1.015	1.3548	1.47	1.824	2.312	1.615	2.239	2.766	1.80338	0.000874256
P35610	0.946	3.385	1.068	1.46256	1.222	1.677	0.651	2.271	3.317	2.018	1.80176	0.0257328
P51858	1.37	0.929	0.936	1.792	0.919	2.655	3.481	2.397	2.071	1.466	1.8016	0.0157506
Q8TEM1	1.11	2.678	1.384	2.129	0.985	0.909	2.865	2.672	1.338	1.933	1.8003	0.00841663
Q9BQI0	1.629	2.382	1.271	1.26527	1.717	1.194	3.843	1.49133	1.6843	1.51381	1.79907	0.011132
P52597	1.185	1.543	1.068	1.18	1.109	2.054	4.117	2.102	1.817	1.794	1.7969	0.0212106
Q8WWI1	1.225	1.123	1.454	1.3593	1.29	1.439	2.77	2.471	2.206	2.629	1.79663	0.00356606
P05386	1.178	1.38	0.544	2.07	1.178	2.733	2.912	1.962	1.88	2.113	1.795	0.00752125
P14625	0.848	1.862	1.132	1.662	1.099	2.116	2.361	2.308	2.368	2.169	1.7925	0.00187095
Q9Y624	1.019	2.752	1.24	1.32547	1.189	1.554	4.132	1.812	1.051	1.846	1.79205	0.0297529
Q15070	1.235	1.498	1.2	1.12733	1.156	1.332	4.689	2.238	1.765	1.679	1.79193	0.0448544
Q9Y2Q3	1.699	1.057	1.204	0.954	1.12	1.632	4.679	2.32	1.736	1.504	1.7905	0.0481855
Q9HAV7	1.342	1.204	1.104	1.701	1.062	1.434	4.653	1.721	1.503	2.175	1.7899	0.0428391
Q07955	1.221	1.62	0.622	1.729	1.202	3.102	3.412	1.649	1.85	1.489	1.7896	0.0167357
O95881	0.896	1.29	1.145	1.864	1.213	2.065	2.848	2.099	2.945	1.512	1.7877	0.00650938
Q13242	0.812	1.979	0.853	1.447	1.185	3.12	2.956	2.366	1.853	1.297	1.7868	0.0142031
Q16822	1.661	2.225	1.353	0.836	0.953	1.105	4.268	1.6	1.614	2.243	1.7858	0.0338431
Q9BVK6	1.103	1.893	0.998	2.114	1.112	1.71	1.871	1.995	2.77	2.282	1.7848	0.00185479
Q9UNL2	0.926	1.384	0.787	1.632	1.092	1.893	3.132	2.108	2.381	2.511	1.7846	0.00982813
O60507	1.073	1.718	1.432	1.31648	1.696	2.351	1.998	3.228	1.521	1.484	1.78175	0.0032041
O95429	1.165	1.125	1.36	1.10188	1.15285	2.16338	2.96297	3.072	1.838	1.865	1.78061	0.00936113
Q9Y5M8	1.01	1.546	1.075	1.333	1.188	1.933	2.971	1.982	2.621	2.141	1.78	0.0049755
P52815	1.563	2.206	1.332	1.593	1.158	1.531	4.562	0.951	1.391	1.49	1.7777	0.0409391
Q5T9A4	1.996	1.561	0.93	1.399	1.033	1.445	4.413	1.897	1.815	1.284	1.7773	0.0348687
P51649	1.342	2.437	1.28	1.126	1.205	1.491	4.325	1.716	1.249	1.6	1.7771	0.0323917
P19971	1.861	1.146	1.156	1.294	1.141	2.665	2.699	1.934	2.21	1.655	1.7761	0.00285664
O76095	1.028	1.918	1.191	0.933186	1.139	1.96	4.491	1.8563	1.57235	1.66556	1.77544	0.0408006
Q96B49	2.481	2.991	0.913	1.814	1.215	1.275	1.879	1.688	1.569	1.929	1.7754	0.00307664
Q9P1F3	1.169	2.231	1.664	1.28661	1.105	1.023	3.667	2.332	1.801	1.474	1.77526	0.0138325
Q8NBS9	0.689	1.039	1.317	1.504	1.2	2.426	1.123	2.332	3.03	3.092	1.7752	0.0200647
P52789	2.518	1.79	1.272	1.84084	1.224	1.343	3.866	1.62	1.027	1.243	1.77438	0.0183871
Q13751	1.292	1.334	2.053	1.47817	1.803	2.072	1.771	3.475	0.704	1.74	1.77222	0.00823229
P51532	1.125	1.392	0.682	2.36995	1.022	2.244	3.291	1.783	1.883	1.902	1.76939	0.0109799
Q13310	1.502	1.723	0.981	1.038	1.091	1.774	3.866	2.584	1.655	1.479	1.7693	0.0210853
Q14103	1.281	1.096	0.773	2.007	1.021	2.796	3.105	1.948	2.149	1.506	1.7682	0.0119149
Q14257	1.18	1.758	1.54	1.612	1.16	1.112	3.018	2.107	2.322	1.865	1.7674	0.00284333
P17844	1.105	2.01	1.162	1.423	1.065	1.8	2.414	2.193	2.386	2.114	1.7672	0.00142217
P57735	1.264	2.737	2.091	1.51323	1.13848	1.69593	2.08417	3.891	0.263	0.992	1.76698	0.0402947
Q96P16	1.181	1.728	1.193	1.0547	3.254	1.51	2.306	2.366	1.501	1.568	1.76617	0.00632572
P04843	0.942	1.643	0.753	1.243	1.068	2.252	2.966	2.264	2.576	1.909	1.7616	0.010742
Q8TB61	1.19	1.78	0.977	1.3595	1.054	0.569	1.1	3.127	3.087	3.353	1.75965	0.0452112
Q8IVL6	1.041	1.072	1.882	1.677	1.147	1.208	0.951	1.801	3.587	3.225	1.7591	0.0300337
P01909	2.253	1.409	1.811	0.84608	1.12	3.599	1.191	2.08463	1.67306	1.59298	1.75798	0.013197
Q03519	1.32	1.157	0.86	1.159	0.989	1.739	3.912	1.627	2.464	2.352	1.7579	0.0301149
Q86SX6	1.103	3.754	1.149	1.083	1.203	1.359	2.543	1.318	1.484	2.575	1.7571	0.0257984
P07998	0.876	0.637	2.662	1.20113	1.21388	1.34494	2.65863	2.904	2.806	1.258	1.75616	0.0247177
Q5VT66	1.416	4.099	1.258	1.10929	1.134	1.136	2.849	1.24977	1.43956	1.86995	1.75606	0.0370678
Q96KC8	1.152	2.569	1.12	1.39596	1.07713	1.58672	3.04133	1.453	3.085	1.073	1.75531	0.0170597
P49755	0.896	1.387	0.848	1.399	1.027	2.567	2.078	2.605	2.931	1.802	1.754	0.0121293
P17028	1.356	1.843	1.161	0.971052	1.05473	2.03504	3.37247	2.367	1.464	1.887	1.75113	0.00993538
P09467	1.432	1.243	1.396	0.997	1.164	4.172	2.603	1.17	2.206	1.113	1.7496	0.0413162
Q8NBT2	1.69541	2.08436	1.03068	1.29696	1.17	1.58	3.779	1.47	1.633	1.752	1.74914	0.0136804
Q9P1Y5	1.549	2.497	1.033	1.0141	1.187	1.18	4.341	1.87759	1.34858	1.45671	1.7484	0.0446304
Q9NPL8	1.751	1.181	1.215	1.17631	0.958	1.728	3.385	2.50613	2.07756	1.49483	1.74728	0.0112661
O94888	1.661	1.22	0.927	2.201	1.086	1.442	3.279	1.68635	1.83925	2.13016	1.74718	0.00717308
Q8N2K0	0.963	2.245	1.039	1.159	1.145	2.463	2.139	1.821	2.113	2.383	1.747	0.00355624
Q8TDB6	1.707	1.387	1.202	1.44661	1.061	1.297	3.558	2.396	1.962	1.453	1.74696	0.0115289
O60828	1.241	1.435	0.952	2.515	1.142	1.831	2.97	1.509	1.857	2.016	1.7468	0.00461317
P00403	1.386	2.86	1.132	1.78	1.081	1.845	2.418	1.85	1.175	1.935	1.7462	0.0027987
P26641	1.408	0.923	1.421	1.619	1.129	1.494	2.896	2.064	2.078	2.418	1.745	0.0038145
Q14376	1.465	2.172	1.205	2.02596	1.065	1.471	3.068	2.038	1.118	1.797	1.7425	0.00409167
Q13283	1.633	1.466	1.22	2.034	0.92	1.642	2.417	2.383	1.638	2.068	1.7421	0.000919967
Q14444	1.247	1.206	1.296	1.16	0.982	1.616	4.264	2.161	1.669	1.809	1.741	0.0365461
Q05639	1.47702	1.34878	1.73919	1.03662	1.406	0.926	2.832	3.035	2.188	1.409	1.73976	0.0100416
P26599	0.962	1.145	0.861	1.751	1.147	2.085	3.592	2.012	1.873	1.968	1.7396	0.0170485
Q9Y5L4	1.855	1.941	1.079	1.544	1.049	1.488	3.458	1.801	1.444	1.731	1.739	0.00719539
Q92876	1.313	1.215	2.961	1.41762	1.128	1.166	2.996	2.137	1.737	1.308	1.73786	0.0102196
Q9NQH7	1.334	1.318	1.207	1.37313	1.477	1.854	1.282	4.2	1.551	1.781	1.73771	0.0278708
P52292	2.189	2.878	1.709	1.21735	1.11	1.3	2.389	1.443	1.619	1.521	1.73754	0.00273591
O00422	1.15	1.674	0.97	1.363	1.22	2.763	3.313	1.758	1.883	1.244	1.7338	0.0133751
P30101	0.992	1.287	1.06	1.528	1.061	2.319	2.622	2.334	2.336	1.777	1.7316	0.00506689
P43897	1.596	2.74	1.394	1.54384	1.039	1.006	2.304	3.288	1.385	1.019	1.73148	0.0164678
P00966	2.384	0.762	1.965	1.099	1.088	0.686	2.898	1.227	2.626	2.578	1.7313	0.0232343
P43246	1.24	1.57	0.873	1.323	1.154	1.651	4.088	2.178	1.454	1.778	1.7309	0.0307471
Q9Y291	1.334	1.569	2.099	1.512	0.983	1.365	3.401	2.227	1.327	1.485	1.7302	0.00875513
P06239	2.289	2.088	1.189	1.31968	1.14875	1.26815	2.24394	1.615	1.757	2.383	1.73015	0.00109519
P62857	1.28	1.392	0.938	1.02	1.205	2.157	2.585	2.605	1.937	2.179	1.7298	0.00552567
P42574	1.643	2.037	1.79	1.31918	1.02012	1.161	1.90911	1.61	1.855	2.918	1.72624	0.00201016
O15321	1.375	1.695	1.651	1.022	1.31	1.307	3.209	1.854	2.177	1.651	1.7251	0.00468793
P55160	1.4	1.245	2.416	1.143	1.219	4.306	1.151	1.233	1.803	1.333	1.7249	0.0456282
Q96RP9	1.513	2.207	1.129	1.36974	1.03	1.27	4.202	1.395	1.521	1.601	1.72377	0.035779
P19525	1.398	1.187	1.094	1.445	1.054	1.476	4.165	2.127	1.698	1.587	1.7231	0.0337764
Q01130	0.965	1.448	0.844	1.472	1.255	2.722	3.137	1.535	1.848	2.003	1.7229	0.0123188
O95453	1.644	1.829	1.001	1.93963	1.232	1.498	2.989	1.848	1.661	1.586	1.72276	0.00193115
Q10471	1.071	1.679	0.971	1.06	1.142	2.087	1.993	2.579	2.644	1.994	1.722	0.00579056
Q9P2M7	1.238	3.084	1.094	1.13883	1.015	1.219	2.634	1.82	2.387	1.571	1.72008	0.0128993
Q9P2G3	2.822	1.181	2.137	1.15358	1.057	1.232	1.535	2.947	1.794	1.337	1.71956	0.00974877
P62318	1.181	1.294	0.875	1.542	1.113	2.262	3.025	2.49	1.774	1.639	1.7195	0.00870888
Q8IV08	0.749	1.547	1.415	1.533	1.165	3.663	2.001	1.45	2.172	1.496	1.7191	0.0180219
Q96HE7	1.428	1.484	1.507	1.588	1.067	1.579	2.854	2.47	1.963	1.247	1.7187	0.00272375
P39687	2.084	1.191	0.661	1.266	1.181	2.152	2.492	2.577	2.139	1.433	1.7176	0.00683197
O75494	1.219	2.015	0.721	1.682	1.213	2.504	2.884	1.759	1.518	1.656	1.7171	0.00592771
Q00341	1.202	1.751	1.251	1.274	1.055	1.374	1.828	1.667	3.263	2.494	1.7159	0.0092798
Q9Y6X5	2.327	2.863	1.775	1.32586	0.931	0.913	1.964	1.5807	1.56264	1.91548	1.71577	0.00443465
Q9NR30	1.631	1.543	1.231	1.514	1.108	1.341	3.939	2.086	1.469	1.292	1.7154	0.0229105
P30040	0.917	2.126	1.312	1.562	1.054	2.292	2.134	2.326	1.954	1.468	1.7145	0.00185096
Q13427	1.308	1.979	0.784	2.34	1.058	1.893	3.273	1.76	1.459	1.28	1.7134	0.0118924
Q9C005	1.314	1.657	1.271	1.118	1.066	1.957	3.027	1.952	1.778	1.99	1.713	0.00378739
O75339	1.021	1.226	1.73	0.897	1.08256	2.02674	2.63613	2.541	2.148	1.819	1.71274	0.00616078
P06753	1.402	2.142	1.296	1.255	1.033	2.023	2.067	1.672	2.362	1.871	1.7123	0.000697672
Q9Y265	2.072	1.506	1.311	1.772	1.11	1.618	2.944	1.508	1.556	1.716	1.7113	0.00158234
O95071	1.565	1.488	0.967	1.49016	1.061	1.866	3.168	1.956	1.212	2.334	1.71072	0.00791274
Q9Y6M1	1.439	2.827	1.005	1.813	1.158	1.474	1.369	1.677	2.228	2.103	1.7093	0.00278666
Q9BX40	1.157	2.367	1.002	1.56234	1.145	1.17	2.994	2.077	1.505	2.112	1.70913	0.00756879
Q5T5P2	1.547	1.098	1.223	1.372	1.05	1.184	3.265	1.984	2.048	2.314	1.7085	0.0109899
P28340	1.557	1.313	1.032	1.11827	0.966	1.425	3.741	1.665	1.338	2.928	1.70833	0.035308
P60468	0.943	1.174	1.036	0.977	1.082	1.876	2.06	2.428	3.327	2.178	1.7081	0.0207526
Q99470	1.416	3.203	1.381	1.507	0.864	1.304	1.19	2.9	1.878	1.426	1.7069	0.0160173
Q9Y3D7	1.901	2.293	1.003	1.80855	1.079	1.177	3.15	1.877	1.508	1.272	1.70686	0.00794028
P08579	1.195	1.523	0.996	1.615	1.055	1.925	2.84	2.615	1.874	1.429	1.7067	0.00587811
P62304	1.014	1.148	0.924	1.232	1.17	2.143	3.492	2.119	1.612	2.196	1.705	0.0207819
Q99523	2.251	1.482	0.843	0.873	0.739	1.418	3.53	2.10791	1.95733	1.83619	1.70374	0.0267059
Q00839	1.321	1.426	0.776	2.212	0.99	1.853	3.227	1.776	1.573	1.879	1.7033	0.0102025
P10109	0.977	1.37	1.183	0.962	1.08	3.149	2.777	2.822	1.641	1.069	1.703	0.0303175
P53801	1.456	2.363	1.175	0.95903	1.073	1.31021	3.29859	1.801	2.101	1.487	1.70238	0.012863
Q9Y5J6	1.226	1.462	1.056	0.755	0.999	3.832	1.87	2.41076	1.68969	1.71643	1.70169	0.0345519
Q9Y2S6	1.928	1.256	0.579	2.29	0.878	2.384	2.893	1.98	1.859	0.963	1.701	0.0161101
P55145	1.207	1.351	1.191	1.676	1.128	1.588	2.246	2.635	2.508	1.476	1.7006	0.0033842
P82930	1.39	1.942	1.147	1.66476	1.135	0.794	3.937	1.075	1.354	2.565	1.70038	0.0419583
P62913	1.059	1.467	0.923	1.644	1.071	2.164	2.48	2.204	1.997	1.994	1.7003	0.00298073
P32322	1.289	1.772	1.251	1.53652	1.51	1.135	2.124	1.8	2.474	2.109	1.70005	0.000669192
Q9NYL4	1.122	1.992	0.936	1.48053	1.052	1.508	1.143	2.37	2.841	2.553	1.69975	0.0107862
P23246	1.123	1.352	0.792	1.36	1.031	2.725	3.263	1.811	2.002	1.534	1.6993	0.0194823
Q9UKK9	1.364	1.268	1.391	1.385	1.12	1.248	4.103	1.564	1.842	1.693	1.6978	0.0322508
Q8IZQ5	1.098	0.9	0.813	1.504	1.317	2.165	3.21	3.083	1.622	1.266	1.6978	0.0296399
P09913	2.20604	1.72808	2.05691	0.484	1.113	1.15	2.764	2.658	1.459	1.352	1.6971	0.0140649
P49411	1.448	1.633	1.097	1.318	1.037	1.469	4.115	1.493	1.612	1.742	1.6964	0.0335767
Q96AB3	1.882	1.239	1.071	1.542	1.15	1.247	3.187	1.938	1.821	1.884	1.6961	0.00636516
Q9Y6K5	1.055	0.8	1.158	1.999	0.985	1.782	3.271	2.566	1.64	1.683	1.6939	0.0192016
Q99442	1.136	1.924	0.74	1.334	0.981	1.893	2.303	2.586	2.105	1.929	1.6931	0.00578035
Q8IYB3	1.449	1.381	0.75	2.356	1.112	2.101	3.813	1.504	1.359	1.1	1.6925	0.034643
Q92520	1.944	1.573	1.046	1.487	1.296	1.156	1.525	1.877	3.265	1.755	1.6924	0.00671971
Q9NUL3	1.21	1.941	1.152	1.4132	1.17283	1.4698	2.72723	2.42	1.685	1.724	1.69151	0.002758
P31689	1.46	1.126	1.324	1.214	1.027	1.949	3.938	1.702	1.838	1.32	1.6898	0.0298638
P28676	1.428	1.184	1.036	1.852	1.077	1.258	2.341	3.046	1.658	2.016	1.6896	0.00792211
Q9UL46	1.616	0.716	1.134	1.246	1.148	1.171	3.68	1.508	1.99	2.682	1.6891	0.0364553
Q08945	1.315	1.037	0.72	1.936	1.045	1.775	3.654	1.587	1.833	1.988	1.689	0.0253951
Q9NP78	2.184	1.702	0.869	1.03576	1.04563	1.3869	2.95736	2.394	1.647	1.668	1.68897	0.00944495
Q96C36	1.187	1.358	1.246	0.989	1.075	1.273	2.876	1.783	1.424	3.668	1.6879	0.0357937
Q8IYU8	2.362	1.523	1.989	1.15195	1.116	1.277	2.919	1.393	1.741	1.402	1.6874	0.00463547
P07910	1.074	1.108	0.519	1.911	1.188	2.277	3.563	1.687	1.802	1.738	1.6867	0.0285392
P07711	0.926	1.226	1.342	1.13939	1.065	2.24	1.583	1.553	3.793	1.992	1.68594	0.0306746
P43487	1.513	1.128	0.894	1.395	1.102	1.329	4.054	1.663	1.775	2.001	1.6854	0.038796
Q9BT09	1.254	1.514	1.081	1.957	1.114	1.972	2.799	2.149	1.664	1.341	1.6845	0.00311663
Q04837	1.59	1.65	1.074	1.639	1.298	1.399	2.739	2.459	1.318	1.676	1.6842	0.00253386
Q9H0S4	1.227	2.117	0.907	2.277	1.292	1.487	2.668	1.895	1.444	1.519	1.6833	0.00316602
Q9Y3D0	2.99	1.82	1.12	1.14435	1.274	1.209	1.176	1.514	1.915	2.67	1.68323	0.0104072
P52272	1.063	1.491	0.858	1.818	1.064	2.508	2.433	2.074	1.748	1.767	1.6824	0.00425214
Q9Y2R5	1.407	1.934	1.648	2.092	1.154	0.782	3.12	1.85528	1.38758	1.43882	1.68187	0.00799708
Q15233	1.119	1.311	0.799	1.508	1.027	2.395	2.812	2.015	1.972	1.858	1.6816	0.00839666
P22234	2.029	1.217	1.095	1.129	1.179	1.142	3.442	1.94	1.545	2.089	1.6807	0.0169433
O60449	1.286	1.912	1.419	1.557	0.982	1.33	2.337	1.47149	2.01149	2.49857	1.68046	0.00173217
Q6P1X6	2.205	0.953	1.143	1.229	1.126	1.169	3.192	2.151	1.571	2.064	1.6803	0.0142035
P57088	1.24	1.892	0.965	1.00043	1.181	1.451	3.936	1.56	1.524	2.051	1.68004	0.0351146
Q9NRX2	0.998	1.296	1.056	1.21	1.141	1.709	3.82	1.907	1.625	2.038	1.68	0.0299433
P36222	1.59973	1.88494	1.22908	0.999645	0.965	0.902	3.383	1.955	2.032	1.845	1.67954	0.0177337
P61024	1.19938	1.84323	1.63894	1.20123	0.966	1.04	3.781	2.15	1.616	1.344	1.67798	0.029143
P08473	1.2	1.108	2.42	1.23234	1.10312	1.55816	2.57043	3.192	1.173	1.215	1.6772	0.0201825
P28838	1.628	0.897	0.936	1.396	0.98	1.357	3.177	1.462	2.35	2.57	1.6753	0.0219803
P13674	1.207	0.823	1.213	1.085	1.17	1.473	1.434	3.506	2.716	2.121	1.6748	0.0332114
Q92688	1.081	1.196	0.644	1.56	1.21	1.812	3.801	1.498	1.951	1.992	1.6745	0.0346065
Q99590	1.346	1.928	1.241	0.944914	0.893	1.455	4.128	1.735	1.378	1.696	1.67449	0.0461215
P08571	1.517	0.85	1.209	1.838	0.978	2.401	1.675	3.037	1.613	1.596	1.6714	0.00990452
Q6ZSJ8	1.606	2.205	1.139	1.24036	0.999	1.109	1.155	1.884	2.14	3.231	1.67084	0.0148776
Q8N8R3	1.187	1.396	0.896	1.41068	1.277	1.866	3.948	1.7721	1.36497	1.58539	1.67031	0.0338321
Q92841	1.409	1.696	0.822	1.688	1.028	1.947	2.776	1.602	1.724	2.007	1.6699	0.00348346
P09496	1.199	1.297	1.396	1.45	1.007	2.025	2.139	1.868	2.448	1.87	1.6699	0.0013942
P35244	1.083	1.522	0.962	2.51	1.153	2	2.407	2.15	1.496	1.409	1.6692	0.00435213
P17302	1.017	0.664	0.853	1.25024	1.58833	3.35816	2.22915	2.728	1.81	1.19	1.66879	0.0380211
P11387	1.41	1.707	1.184	1.53	0.988	1.448	3.362	2.153	1.479	1.424	1.6685	0.0115828
Q14157	1.67	2.022	1.28	1.721	0.995	1.409	3.138	1.19	1.602	1.652	1.6679	0.00625368
Q13595	0.783	1.626	0.493	1.33	1.276	2.945	2.938	2.252	1.653	1.377	1.6673	0.0305606
Q13523	1.237	1.507	0.826	1.245	1.247	2.095	3.05	1.475	2.079	1.912	1.6673	0.00893315
Q96I99	1.558	1.831	1.104	1.434	1.128	1.306	3.606	1.501	1.577	1.628	1.6673	0.0164127
Q9UHX1	1.309	1.046	0.989	1.521	1.047	1.459	3.075	1.886	2.357	1.98	1.6669	0.0116852
Q9Y5J9	1.102	1.625	1.065	1.272	1.243	1.874	3.7	1.90262	1.31527	1.55723	1.66561	0.0235776
Q13510	1.457	0.851	1.447	1.334	1.088	2.912	0.789	2.193	3.472	1.111	1.6654	0.045087
P52630	1.635	1.754	1.281	1.777	1.158	1.395	2.031	1.899	2.258	1.466	1.6654	0.000184141
P38571	1.03	0.711	1.746	1.33209	1.2519	1.90212	3.1321	1.742	2.449	1.35	1.66462	0.0158954
Q86WA6	1.112	1.579	1.158	1.186	1.097	0.884	3.698	2.624	1.598	1.701	1.6637	0.0388523
Q4VC31	2.024	2.081	1.302	1.052	1.175	1.048	2.363	2.475	1.522	1.59	1.6632	0.0036072
P63165	1.157	1.568	1.306	1.19333	0.92	1.09	1.735	2.831	2.059	2.77	1.66293	0.0137391
Q06323	1.641	0.906	1.065	1.231	1.112	1.169	3.895	1.314	1.922	2.369	1.6624	0.0454591
Q9NY33	2.189	1.066	1.072	1.372	1.127	0.936	2.671	1.89	2.516	1.782	1.6621	0.00969987
Q9HD45	1.189	1.562	0.976	2.057	1.006	1.628	2.024	1.778	2.387	1.991	1.6598	0.00184911
P16671	1.374	1.366	1.204	1.882	1.092	2.89	1.448	2.06956	1.97623	1.29512	1.65969	0.00419194
Q9NSU2	1.216	1.117	1.284	1.18717	1.367	2.198	2.472	2.25347	1.7055	1.79051	1.65906	0.00246077
Q92692	1.087	1.529	1.044	1.40264	1.099	1.645	3.652	1.77	1.593	1.767	1.65886	0.0218541
P07602	1.159	1.019	1.261	1.142	1.12	2.908	2.394	1.531	2.548	1.501	1.6583	0.0147397
Q8NBK3	1.028	1.001	1.246	1.905	1.552	1.134	2.865	2.056	2.283	1.512	1.6582	0.00786975
Q15303	3.597	0.875	0.992	1.69565	1.084	1.148	2.25	1.96881	1.26152	1.70732	1.65793	0.0314428
Q92542	1.027	2.044	0.885	1.896	1.434	1.736	1.545	2.195	2.121	1.696	1.6579	0.00114361
P08238	1.632	1.302	0.925	1.562	1.148	1.399	3.471	1.863	1.591	1.681	1.6574	0.015069
Q13423	1.811	1.29	1.058	1.046	1.027	1.452	3.529	1.449	2.121	1.783	1.6566	0.0222559
O00116	1.539	2.953	1.211	1.12	1.019	1.533	2.414	1.534	1.761	1.47	1.6554	0.00720883
P41223	1.078	1.274	0.854	2.598	0.947	1.225	3.606	1.621	1.475	1.873	1.6551	0.0384643
Q15785	1.244	1.082	0.989	1.359	1.09	1.603	3.649	2.735	1.207	1.592	1.655	0.039827
Q12905	1.233	1.335	1.015	1.636	1.17	1.664	3.631	1.576	1.713	1.57	1.6543	0.020067
O60234	1.21	0.932	1.162	1.59	1.098	3.246	1.3	2.79	2.213	1.001	1.6542	0.0316287
Q92504	0.881	2.167	0.945	1.42508	0.971	1.733	1.68	1.695	3.092	1.94	1.65291	0.0131092
P24311	1.611	2.487	1.087	1.07135	1.323	1.603	3.673	0.857	1.646	1.168	1.65264	0.0371081
P05455	1.836	1.215	0.958	1.367	1.096	1.703	2.85	1.921	1.774	1.788	1.6508	0.00421996
O14561	1.882	1.317	0.876	1.23751	1.009	1.321	3.854	1.432	1.721	1.854	1.65035	0.037494
P50225	1.856	1.836	1.868	0.859	1.143	1.175	3.322	0.767	1.55	2.127	1.6503	0.0226072
Q96A26	1.72	1.938	0.971	1.533	0.948	1.382	3.495	1.186	1.218	2.109	1.65	0.0236508
Q9UKM9	0.802	1.389	0.755	1.446	1.066	2.462	3.399	1.791	1.751	1.633	1.6494	0.0298911
Q96RS6	1.888	1.105	1.201	1.368	1.171	1.216	2.833	2.097	1.645	1.968	1.6492	0.0048309
P63218	1.16	0.975	1.149	0.957	1.085	1.927	3.585	1.698	1.88	2.071	1.6487	0.0309172
P13073	1.223	2.1	0.994	1.14	1.093	1.37	3.29	1.67	1.959	1.645	1.6484	0.0153493
Q9BS26	1.081	1.436	1.148	1.838	1.056	1.563	2.414	2.045	2.146	1.745	1.6472	0.00190903
Q9H936	1.106	1.364	1.089	1.124	1.03	1.303	3.097	2.411	1.914	2.031	1.6469	0.0165255
Q9NPJ3	1.152	1.977	1.195	1.483	0.972	1.411	2.746	1.568	2.026	1.935	1.6465	0.00390299
Q92922	1.524	1.199	1.156	1.195	1.123	0.948	2.983	1.874	1.739	2.72	1.6461	0.0171632
P12318	2.876	0.645	1.493	1.67101	1.06559	1.73871	2.34265	2.277	0.983	1.359	1.6451	0.0160953
Q9NVH0	1.199	2.198	1.056	1.12198	1.083	0.901	1.861	2.663	1.863	2.504	1.645	0.0124526
Q8NDA8	1.839	1.419	1.345	1.26036	1.222	1.136	3.005	2.078	1.764	1.374	1.64424	0.00578836
P30044	1.864	0.836	1.436	1.352	1.185	1.402	3.009	2.159	1.637	1.549	1.6429	0.00799674
Q7Z7H5	0.923	1.467	0.806	1.997	1.179	1.98	2.526	2.57	1.796	1.178	1.6422	0.0105111
Q13542	1.306	2.158	1.088	1.08914	0.978817	1.31246	3.30385	2.031	1.275	1.871	1.64133	0.0199034
A2VDF0	1.3965	1.10695	1.21268	0.839199	1.087	3.093	1.888	1.941	1.969	1.879	1.64123	0.0131468
Q92673	0.99	1.249	1.618	1.287	1.19011	1.28383	2.13684	2.256	1.972	2.429	1.64118	0.0034287
Q6PL18	2.604	1.049	0.985	1.59208	1.29	1.541	2.741	2.05201	1.18354	1.36713	1.64048	0.0100843
Q7KZN9	2.761	1.541	0.982	1.4867	1.129	1.068	2.391	1.736	1.406	1.90366	1.64044	0.00669463
Q9UGM6	1.375	1.297	1.199	1.553	1.172	1.314	3.728	2.017	1.395	1.346	1.6396	0.0278104
Q8N0U8	1.13575	1.71822	1.06543	1.863	0.89	1.049	2.817	1.695	1.758	2.386	1.63774	0.0103397
P11172	1.511	1.549	1.013	1.62	1.265	1.208	3.018	1.616	1.501	2.064	1.6365	0.00592605
P22087	1.602	1.111	1.134	1.581	1.114	1.627	2.513	2.409	2.074	1.188	1.6353	0.00445582
Q07666	1.197	1.133	0.882	1.344	1.105	2.235	3.215	1.589	1.894	1.745	1.6339	0.0177301
Q8NF37	1.016	2.614	1.126	1.069	1.049	1.65	1.22	1.495	2.197	2.901	1.6337	0.0183515
Q9Y2C4	0.838	1.805	0.88	1.61545	1.338	2.849	2.535	1.323	1.3	1.848	1.63315	0.0136446
Q9BRR6	1.375	1.782	1.211	1.212	1.056	1.92	1.032	2.626	2.545	1.572	1.6331	0.00734916
Q9Y4W2	1.427	1.251	0.908	1.258	1.183	1.158	2.723	1.743	2.282	2.396	1.6329	0.0105622
O95571	1.462	1.071	1.527	0.973	1.042	1.176	3.988	1.549	1.583	1.954	1.6325	0.0496428
P49458	1.341	0.927	0.836	1.733	1.204	3.149	2.262	2.308	1.408	1.14	1.6308	0.0237776
Q86VB7	1.881	0.674	1.374	0.969	0.941	3.583	1.144	2.241	2.027	1.465	1.6299	0.0445523
P55285	1.523	0.749	1.91	1.308	1.14716	1.11162	2.08484	1.575	1.683	3.198	1.62896	0.0167151
Q14244	1.393	2.256	1.796	1.08447	1.407	1.22	3.011	1.253	1.405	1.461	1.62865	0.00817029
P53999	1.04	0.947	0.688	1.864	1.202	2.242	2.78	1.568	2.229	1.726	1.6286	0.0154886
P63173	1.362	1.525	1.019	1.258	0.983	2.163	3.012	1.921	1.696	1.346	1.6285	0.010083
Q15437	1.486	2.233	1.183	1.2489	1.298	1.218	2.661	2.137	1.328	1.489	1.62819	0.00412219
Q9H1P3	1.338	1.806	1.78	1.18315	1.058	1.261	1.569	1.64473	2.19115	2.44694	1.6278	0.00159063
Q6NUQ4	1.034	1.425	0.999	1.277	1.131	1.632	2.696	1.859	2.743	1.48	1.6276	0.0121268
Q96G25	0.983	1.328	0.889	1.38897	0.996	2.193	2.952	1.86117	1.69796	1.98317	1.62723	0.0134381
Q02880	1.202	1.221	0.843	1.647	1.039	1.575	3.452	1.606	1.65	2.03	1.6265	0.0239196
Q9GZU8	1.361	1.343	1.114	1.04597	1.127	1.644	2.299	2.236	1.682	2.411	1.6263	0.00420658
Q9Y6X9	1.684	1.641	0.863	0.9	1.07742	1.38974	3.1505	1.658	1.922	1.976	1.62617	0.0157439
Q9UJC5	1.309	3.938	1.395	1.719	1.259	1.011	1.493	1.5363	1.34241	1.25756	1.62603	0.0416896
P18085	1.459	1.152	1.028	1.186	1.015	0.843	1.654	1.927	3.3	2.696	1.626	0.0361677
P51948	2.636	1.913	1.764	1.04298	1.993	1.522	1.342	1.329	1.412	1.292	1.6246	0.00210558
Q9BYX4	1.379	1.372	1.076	1.32266	1.05553	1.58783	2.81604	1.972	1.707	1.949	1.62371	0.00457603
Q8TCT9	1.09	1.876	0.79	1.289	1.116	1.422	3.421	1.455	1.927	1.851	1.6237	0.0250018
P27695	0.976	0.757	0.655	1.447	1.262	2.069	3.183	1.886	1.937	2.062	1.6234	0.0297603
Q9H0U3	1.151	1.562	0.645	1.265	1.143	1.714	1.692	1.935	2.298	2.826	1.6231	0.0120195
O60832	1.511	1.245	1.029	1.059	0.845	1.874	3.015	2.679	1.292	1.673	1.6222	0.0230533
P46013	1.36119	1.8615	1.52373	1.47863	1.258	0.881	3.258	1.769	1.564	1.264	1.6219	0.0131174
P35606	1.126	1.55	1.278	1.106	1.027	1.379	2.218	1.746	2.492	2.292	1.6214	0.00541461
Q96DA6	1.745	1.751	0.987	1.275	1.161	1.467	3.118	2.347	1.319	1.031	1.6201	0.0164165
P10253	0.892	0.845	1.979	1.218	1.095	1.646	1.621	2.006	2.464	2.429	1.6195	0.00955005
O75608	1.61	1.249	1.231	1.259	1.207	1.31	2.619	2.24	1.695	1.775	1.6195	0.00285299
A0AV96	1.957	1.479	2.243	1.05208	1.213	1.011	2.777	1.438	1.282	1.742	1.61941	0.007142
P42765	0.747	2.465	0.986	1.139	1.106	1.918	2.962	1.466	1.983	1.417	1.6189	0.0213954
Q8TAE8	1.822	2.311	1.229	1.20137	1.048	1.374	2.382	1.123	1.347	2.348	1.61854	0.00580562
Q9Y4L1	1.077	1.509	1.342	1.118	1.054	1.49	2.513	2.213	1.998	1.866	1.618	0.00394204
P50851	1.676	1.615	1.209	1.346	1.114	1.059	3.363	1.565	1.171	2.062	1.618	0.0193422
O15533	1.024	0.831	0.847	1.763	1.083	1.9	3.389	1.536	2.025	1.779	1.6177	0.031283
Q9H930	2.258	1.592	1.053	1.14375	1.199	1.843	2.458	2.06316	1.19157	1.36784	1.61693	0.00399547
Q9Y2B0	0.751	1.684	1.104	1.316	1.074	1.989	2.893	2.113	1.641	1.602	1.6167	0.0114531
P42892	0.979	2.559	0.817	1.29	1.116	1.768	1.944	1.79467	2.15792	1.73876	1.61644	0.00652136
O60830	1.101	1.117	1.062	1.11864	2.194	1.883	3.613	1.43419	1.13113	1.50042	1.61544	0.0375949
Q9UMS4	1.128	1.374	1.008	1.382	1.161	2.057	2.816	1.605	1.666	1.952	1.6149	0.00607549
O15155	0.864	1.299	1.12	1.26326	1.09536	1.72978	3.41887	1.946	1.55	1.862	1.61483	0.0252971
Q6FHJ7	1.204	0.705	2.178	0.769	1.601	1.514	1.201	2.531	3.231	1.21	1.6144	0.0389396
P26572	0.851	1.385	1.017	1.23	1.042	1.4	2.112	2.181	2.963	1.962	1.6143	0.0174256
P30479	1.039	0.655	0.729	1.614	1.04255	1.67385	2.62473	1.432	2.849	2.458	1.61171	0.0373544
P46783	1.041	0.996	0.985	2.15	1.095	1.508	2.664	1.955	1.802	1.916	1.6112	0.0087001
P84085	1.053	1.532	1.294	1.228	1.031	1.276	3.423	1.175	2.073	2.018	1.6103	0.027597
P46977	0.854	1.174	0.901	1.746	1.015	1.726	2.964	1.462	2.233	2.023	1.6098	0.0184889
Q9UBS4	1.023	1.848	1.319	1.019	1.133	1.627	2.495	2.034	2.31	1.285	1.6093	0.00602426
Q86UX7	1.623	0.928	1.047	1.731	1.012	2.212	1.253	3.119	1.857	1.31	1.6092	0.0186622
P22626	1.073	1.052	0.736	1.793	1.178	2.011	3.413	1.641	1.63	1.56	1.6087	0.029565
Q8WXF1	1.244	1.468	0.989	1.403	1.265	2.097	3.064	1.688	1.685	1.173	1.6076	0.0109242
Q09028	1.725	0.987	0.964	1.628	1.333	1.563	3.132	1.345	1.598	1.8	1.6075	0.011502
Q92820	1.23	1.591	1.145	1.634	1.265	1.577	2.518	2.276	1.532	1.301	1.6069	0.00220105
Q9BXY0	0.751	0.718	1.21	1.05389	1.492	1.918	1.433	3.419	2.078	1.993	1.60659	0.0403322
Q96DH6	1.16	1.536	0.811	2.822	1.33	1.996	2.014	1.58152	1.47134	1.34294	1.60648	0.0073887
P49756	1.235	1.739	0.86	1.603	1.138	1.854	3.27	1.353	1.449	1.56	1.6061	0.0167659
P14866	1.023	1.219	0.797	1.967	1.217	2.255	2.644	1.651	1.67	1.613	1.6056	0.00844189
Q9NYK5	1.372	1.574	1.231	1.427	1.217	1.251	3.139	1.601	1.304	1.934	1.605	0.0094697
P36543	1.33	1.024	1.3	1.192	1.159	2.536	1.531	2.208	2.095	1.673	1.6048	0.00464093
P20592	1.594	0.775	1.233	1.329	1.12	1.758	3.012	2.112	1.6	1.515	1.6048	0.0125501
Q12849	1.351	1.628	1.052	1.365	1.124	1.619	3.934	1.328	1.345	1.301	1.6047	0.0484235
P19022	2.058	1.521	1.919	1.35825	1.367	0.722	0.724	1.81	1.174	3.39	1.60432	0.0357139
P0CG08	1.747	3.075	0.74	2.324	1.20366	1.19016	1.98749	1.225	1.291	1.259	1.60423	0.0218227
O14773	1.317	1.129	1.509	1.004	1.182	2.566	1.615	2.2	1.968	1.552	1.6042	0.00419465
P08865	1.046	1.21	0.968	1.378	1.022	2.068	2.521	1.898	1.88	2.049	1.604	0.00670583
Q8NBX0	1.578	1.373	0.944	0.882	1.083	1.769	2.22	2.004	1.658	2.521	1.6032	0.0068603
P30533	0.958	0.752	1.151	1.099	1.054	2.603	2.449	2.104	2.315	1.545	1.603	0.0230604
Q53FA7	1.192	0.846	1.828	1.068	1.143	1.409	1.944	1.404	2.596	2.582	1.6012	0.0131333
Q9HDC9	0.884	1.122	0.812	1.733	1.106	2.418	2.408	1.822	2.084	1.62	1.6009	0.0113285
P24534	1.277	0.949	1.464	1.091	1.157	1.709	2.143	1.813	2.079	2.324	1.6006	0.00348604
P35914	1.36	1.278	1.112	1.596	1.013	1.151	3.704	1.577	1.447	1.758	1.5996	0.037179
Q9UHR4	1.425	1.387	1.698	1.07285	1.387	0.874	3.502	1.838	1.337	1.473	1.59939	0.0276226
Q96BR5	1.621	2.302	1.234	1.075	1.098	0.729	2.073	1.927	1.968	1.96	1.5987	0.00587857
Q96SI9	1.773	2.413	1.603	1.16941	1.13	1.119	1.909	1.96751	1.46001	1.44251	1.59864	0.00152161
Q9BQE3	1.615	1.673	0.926	0.972	1.111	1.207	2.743	1.546	1.482	2.706	1.5981	0.0172288
Q9Y5B9	1.651	1.27	0.757	1.359	1.051	1.802	3.782	1.214	1.759	1.335	1.598	0.0491014
Q12906	1.233	1.119	0.972	1.531	1.019	1.635	3.378	1.539	1.717	1.834	1.5977	0.0235059
Q16666	1.35	0.672	1.239	1.518	0.958	1.787	2.792	2.839	1.406	1.415	1.5976	0.0259595
Q9Y282	1.159	1.552	0.88	1.75991	0.979	1.336	2.648	1.624	2.554	1.482	1.59739	0.0115724
Q01459	0.914	0.745	1.732	1.03103	1.1055	1.92684	1.82122	2.4	1.829	2.465	1.59696	0.0131667
Q13488	0.9	0.617	0.842	1.224	1.004	2.208	2.347	3.121	2.059	1.644	1.5966	0.0459139
Q6P996	1.216	1.55	1.111	0.673	1.13	1.345	3.22	1.406	1.915	2.395	1.5961	0.0313186
Q01844	1.143	1.473	0.859	0.805	0.911	1.776	1.894	3.473	2.109	1.516	1.5959	0.0430936
Q02318	1.077	2.023	0.99	1.42	1.109	3.209	1.509	1.32612	1.72743	1.56562	1.59562	0.0174966
O14734	1.524	2.055	1	1.3128	1.046	1.368	2.577	1.9182	1.60941	1.53913	1.59495	0.00352186
Q9UKV3	1.075	1.35	0.833	1.556	1.058	2.31	3.638	1.263	1.481	1.378	1.5942	0.0477279
Q9Y4Z0	1.254	1.024	0.85	1.483	1.1	2.205	2.924	1.42	1.74	1.939	1.5939	0.0153302
Q6UB35	0.946	1.294	1.29	0.79	1.108	1.501	3.004	1.935	1.826	2.24	1.5934	0.0210283
P63220	0.981	1.135	1.051	1.507	1.095	2.284	2.256	2.152	1.892	1.574	1.5927	0.00583623
P62081	1.323	1.587	0.946	1.321	1.025	1.789	2.508	2.017	1.828	1.582	1.5926	0.00322348
P82650	1.213	1.792	1.207	1.23	1.167	1.352	3.581	1.682	1.454	1.247	1.5925	0.0304521
P04844	0.777	1.047	0.912	1.28	1.121	1.998	2.623	1.81	2.22	2.134	1.5922	0.017081
Q9UJZ1	1.279	1.712	1.038	1.38	1.053	1.15	3.465	1.329	1.621	1.89	1.5917	0.0281595
O14579	1.244	1.286	1.373	1.214	1.133	1.449	1.753	1.807	2.494	2.162	1.5915	0.00256494
P11940	1.252	1.332	1.014	1.145	0.975	1.853	2.311	2.007	1.949	2.059	1.5897	0.00440802
Q13838	1.187	1.184	0.964	1.785	1.236	1.572	2.717	1.497	1.71	2.042	1.5894	0.00553493
Q15814	1.163	1.169	1.149	0.64	1.11047	1.46105	1.66401	1.926	3.035	2.574	1.58915	0.0321992
Q86WU2	0.87	3.159	0.759	1.21389	1.304	1.684	1.955	1.68793	1.76665	1.4791	1.58786	0.0221881
P61803	1.336	1.358	0.798	1.729	1.109	1.538	3.112	1.598	1.6	1.696	1.5874	0.0136771
Q9NXH8	1.563	1.01	0.661	1.052	1.266	1.798	1.552	2.304	2.272	2.388	1.5866	0.0130035
Q9BXV9	1.517	1.167	1.32	1.20393	1.314	1.133	2.302	1.47	1.015	3.421	1.58629	0.0331032
Q14696	0.888	0.921	1.05	1.823	0.966	1.997	2.464	1.846	2.026	1.879	1.586	0.0101594
P09669	1.336	2.111	1.208	1.164	1.066	1.263	2.516	1.613	1.845	1.738	1.586	0.0033996
Q9P032	1.283	1.83	1.129	1.531	0.99	1.207	3.19	1.51633	1.55997	1.61349	1.58498	0.0151607
P62244	1.043	1.092	0.88	1.989	0.916	1.718	2.699	1.705	1.845	1.96	1.5847	0.0119787
Q92835	1.379	1.092	1.125	0.637	1.14316	1.53735	2.88602	2.184	1.928	1.935	1.58465	0.020243
Q9NX58	2.754	0.887	1.154	1.52295	1.05448	1.83307	2.28882	2.317	0.925	1.105	1.58413	0.022762
Q9BV38	0.935	0.982	0.96	1.33	0.988	1.486	3.145	2.305	1.774	1.932	1.5837	0.0312007
Q92552	1.359	1.497	1.27	0.871	1.137	1.261	3.68	1.249	1.346	2.164	1.5834	0.0481817
Q9Y230	1.77	1.372	1.309	1.36	1.148	1.494	2.482	1.549	1.471	1.876	1.5831	0.000927923
Q7RTV0	0.995	1.365	1.132	1.489	1.097	2.114	2.629	1.788	1.699	1.517	1.5825	0.00522209
Q86U42	1.226	0.938	0.833	1.406	1.097	1.658	2.964	1.946	1.755	2	1.5823	0.0175143
Q8WYP5	1.235	1.377	0.888	2.1	1.285	1.437	1.497	1.886	1.032	3.081	1.5818	0.0181537
O00592	2.655	1.152	1.837	1.14	1.046	0.771	1.152	1.091	2.103	2.862	1.5809	0.0341228
O95786	1.359	0.638	1.079	1.475	1.091	1.32	3.39	1.817	1.797	1.835	1.5801	0.0353538
P11279	1.156	1.184	0.974	1.206	1.106	2.871	1.559	1.764	2.078	1.899	1.5797	0.0124398
Q9H0A0	1.396	1.669	1.092	0.65	1.273	1.692	2.898	2.184	1.582	1.359	1.5795	0.0154382
P38919	1.202	1.353	0.938	1.675	1.145	1.538	2.675	1.501	1.693	2.069	1.5789	0.0053162
Q9Y6C9	1.173	1.327	1.278	1.142	1.142	1.084	3.535	1.532	1.756	1.817	1.5786	0.034457
O95049	0.9	2.337	1.764	1.1409	1.189	0.886	1.915	1.4676	2.0514	2.13223	1.57831	0.00743024
Q96M27	0.995	1.571	1.079	1.316	1.095	1.457	1.892	1.57	2.455	2.35	1.578	0.00609651
Q8NBJ5	1.207	0.924	1.08	1.33	1.084	1.784	1.987	1.69	2.467	2.225	1.5778	0.00747766
Q9H773	2.34	1.474	0.992	1.18572	1.113	1.163	2.015	2.054	1.326	2.112	1.57747	0.00525482
P98175	0.995	1.126	0.72	2.276	1.146	2.213	2.842	1.531	1.59	1.334	1.5773	0.0231268
P41250	1.226	1.191	1.07	1.099	1.043	1.029	3.206	1.597	2.235	2.075	1.5771	0.03217
P27707	1.504	1.478	1.011	1.29774	1.105	1.277	2.69	1.748	1.666	1.994	1.57707	0.00483593
P23284	0.756	0.974	1.022	1.535	1.06	1.792	1.519	2.077	2.827	2.206	1.5768	0.0213765
P62306	0.989	0.763	0.778	2.412	1.206	1.88	2.615	1.54	1.54	2.043	1.5766	0.0213888
Q16740	0.876	1.195	1.128	1.292	1.095	1.277	3.518	1.785	1.519	2.08	1.5765	0.041669
Q8N3R9	1.229	1.586	1.264	1.28216	1.053	1.066	2.54	1.315	1.569	2.853	1.57572	0.0166568
P49915	1.216	1.273	1.055	0.979	1.142	1.364	3.317	1.599	1.773	2.038	1.5756	0.028121
O43760	0.982	0.938	1.212	1.6289	1.103	1.963	2.586	1.719	1.829	1.789	1.57499	0.00664446
P55265	1.072	1.488	0.965	1.499	1.088	1.648	3.528	1.32	1.807	1.329	1.5744	0.035679
Q15906	1.233	1.34	0.809	1.40965	0.965	2.144	2.4	1.92507	1.64238	1.87578	1.57439	0.00639481
Q9BTX1	1.155	1.463	0.76	1.97467	1.129	1.861	2.05	2.599	1.33	1.422	1.57437	0.00857166
Q9BW92	1.18	1.337	1.045	1.234	1.142	1.244	2.72	2.739	1.538	1.556	1.5735	0.0182463
Q8WVV4	1.188	2.609	1.563	1.64607	0.87	0.924	3.064	1.4059	1.21809	1.24331	1.57314	0.0323706
Q9Y3B2	1.83	1.702	1.065	1.851	1.276	1.32	2.033	1.943	1.354	1.351	1.5725	0.000439699
Q08AF3	2.143	1.17	1.718	1.136	1.145	1.06	2.878	1.919	1.414	1.141	1.5724	0.013905
P54105	2.057	1.067	1.063	0.886	1.245	1.426	2.123	2.21	1.469	2.178	1.5724	0.00695222
O75817	1.01789	1.02636	0.993442	0.993601	1.107	1.635	1.974	3.39	1.692	1.892	1.57213	0.0393339
O60506	1.056	1.365	0.915	1.444	1.044	1.562	2.325	1.827	2.059	2.121	1.5718	0.00530308
Q13469	0.801	1.677	1.114	0.939	1.07992	1.85857	2.6595	3.062	1.32	1.194	1.5705	0.0408861
P61960	1.216	0.917	1.158	2.864	1.106	1.208	1.45	2.179	2.085	1.521	1.5704	0.0165733
Q00325	1.424	2.832	0.92	1.428	0.848	1.038	2.855	1.091	1.643	1.623	1.5702	0.0348729
Q9GZL7	1.535	1.267	0.987	1.508	1.02	1.583	2.777	1.748	2.251	1.024	1.57	0.0121742
Q92804	1.374	1.418	0.91	1.401	0.986	2.181	2.341	2.13	1.851	1.104	1.5696	0.00720182
Q92598	1.607	0.943	1.518	1.126	1.173	1.268	3.582	2.004	1.432	1.038	1.5691	0.0449465
Q96J01	1.327	1.401	1.015	1.786	1.025	1.782	2.694	1.64	1.355	1.663	1.5688	0.00479184
P78527	1.468	1.227	1	1.469	1.068	1.44	2.69	1.848	1.68	1.798	1.5688	0.00492624
Q13162	0.864	1.058	0.969	2.015	1.058	1.44	2.468	1.602	2.117	2.094	1.5685	0.0122353
Q9Y3C4	1.261	1.174	1.093	1.46201	1.199	1.501	3.037	1.346	1.829	1.779	1.5681	0.0119369
Q9ULV0	0.991	2.698	2.216	1.26392	1.03732	1.04903	2.57136	1.175	1.167	1.511	1.56796	0.0246092
P68104	1.466	1.636	1.388	1.208	1.08	1.168	2.27	1.362	2.061	2.04	1.5679	0.00201644
P23588	1.277	1.156	0.84	1.62	0.952	1.699	3.587	1.31	1.465	1.764	1.567	0.0454858
Q9P2D1	2.769	0.761	1.146	2.399	1.15826	1.04057	2.31266	1.567	1.075	1.441	1.56695	0.0279203
Q01432	1.682	1.742	1.375	1.283	1.07218	1.77939	2.22551	2.669	0.967	0.874	1.56691	0.0119895
Q9NUY8	1.332	1.242	1.179	1.24676	1.23601	1.42351	2.05605	1.549	2.427	1.973	1.56643	0.00253671
Q15005	1.159	1.337	0.828	1.349	1.03	1.738	1.957	1.717	2.957	1.592	1.5664	0.0152964
A0MZ66	1.205	1.484	0.988	0.816	1.163	2.411	2.968	1.722	1.577	1.33	1.5664	0.0243286
P31942	1	0.907	0.725	2	1.222	2.391	2.813	1.736	1.555	1.306	1.5655	0.0265105
P07437	1.821	1.797	0.774	1.476	1.045	1.215	1.62	1.573	1.854	2.472	1.5647	0.00464713
P20674	1.163	2.427	1.161	1.109	1.279	1.538	2.169	1.847	1.734	1.214	1.5641	0.00404027
Q9H9J2	1.295	2.045	1.298	1.74	1.139	1.148	2.973	1.263	1.213	1.526	1.564	0.0125161
P62633	1.006	1.346	0.991	1.061	1.283	1.045	3.363	1.989	1.619	1.936	1.5639	0.0379891
Q9UHI6	1.065	1.238	1.038	1.35247	1.0408	1.40433	2.59278	1.938	1.259	2.696	1.56244	0.019643
Q9Y5Y6	1.623	2.059	1.286	1.18231	1.284	0.956	2.139	1.59875	1.68034	1.81471	1.56231	0.00123739
P38435	0.863	2.1	1.369	1.856	1.0582	1.2086	2.55663	1.686	1.373	1.547	1.56174	0.00674495
P62877	1.17399	1.32624	1.02284	1.3119	1.857	0.847	2.664	1.67	1.793	1.948	1.5614	0.00905691
Q9Y221	1.202	1.498	1.197	1.83	1.475	0.78	1.646	2.515	2.063	1.407	1.5613	0.00545855
Q9Y2H5	1.088	2.997	1.454	1.11484	1.059	1.137	2.55	1.15495	1.71079	1.34508	1.56107	0.0279968
Q15424	0.822	1.467	0.89	1.991	1.041	1.964	2.841	1.513	1.702	1.374	1.5605	0.0170606
P26368	1.187	1.501	1.01	1.241	1.084	2.059	3.385	1.655	1.301	1.182	1.5605	0.0346032
Q9NYJ1	2.114	0.574	0.821	1.1708	0.854	1.44	2.963	1.96099	1.96511	1.74147	1.56044	0.0384349
P15529	1.075	2.846	1.353	0.962	0.971	1.208	2.342	1.748	1.337	1.76	1.5602	0.0193402
O75607	1.899	1.091	1.412	1.18714	1.19284	1.22217	2.46199	1.994	1.344	1.797	1.56011	0.00357982
Q13573	1.069	1.377	0.853	3.143	0.998	1.677	2.002	1.39	1.569	1.523	1.5601	0.0238743
Q9Y678	1.327	1.758	1.413	0.935	1.031	1.354	1.832	1.861	2.209	1.88	1.56	0.00194875
Q8NC96	1.455	1.983	1.054	0.994577	1.03362	1.2117	2.8071	1.829	1.612	1.619	1.5599	0.0112653
Q96S52	0.836	1.569	0.867	2.944	1.101	1.568	1.849	2.276	1.289	1.283	1.5582	0.0248192
Q8WUK0	1.515	1.348	1.401	1.39451	1.021	1.065	3.278	1.47268	1.56788	1.5185	1.55816	0.0209749
P46199	1.103	1.831	1.222	1.16469	1.121	1.229	3.12	1.965	1.486	1.336	1.55777	0.0198823
P78310	2.095	2.192	1.385	1.12836	1.045	1.001	2.157	1.52962	1.486	1.55759	1.55766	0.00363658
Q08211	1.272	1.632	1.012	1.404	1.072	1.457	2.577	1.537	1.551	2.059	1.5573	0.0042785
P02786	1.154	1.821	0.943	1.613	0.969	1.351	2.791	1.471	1.427	2.032	1.5572	0.0112874
P62826	1.083	1.499	0.883	2.129	1.075	1.422	2.278	1.768	1.729	1.706	1.5572	0.00385198
Q92879	1.832	1.403	1.053	1.167	0.998	1.507	2.8	1.404	1.484	1.923	1.5571	0.0088847
P16278	0.958	1.272	1.653	1.549	1.113	1.608	2.328	1.707	2.084	1.295	1.5567	0.00245055
O14933	1.089	1.379	1.033	1.30415	1.001	1.306	3.381	1.612	1.898	1.56	1.55631	0.0331012
Q9Y3A4	1.133	1.435	0.974	1.07231	1.29722	1.54372	1.63598	3.505	1.556	1.41	1.55622	0.0370893
P61009	1.12	1.076	1.186	1.77	1.156	1.494	1.838	1.598	2.462	1.861	1.5561	0.00323409
Q03518	1.507	1.06	0.902	1.285	1.112	1.671	3.199	1.631	1.831	1.362	1.556	0.0238556
P20042	1.402	1.366	1.012	1.303	0.999	0.998	2.794	1.502	1.889	2.292	1.5557	0.0166607
P48444	1.099	1.626	1.327	1.16	1.082	1.315	1.719	1.723	2.463	2.041	1.5555	0.00357352
Q9Y619	1.398	3.252	1.019	1.70854	1.322	0.927	1.911	1.41981	1.29188	1.30565	1.55549	0.0262706
Q9NQG5	1.122	1.482	0.833	1.287	1.366	1.91	3.226	1.812	1.376	1.133	1.5547	0.0275433
Q16854	1.558	0.771	1.084	1.49028	0.881	1.438	3.176	1.73641	1.62907	1.77967	1.55434	0.0277543
O94826	1.058	2.057	0.938	1.018	1.043	1.479	2.736	1.361	1.49	2.362	1.5542	0.0206863
Q6P1K2	0.835	1.437	0.963	1.28104	1.155	1.932	3.074	1.863	1.4	1.6	1.554	0.0229717
Q5EBM0	1.637	1.779	1.29	0.927	1.229	1.265	2.89	1.883	1.715	0.918	1.5533	0.0146208
Q9Y2P8	1.277	1.559	0.928	1.17944	1.037	1.422	2.342	1.77332	2.09703	1.91074	1.55255	0.00476473
Q16698	0.932	1.167	1.116	1.454	1.165	2.113	2.215	1.74	1.787	1.834	1.5523	0.00362855
Q13753	1.268	1.073	2.411	0.92567	1.16112	1.39671	1.87403	2.681	0.874	1.854	1.55185	0.0213994
P60866	0.972	1.179	0.956	1.017	0.903	2.215	3.111	1.608	1.81	1.747	1.5518	0.0359596
Q9BVS5	1.335	1.406	1.2	1.15489	1.173	1.733	2.446	1.8469	1.44625	1.77456	1.55156	0.00195917
O14662	1.908	1.488	1.1	1.13437	1.102	1.498	1.843	1.818	1.591	2.026	1.55084	0.000748854
P61218	0.916499	1.01934	0.910674	1.417	1.171	2.355	2.548	1.627	1.721	1.814	1.54995	0.0146857
Q96E11	1.221	1.611	1.222	1.41347	1.154	1.177	3.252	1.37462	1.50472	1.56159	1.54914	0.0207421
Q8IZL8	1.189	1.303	1.095	1.141	1.081	1.295	2.764	1.937	1.443	2.243	1.5491	0.0143673
Q9HBK9	1.472	2.326	1.511	1.20189	1.29	1.406	2.076	1.63892	1.15721	1.41014	1.54892	0.00127789
P51114	1.367	1.629	0.968	1.169	1.047	1.308	3.116	1.262	1.698	1.918	1.5482	0.0217922
P10515	1.415	1.831	0.999	1.505	1.065	1.196	2.733	1.431	1.568	1.734	1.5477	0.00678437
P53621	1.088	1.509	1.228	1.217	1.027	1.273	1.809	1.602	2.396	2.327	1.5476	0.00644121
Q92626	0.842	1.525	1.34	1.011	1.046	2.09	1.352	2.222	1.738	2.306	1.5472	0.00928008
O14562	1.262	0.875	0.94	1.67	1.199	1.927	2.573	1.236	2.162	1.623	1.5467	0.0117853
P25398	1.031	1.164	0.999	1.628	0.984	2.023	2.572	1.809	1.831	1.421	1.5462	0.00936411
Q9H3N1	1.204	1.903	0.882	0.88	1.078	1.502	2.808	1.67	1.837	1.693	1.5457	0.0160251
P30085	0.947	2.029	1.298	0.832	1.133	1.048	2.996	1.552	2.077	1.545	1.5457	0.0287664
Q9UNX4	1.518	1.754	1.357	1.407	1.09	1.306	2.479	1.697	1.253	1.595	1.5456	0.00157465
Q99584	0.769	1.157	1.524	1.314	0.983	1.899	1.708	2.59	2.181	1.325	1.545	0.0131541
P60059	1.419	2.305	0.852	1.00504	1.10616	1.28506	2.86683	2.041	1.337	1.229	1.54461	0.0258822
P23526	1.383	1.469	0.886	1.252	1.237	1.13	3.448	1.675	1.36	1.601	1.5441	0.0376928
Q9NX14	1.296	2.072	0.943	0.687	1.08495	1.39798	2.99299	1.531	1.765	1.67	1.54399	0.0270826
Q9UQB8	1.339	0.921	1.91	2.347	0.973	1.137	2.176	1.525	1.268	1.842	1.5438	0.00753675
Q9Y2R9	1.189	1.769	1.269	1.074	0.95	1.343	3.357	1.45223	1.53792	1.49486	1.5436	0.0323857
P61978	1.241	1.091	0.834	1.549	1.087	1.847	2.805	1.558	1.595	1.828	1.5435	0.0128256
P09110	1.336	1.992	1.122	1.271	1.024	1.571	2.152	1.686	1.782	1.495	1.5431	0.00116655
Q3SXM5	1.007	1.156	0.904	1.144	1.0464	1.74619	3.20623	1.777	1.401	2.043	1.54308	0.0361151
Q15717	0.915	1.147	0.808	1.588	1.235	1.656	2.397	1.561	1.795	2.328	1.543	0.0110361
P11310	1.002	1.606	0.884	1.749	1.054	1.851	1.543	1.776	1.709	2.256	1.543	0.00333577
Q9Y4P3	0.899	1.14	0.759	1.383	1.115	1.387	2.747	1.707	2.251	2.039	1.5427	0.0245812
Q9Y3D9	1.151	1.755	1.452	1.121	1.055	1.087	2.654	1.574	1.252	2.323	1.5424	0.0127708
P23396	1.09	1.057	1.045	1.364	0.971	1.569	2.974	1.622	1.635	2.095	1.5422	0.0213009
Q9NTJ3	1.51	2.365	1.151	1.374	1.1068	1.24484	2.86358	1.371	0.994	1.437	1.54172	0.0187174
Q8IWU2	1.086	1.247	1.226	1.49479	2.124	0.863	3.033	1.67933	1.40418	1.25926	1.54166	0.0231475
Q7KZF4	1.225	0.99	1.078	1.076	1.032	1.61	1.686	1.939	2.621	2.154	1.5411	0.0136348
Q9HB71	0.995	1.052	0.884	0.973	1.099	1.919	3.163	2.124	1.686	1.512	1.5407	0.0408339
Q969X5	1.006	1.373	1.018	1.397	1.014	1.65	2.643	1.456	1.813	2.031	1.5401	0.00946524
Q6DKI1	1.271	2.054	1.139	0.584	1.1389	1.39824	2.73306	2.532	1.571	0.978	1.53992	0.0358411
P82664	1.011	1.772	1.112	1.1974	1.251	1.135	2.573	1.874	1.463	2.01	1.53984	0.00804567
Q9NNW7	1.117	2.056	1.341	1.258	1.256	1.194	3.304	1.06	1.278	1.524	1.5388	0.0337832
Q96A33	1.089	1.837	0.896	1.381	1.068	1.762	2.258	1.735	1.641	1.717	1.5384	0.00293045
P05388	1.012	1.305	0.75	1.665	1.022	1.5	2.629	1.657	1.738	2.102	1.538	0.0137681
Q9Y3Q3	0.853	1.414	1.134	1.27287	1.092	1.292	1.359	2.179	3.03	1.746	1.53719	0.026344
Q9BRK5	0.73	0.565	0.903	1.94	0.959	2.224	1.893	1.919	2.859	1.376	1.5368	0.0489965
Q96EY1	1.451	1.948	1.082	0.928	0.854	2.302	2.789	2.039	0.954	1.02	1.5367	0.0352886
O15270	1.333	1.632	1.492	1.14776	1.102	1.559	1.549	2.03	1.652	1.867	1.53638	0.00024681
Q05655	1.277	1.712	1.098	1.045	1.088	1.234	2.812	2.073	1.621	1.395	1.5355	0.0136972
P06865	1.266	0.979	1.591	2.525	1.213	1.541	1.024	1.354	1.968	1.89	1.5351	0.00648104
P35221	1.171	1.364	1.028	1.502	1.113	1.32	3.135	1.593	1.098	2.026	1.535	0.0260284
O75369	0.99	1.225	0.888	1.098	1.148	1.922	3.273	1.701	1.458	1.646	1.5349	0.038118
Q7L5Y9	0.951	1.372	0.981	1.51694	1.196	1.195	2.336	2.14	1.999	1.662	1.53489	0.00710197
Q14165	0.922	2.17	0.794	1.766	1.183	1.961	1.311	1.586	1.959	1.692	1.5344	0.00543362
P30050	1.198	1.412	0.986	1.757	1.017	1.89	2.121	1.541	1.734	1.682	1.5338	0.00153481
O43278	1.38	2.339	1.465	1.22153	1.185	1.172	1.927	1.831	0.985	1.832	1.53375	0.0034564
P11117	1.195	1.365	1.147	1.41688	1.124	1.633	1.975	2.246	1.986	1.248	1.53359	0.00240547
P62249	1.138	1.161	1.048	1.406	0.796	1.381	2.389	2.037	1.629	2.35	1.5335	0.0140637
P68366	1.523	1.491	0.917	0.95	0.988	1.336	3.01	1.515	1.592	2.001	1.5323	0.0238305
Q5TGY3	1.254	1.412	1.412	1.36055	1.06	1.616	2.765	1.63332	1.15992	1.64904	1.53218	0.00643513
O43252	1.251	1.234	1.286	0.795	1.034	1.479	2.667	2.022	1.677	1.876	1.5321	0.0131864
P31949	1.048	2.182	2.039	1.226	0.822	1.202	1.552	1.672	1.545	2.032	1.532	0.00515039
Q99547	1.029	0.887	0.984	1.47132	1.157	1.957	3.142	1.73534	1.36148	1.58694	1.53111	0.0321284
O60264	1.322	1.216	0.907	1.449	1.051	1.322	2.824	2.278	1.284	1.657	1.531	0.0190269
Q5ST30	1.666	1.585	1.143	1.21067	1.084	1.693	2.579	1.85062	1.26294	1.232	1.53062	0.00500516
Q12789	1.084	1.29	0.974	1.303	1.137	2.024	2.599	1.881	1.411	1.602	1.5305	0.0089716
Q8TBA6	0.846	1.607	0.855	1.543	1.134	1.841	2.225	1.696	1.876	1.682	1.5305	0.00481716
O75503	1.342	1.382	1.996	1.0446	1.443	1.34	1.02	1.779	2.27	1.68	1.52966	0.00238034
Q9BW27	1.176	1.415	1.038	1.286	1.154	1.789	2.952	1.616	1.258	1.606	1.529	0.0144327
Q8N983	1.458	2.039	1.137	1.09841	1.199	1.164	2.853	1.229	1.371	1.739	1.52874	0.0144744
Q9BWW4	1.387	1.12	0.789	1.287	1.288	1.911	3.364	1.125	1.384	1.625	1.528	0.0435796
Q9Y366	1.135	0.844	1.423	1.217	1.288	1.942	2.419	1.73555	1.56264	1.71217	1.52784	0.00491667
Q06265	1.777	1.232	1.035	1.49	1.167	1.416	3.071	1.129	1.363	1.596	1.5276	0.0194433
Q9BRQ6	1.285	1.465	1.17	1.017	1.081	1.092	2.921	1.70099	1.4411	2.10237	1.52755	0.0200523
Q9NX24	1.1	1.059	0.918	2.18	0.909	1.474	1.953	2.594	2.07	1.008	1.5265	0.025111
O60244	1.405	1.917	1.076	0.898583	1.008	1.323	2.681	1.86308	1.6759	1.4135	1.52611	0.0122814
P84101	1.84	2.091	0.645	1.09941	1.186	1.389	2.288	0.803	1.926	1.992	1.52594	0.0180278
P43490	1.719	1.497	0.894	1.049	1.135	1.197	2.166	2.544	1.611	1.447	1.5259	0.0103193
Q99571	1.049	2.513	0.979	1.5669	1.133	1.619	0.926	3.084	1.277	1.111	1.52579	0.0466963
Q9NX62	0.984	1.608	1.2	1.345	1.092	1.62	1.767	1.999	1.97	1.666	1.5251	0.00115975
Q15061	1.526	1.799	0.978	0.82	0.911	1.583	2.583	2.32	1.419	1.311	1.525	0.0191775
O14548	1.118	2.016	1.165	1.14341	1.264	1.284	2.899	1.527	1.668	1.163	1.52474	0.0162189
Q9BXK5	1.486	1.729	1.075	1.28869	1.01	0.869	2.032	1.206	1.732	2.816	1.52437	0.0193622
O43505	1.39	2.751	1.506	0.975594	1.23457	1.40802	2.39673	0.911	1.336	1.334	1.52429	0.0203403
Q99797	1.408	1.48	1.524	0.903	1.038	1.455	2.307	1.52216	1.75209	1.85274	1.5242	0.00237487
Q96T37	1.14	1.206	0.974	1.724	1.254	1.389	2.608	1.537	1.412	1.997	1.5241	0.00743507
P07954	1.556	1.801	1.282	1.117	1.061	1.056	2.725	1.368	1.42	1.854	1.524	0.00980084
Q9BQ67	1.086	1.03	0.964	1.41	1.077	2.334	1.992	2.492	1.263	1.582	1.523	0.0164568
Q7Z569	0.985	1.022	0.964	1.25375	1.21767	1.62989	2.7242	2.132	1.644	1.657	1.52295	0.0168884
Q7L8L6	1.014	1.905	1.015	1.42691	1.022	0.95	3.107	1.55094	1.60506	1.63117	1.52271	0.0311646
P62263	1.119	1.249	1.192	0.934	1.022	1.805	2.449	1.833	1.715	1.902	1.522	0.00825715
Q9NX07	1.018	0.917	0.948	0.761	1.14337	1.76481	2.20073	2.178	1.806	2.47	1.52069	0.0285979
Q6PIU2	1.199	1.013	1.162	1.72	1.327	2.349	1.841	1.829	1.9	0.864	1.5204	0.00706571
Q9NUQ6	0.759	1.013	1.008	1.384	1.044	1.754	2.449	1.656	2.781	1.354	1.5202	0.0338725
Q9UQ80	1.006	1.387	0.839	1.597	0.983	1.903	2.922	1.902	1.249	1.414	1.5202	0.0250748
O75844	1.021	1.625	0.78	1.792	1.019	1.041	2.585	1.442	2.051	1.844	1.52	0.0175323
O43143	1.182	1.207	0.909	1.333	1.201	1.734	2.668	1.789	1.588	1.587	1.5198	0.00852988
Q6NUK1	1.246	1.871	0.817	1.171	0.994	1.42	3.208	1.344	1.614	1.51	1.5195	0.0357326
Q15366	1.124	1.324	0.992	1.541	1.044	1.836	2.28	1.911	1.491	1.648	1.5191	0.00331756
P50281	0.873	1.336	1.011	1.048	1.225	1.906	1.357	1.891	2.54	2	1.5187	0.0138235
Q13769	1.09	1.569	0.903	1.289	1.2	1.792	2.512	1.64937	1.83776	1.34291	1.5185	0.00631442
O95793	1.101	1.845	1.139	1.287	0.907	1.434	2.684	1.459	1.675	1.653	1.5184	0.0097072
Q9H9B4	0.998	1.517	1.074	1.156	1.134	1.187	2.636	1.883	1.734	1.862	1.5181	0.0113617
Q9Y5A9	1.448	1.376	1.135	1.721	0.928	1.456	3.244	0.658	1.223	1.991	1.518	0.0475672
P56962	1.202	1.685	1.101	1.10914	1.245	1.431	3.081	1.31367	1.55404	1.45684	1.51787	0.0201301
Q9Y2V2	0.845	0.719	0.918	2.328	0.971	1.698	2.978	1.724	1.418	1.578	1.5177	0.0483003
Q5PRF9	0.902	1.052	0.94	0.910903	1.03727	1.46937	2.00889	2.827	1.7	2.329	1.51764	0.039734
Q9HCC0	1.322	1.791	1.277	1.417	1.118	1.371	2.13	1.895	1.313	1.537	1.5171	0.000637149
Q9H307	1.026	1.345	0.828	1.293	1.002	2.016	3.051	1.567	1.333	1.701	1.5162	0.0319954
Q16762	1.318	1.117	0.942	1.446	1.131	1.029	2.645	1.409	1.436	2.689	1.5162	0.0294145
Q9H3K6	1.918	2.167	1.016	0.998	1.15	1.16	1.811	1.572	1.93	1.439	1.5161	0.00401096
Q9Y666	1.372	1.697	1.204	1.34279	1.305	1.879	1.04	2.60595	1.45898	1.25341	1.51581	0.00571559
Q8TCS8	1.005	1.945	1.096	1.485	1.082	1.201	2.982	1.663	1.34	1.358	1.5157	0.0220283
Q96DV4	1.37	1.505	1.132	1.654	1.157	1.155	3.072	1.749	1.177	1.185	1.5156	0.0222103
Q4ZHG4	0.991	0.914	1.505	0.956056	1.06912	1.55804	1.95018	2.686	1.12	2.406	1.51554	0.0308557
Q9Y314	1.313	1.249	0.897	1.28418	1.0935	1.36267	2.41761	1.615	1.944	1.975	1.5151	0.00690169
Q96A49	1.266	2.838	1.12	1.13521	0.946	1.097	2.369	1.045	1.84	1.49	1.51462	0.0312304
Q99622	2.19	1.412	1.088	2.442	1.057	1.396	1.255	1.4	1.479	1.427	1.5146	0.0055974
O00541	1.65	1.715	0.904	1.279	1.038	1.436	1.805	2.007	1.623	1.689	1.5146	0.00115557
O95372	1.167	0.921	0.977	1.485	1.153	1.338	2.866	1.437	1.601	2.199	1.5144	0.0238416
Q9ULE0	0.755	0.762	0.786	1.60713	1.18864	1.656	1.76193	2.542	2.749	1.333	1.51407	0.0467327
Q15427	1.536	1.376	1.197	1.542	1.129	1.34	1.628	2.304	1.921	1.164	1.5137	0.00171052
O75533	1.104	1.373	0.937	1.576	1.017	1.564	2.65	1.518	1.697	1.691	1.5127	0.00875688
Q9NVS9	1.403	0.977	1.018	1.36249	1.12247	1.86293	2.29335	2.524	0.981	1.582	1.51262	0.0168441
Q9H0P0	1.259	1.131	1.343	1.48724	1.23	0.992	3.28	1.53623	1.53994	1.327	1.51254	0.0332546
P13762	1.08206	1.14688	1.06345	0.965469	1.662	2.542	1.002	1.854	1.588	2.214	1.51199	0.0171814
Q16706	1.48	2.436	1.129	1.33906	1.09259	1.07998	2.21309	0.573	2.193	1.577	1.51127	0.0245281
Q15393	1.107	1.419	1.009	1.315	1.136	1.728	2.392	1.6	1.668	1.738	1.5112	0.00337251
P43243	0.992	1.034	0.651	1.534	1.058	2.349	2.353	1.719	1.57	1.851	1.5111	0.0209825
Q9H0C8	1.191	1.291	0.887	1.016	2.635	1.549	2.755	1.502	1.014	1.27	1.511	0.0365219
Q9HA77	2.128	2.052	1.06	0.93	1.059	1.054	1.694	1.50349	1.43192	2.19523	1.51076	0.00899947
P53618	1.214	1.741	1.229	1.065	1.051	1.217	1.739	1.498	2.313	2.038	1.5105	0.00473631
Q9HC52	1.57	1.751	1.117	1.30294	1.231	0.936	2.712	1.26411	1.46412	1.75554	1.51037	0.0101681
P52298	0.951	1.218	0.933	1.686	1.013	2.297	2.686	1.332	1.423	1.562	1.5101	0.021768
Q6P1M3	1.125	1.785	1.041	1.46836	1.334	1.625	2.355	1.75664	1.3398	1.26462	1.50944	0.00247052
Q9Y277	1.757	1.291	0.785	1.464	0.947	1.077	3.156	1.362	1.709	1.542	1.509	0.0372979
O14879	1.45	0.769	1.035	1.258	1.136	1.412	3.042	1.955	1.653	1.379	1.5089	0.0310028
Q9H334	0.96	1.862	0.727	1.52537	1.10245	1.32793	2.36626	2.238	1.161	1.813	1.5083	0.0168615
O14776	1.144	1.102	1.033	1.823	1.019	1.653	1.599	2.123	1.765	1.819	1.508	0.0029826
Q8IX12	1.128	1.316	0.873	1.364	1.075	1.948	2.538	1.714	1.472	1.652	1.508	0.00899132
Q9NRG0	1.491	1.365	0.853	1.10739	1.048	1.654	2.466	1.6722	1.57385	1.8472	1.50776	0.00685179
P62310	1.404	1.369	1.017	1.293	1.229	1.895	2.157	1.927	1.508	1.27	1.5069	0.00173865
Q9Y320	2.542	2.394	0.979	1.21051	1.119	1.218	1.321	1.541	1.464	1.276	1.50645	0.0147412
O95347	1.144	1.83	1.196	1.37619	1.741	1.115	0.788	2.102	1.538	2.234	1.50642	0.00747652
O15020	1.754	1.023	1.373	1.335	1.091	1.217	3.165	1.406	1.065	1.626	1.5055	0.0317845
P55209	1.656	1.883	0.774	1.337	1.022	1.851	1.339	2.176	1.538	1.479	1.5055	0.00397551
Q53GS7	0.747	0.997	1.004	1.72824	1.065	1.94	2.717	1.52773	1.60418	1.72395	1.50541	0.0225367
P35251	1.236	1.233	0.848	1.24505	1.013	1.371	2.11	1.807	1.304	2.887	1.5054	0.0271731
O60831	1.061	1.067	1.287	1.519	1.058	0.981	1.064	1.617	2.648	2.752	1.5054	0.0396716
Q9Y4Y9	1.802	1.334	0.812	1.24169	1.215	1.986	2.212	1.247	1.682	1.515	1.50467	0.00416275
O95159	1.228	1.377	1.021	0.896	1.069	1.758	2.158	2.248	1.692	1.599	1.5046	0.00779087
Q15165	0.735	1.842	0.976	1.203	1.099	1.352	2.669	1.722	1.592	1.854	1.5044	0.018745
Q6PI78	1.327	1.437	1.366	1.8559	1.157	1.021	2.843	1.034	1.674	1.329	1.50439	0.0158484
Q9P013	1.038	1.375	0.545	1.999	1.176	1.519	3.015	1.354	1.459	1.563	1.5043	0.0368391
Q8TEA8	1.339	0.849	0.722	1.70869	0.947	1.628	2.843	1.181	1.626	2.197	1.50407	0.0371058
Q8TEQ8	1.19746	0.991691	1.14235	1.26435	1.158	1.482	2.827	2.03	1.442	1.505	1.50399	0.0172526
Q9NTZ6	1.188	1.119	0.773	2.856	1.061	1.459	2.107	2.205	1.181	1.09	1.5039	0.0393434
P12956	0.892	1.091	0.792	1.6	1.143	2.271	3.089	1.406	1.286	1.468	1.5038	0.0476623
Q8WVF1	1.162	2.1	1.375	1.24716	1.542	1.949	1.007	1.97962	1.44325	1.231	1.5036	0.00237226
Q13951	1.163	1.105	1.02	1.128	1.253	1.637	1.864	1.391	2.603	1.869	1.5033	0.0106922
Q5EB52	1.274	0.543	1.301	1.19153	1.23769	1.80544	2.39013	1.985	1.47	1.835	1.50328	0.0131581
Q9BXP5	1.163	1.018	0.81	1.345	1.099	1.824	2.793	1.687	1.572	1.721	1.5032	0.0201578
P41091	1.045	0.954	1.247	1.366	1.074	1.285	3.019	1.329	1.687	2.023	1.5029	0.0304398
P12268	2.388	1.222	1.08	1.246	1.026	1.471	2.58	1.393	1.283	1.334	1.5023	0.015856
Q16630	1.139	1.404	0.945	1.482	1.089	1.597	2.126	1.68	1.841	1.719	1.5022	0.00192525
Q8NC51	0.932	1.111	0.891	1.679	1.002	1.65	3.263	1.489	1.348	1.651	1.5016	0.047433
Q15738	0.944	1.805	1.043	1.607	1.086	1.49	2.351	1.736	1.302	1.649	1.5013	0.00477788
P53634	1.535	1.272	1.252	0.939	1.444	2.265	1.565	1.271	2.197	1.264	1.5004	0.00466554
Q9UER7	0.992	0.78	0.823	1.88822	1.213	1.731	2.567	1.64093	1.49413	1.86686	1.49961	0.0198715
Q9UPN9	1.402	1.107	0.701	1.525	1.147	1.167	2.896	1.37266	1.61434	2.06245	1.49944	0.0289603
O60499	1.16	0.77	1.062	1.08542	1.423	2.133	2.059	2.01036	1.61084	1.67972	1.49933	0.00894616
P05198	1.106	1.167	1.222	1.228	1.093	1.403	2.619	1.535	1.624	1.994	1.4991	0.00978686
Q9H6E5	1.305	1.361	1.431	1.33812	1.282	1.306	2.093	1.48257	1.88946	1.49786	1.4986	0.000276831
Q9H583	1.067	1.224	1.128	1.17485	0.998	1.136	1.416	3.312	1.7	1.829	1.49848	0.0491699
P98171	1.565	0.893	1.054	1.18	1.236	1.63	2.144	2.043	1.536	1.699	1.498	0.00394601
P83111	1.281	1.946	1.301	1.061	1.053	2.539	1.306	1.352	1.739	1.402	1.498	0.00737528
P83876	1.201	1.614	0.818	1.18979	1.182	1.757	2.688	1.4339	1.49822	1.59271	1.49746	0.0118778
Q8WUZ0	1.16	1.449	0.603	1.96	1.134	2.63	2.628	1.036	1.03	1.344	1.4974	0.0484517
P00491	1.357	1.293	1.201	1.275	0.904	1.346	2.339	1.872	1.626	1.758	1.4971	0.00395639
Q8N3U4	0.904	0.69	0.872	1.346	1.065	1.484	2.78	2.165	1.65	2.012	1.4968	0.0425151
Q9NX40	1.041	1.418	1.002	1.104	1.072	1.304	3.131	1.625	1.413	1.858	1.4968	0.0358539
P29590	1.17	0.658	0.851	1.147	0.95	1.754	1.915	2.27	2.434	1.818	1.4967	0.0322412
Q9HAN9	1.123	0.895	1.189	1.612	1.151	1.351	2.814	1.533	1.955	1.332	1.4955	0.0191497
P39019	1.083	1.007	1.042	1.039	0.9	2.107	2.48	1.764	1.725	1.803	1.495	0.0194993
Q01085	1.302	1.181	0.69	1.647	0.988	2.096	2.432	1.882	1.151	1.573	1.4942	0.0170221
Q9BYD1	1.074	1.22	1.056	1.88634	1.355	1.143	3.161	1.591	1.262	1.191	1.49393	0.0370734
Q7L3T8	1.708	2.259	0.862	1.21715	1.119	1.252	2.287	1.418	1.514	1.302	1.49381	0.00878735
[truncated: 1,398 more rows]

## Sheet: Table S3
Table S3. The list of proteins identified in HSP60-KD1, KD2 A2780 and control cells (experiment 1).
[truncated: 7,683 more rows]

[truncated: 9 more sheets: Table S4, Table S5, Table S6, Table S7, Table S8, Table S9, Table S10, Table S11, Table S12]
